# Supplementary material for: SNP Data Quality Control in a National Beef and Dairy Cattle System and Highly Accurate SNP Based Parentage Verification and Identification
Source: Front Genet. 2018 Mar 15;9:84. doi: 10.3389/fgene.2018.00084 (PMC5862794; doi:10.3389/fgene.2018.00084)
Supplement: Table S1 — List of Bos Taurus breeds present (purebred or crossbred) in Ireland and if they are represented in the ICBF genotype database from a genotyped purebred or crossbred individual. [file Table1.XLSX]

## Sheet: Sheet1
Table S1. List of Bos Taurus breeds present (purebred or crossbred) in Ireland and if they are represented in the ICBF genotype database from a genotyped purebred or crossbred individual.
			Genotyped
Breed	Abbreviation	Type	Purebred	Crossbred
Angus	AA	Beef	1	1
Arkole	AK	Beef	0	0
Aubrac	AU	Beef	1	1
Baltata Romaneasca	BT	Beef	0	1
Bazadaise	BZ	Beef	1	1
Beefalo	BE	Beef	0	0
Belgian Blue	BB	Beef	1	1
Belted Galloway	BY	Beef	1	1
Bison	BI	Beef	0	1
Blonde dAquitaine	BA	Beef	1	1
BLUE GREY	BG	Beef	0	1
BRAUNBIEH	BR	Beef	0	0
Canadian Black	CB	Beef	0	1
Charolais	CH	Beef	1	1
Chianina	CI	Beef	0	1
Chillingham	CG	Beef	0	0
Devon	DE	Beef	0	1
Dexter	DX	Beef	1	1
East Finnish Brown	EF	Beef	0	0
English Park	EP	Beef	0	0
Fleckvieh	FL	Beef	0	0
Galloway	GA	Beef	1	1
Gasconne	GC	Beef	0	0
Gayal	GY	Beef	0	1
Gelbvieh	GV	Beef	0	0
Gloucester	GL	Beef	0	1
Hereford	HE	Beef	1	1
Highland	HI	Beef	1	1
Irish Moiled	IM	Beef	1	1
Limousin	LM	Beef	1	1
Lincoln Red	LR	Beef	1	1
Longhorn	LH	Beef	1	1
Luing	LU	Beef	1	1
Maine Anjou	MA	Beef	1	1
Marchigiana	MH	Beef	1	1
Murray Grey	GS	Beef	1	1
Old English	OE	Beef	0	0
Parthenaise	PT	Beef	1	1
Piedmontese	PI	Beef	1	1
Red Poll	RP	Beef	1	1
Romagnola	RM	Beef	1	1
Salers	SA	Beef	1	1
Shorthorn	SH	Beef	1	1
Simmental	SI	Beef	1	1
South Devon	SD	Beef	0	1
Speckle Park	SP	Beef	1	1
Stabiliser	ST	Beef	1	1
Sussex	SU	Beef	0	0
Swiss Grey	SG	Beef	0	1
Tarataise-Tarina	TT	Beef	0	0
Tyrone Black	TY	Beef	0	0
Vaynol	VA	Beef	0	0
Vosgienne	VO	Beef	1	1
Wagyu	WA	Beef	1	1
Welsh Black	WB	Beef	0	1
Welsh White	WW	Beef	0	0
White Galloway	WG	Beef	0	0
White Park	WP	Beef	0	1
Angler	AN	Dairy	0	1
Armoricaine	AM	Dairy	0	0
Ayrshire	AY	Dairy	1	1
Blue Albion	BN	Dairy	0	0
Bretonne Pie-Noire	BP	Dairy	0	0
Brown Swiss	BS	Dairy	1	1
Danish Red	RD	Dairy	1	1
Friesian	FR	Dairy	1	1
Frisona Espagnola	FE	Dairy	0	1
Groninger Blaarkop	GB	Dairy	0	0
Guernsey	GU	Dairy	0	1
Holstein	HO	Dairy	1	1
Jersey	JE	Dairy	1	1
Kerry	KE	Dairy	1	1
Lakenvelder	LV	Dairy	0	1
Lithuanian Black and White	LJ	Dairy	0	0
Malkekorthorn	MK	Dairy	0	0
Meuse Rhine Issel	MY	Dairy	1	1
Milking Shorthorn	MS	Dairy	1	1
Montbeliarde	MO	Dairy	1	1
Normande	NO	Dairy	1	1
Norwegian Red	NR	Dairy	1	1
Pinzgauer	PZ	Dairy	0	0
Reggiana	RE	Dairy	0	1
Rotbunte	RB	Dairy	1	1
Swedish Red	SR	Dairy	1	1
Valdostana Nera	VN	Dairy	0	0
