# Supplementary material for: SNP Data Quality Control in a National Beef and Dairy Cattle System and Highly Accurate SNP Based Parentage Verification and Identification
Source: Front Genet. 2018 Mar 15;9:84. doi: 10.3389/fgene.2018.00084 (PMC5862794; doi:10.3389/fgene.2018.00084)
Supplement: Table S2 — List of SNP from the Ilumina LD base content with ICBF800, ISAG100, and ISAG200 SNP identified. [file Table2.XLSX]

## Sheet: Sheet1
Table S2. List of SNP from the Ilumina LD base content with ICBF800, ISAG100, and ISAG200 SNP identified.
SNPID	Chromosome	Position	dbSNP ID	ISAG100	ISAG200	ICBF800	Call Rate	MAF	CR<0.90	MAF<0.25	Cluster issue	Order
HAPMAP43437-BTA-101873	1	135098	rs41609588	0	0	0	0.999501	0.387753	0	0	0	4057
ARS-BFGL-NGS-16466	1	267940	rs108982244	0	0	0	0.999496	0.264468	0	0	0	5984
HAPMAP34944-BES1_CONTIG627_1906	1	393248	rs43703977	0	0	0	0.998402	0.137331	0	1	0	6475
ARS-BFGL-NGS-98142	1	471078	rs110887329	0	0	0	0.999003	0.374672	0	0	0	4405
HAPMAP53946-RS29015852	1	516404	rs29015852	0	0	0	0.998255	0.268495	0	0	0	5950
ARS-BFGL-NGS-65067	1	883895	rs110467572	0	0	0	0.999059	0.387717	0	0	0	4058
ARS-BFGL-NGS-98203	1	1009504	rs110064393	0	0	0	0.999609	0.408086	0	0	0	3480
HAPMAP53766-SS46526150	1	1359951	rs41255293	0	0	0	0.998538	0.352657	0	0	0	4866
ARS-BFGL-NGS-29653	1	2049400	rs110875985	0	0	0	0.999156	0.456818	0	0	0	1829
ARS-BFGL-NGS-115671	1	2313042	rs110490165	0	0	0	0.995772	0.316158	0	0	0	5453
BTB-02081949	1	3079342	rs43180934	0	0	0	0.99953	0.354044	0	0	0	4843
ARS-BFGL-NGS-43924	1	3148834	rs109362109	0	0	0	0.998068	0.293687	0	0	0	5699
ARS-BFGL-NGS-30999	1	3197378	rs42381983	0	0	0	0.999105	0.469385	0	0	0	1376
ARS-USMARC-PARENT-DQ381153-RS29012842	1	3249057	rs29012842	1	1	1	0.998079	0.48848	0	0	0	8
HAPMAP42913-BTA-33619	1	4052161	rs41633082	0	0	0	0.998164	0.301562	0	0	0	5615
BTB-02105769	1	4311365	rs43204112	0	0	0	0.999388	0.449485	0	0	0	2094
HAPMAP60652-RS29022048	1	4784221	rs29022048	0	0	0	0.998731	0.462449	0	0	0	1630
BTB-01159977	1	4957717	rs42318880	0	0	0	0.996458	0.299618	0	0	0	5636
BTB-01728863	1	5179453	rs42845302	0	0	1	0.999484	0.4996	0	0	0	208
BTB-00003652	1	5519845	rs43210840	0	0	0	0.999422	0.289088	0	0	0	5744
BTA-35637-NO-RS	1	5610335	rs41580510	0	0	1	0.999609	0.49962	0	0	0	204
ARS-BFGL-NGS-113844	1	5936648	rs42609083	0	0	0	0.995721	0.418398	0	0	0	3138
ARS-BFGL-NGS-41525	1	6383413	rs43215599	0	0	0	0.995999	0.394228	0	0	0	3875
BTA-46228-NO-RS	1	6882069	rs41639125	0	0	0	0.977956	0.325957	0	0	0	5318
BTA-29644-NO-RS	1	7405025	rs41633309	0	0	0	0.999161	0.35633	0	0	0	4799
HAPMAP48967-BTA-97940	1	7483936	rs41609666	0	0	0	0.997212	0.416469	0	0	0	3203
ARS-BFGL-NGS-116504	1	7755400	rs108941027	0	0	0	0.995279	0.434567	0	0	0	2615
ARS-BFGL-BAC-27364	1	8437530	rs110487850	0	1	1	0.994922	0.474448	0	0	0	120
HAPMAP52559-RS29015773	1	8998063	rs29015773	0	0	1	0.998481	0.490482	0	0	0	550
ARS-BFGL-NGS-118398	1	9019409	rs41584442	0	0	1	0.996056	0.491344	0	0	0	509
ARS-BFGL-NGS-113570	1	9601018	rs109360740	0	0	1	0.989272	0.488944	0	0	0	609
ARS-BFGL-NGS-43310	1	9940497	rs109028926	0	0	0	0.999394	0.405137	0	0	0	3577
HAPMAP57724-RS29022825	1	10056851	rs29022825	0	0	0	0.998782	0.479985	0	0	0	965
HAPMAP40304-BTA-17131	1	10848225	rs41621754	0	0	0	0.999241	0.368767	0	0	0	4538
HAPMAP43814-BTA-22629	1	11221889	rs41607853	0	0	0	0.991715	0.333406	0	0	0	5196
BTA-54318-NO-RS	1	11887794	rs41643380	0	0	0	0.999654	0.432432	0	0	0	2688
ARS-BFGL-BAC-11044	1	12805406	rs110416269	0	0	0	0.99949	0.424878	0	0	0	2930
HAPMAP24222-BTA-88936	1	13089432	rs41602904	0	0	0	0.999065	0.343435	0	0	0	5029
HAPMAP24335-BTA-127763	1	14064065	rs110129218	0	0	0	0.998872	0.479202	0	0	0	997
ARS-BFGL-NGS-107530	1	14468037	rs109844186	0	0	0	0.998068	0.22463	0	1	0	6226
HAPMAP50227-BTA-113868	1	14909272	rs41612434	0	0	0	0.990128	0.381259	0	0	0	4241
ARS-BFGL-NGS-102441	1	15071831	rs41612438	0	0	0	0.998923	0.454828	0	0	0	1905
BTB-01193581	1	15605365	rs42346807	0	0	0	0.999014	0.38881	0	0	0	4026
BTB-00569345	1	15646164	rs41735645	0	0	0	0.999671	0.378021	0	0	0	4323
ARS-BFGL-NGS-22727	1	16525498	rs109307403	0	0	0	0.998062	0.383852	0	0	0	4160
HAPMAP60239-RS29019581	1	16715975	rs29019581	0	0	0	0.999133	0.406681	0	0	0	3517
BTA-118731-NO-RS	1	16997662	rs41621900	0	0	0	0.995177	0.467172	0	0	0	1449
BTA-20344-NO-RS	1	17330771	rs41571286	0	0	0	0.99605	0.247074	0	1	0	6115
ARS-BFGL-NGS-112632	1	17425222	rs43218446	0	0	0	0.995631	0.466746	0	0	0	1464
BTB-01511764	1	18131757	rs42630971	0	0	0	0.999513	0.469834	0	0	0	1358
BTB-01931918	1	18170722	rs43045260	0	0	0	0.999637	0.417984	0	0	0	3147
ARS-BFGL-NGS-111605	1	18758665	rs109835246	0	0	0	0.993143	0.394095	0	0	0	3884
ARS-BFGL-NGS-29732	1	19182174	rs109884063	0	0	0	0.999207	0.404833	0	0	0	3586
HAPMAP43257-BTA-39396	1	19743015	rs41639657	0	0	0	0.998986	0.27573	0	0	0	5880
ARS-BFGL-BAC-11750	1	19778380	rs110828630	0	0	0	0.998963	0.279755	0	0	0	5842
ARS-BFGL-BAC-15578	1	20192420	rs110599061	0	0	0	0.99932	0.448367	0	0	0	2132
HAPMAP60044-RS29010295	1	20634675	rs29010295	0	0	0	0.999603	0.30837	0	0	0	5556
ARS-BFGL-NGS-68915	1	20697089	rs109198952	0	0	0	0.998895	0.3729	0	0	0	4444
ARS-BFGL-NGS-100534	1	21145921	rs109977720	0	0	0	0.995319	0.441339	0	0	0	2385
BTB-01332122	1	21264221	rs42453650	0	0	0	0.997949	0.474514	0	0	0	1174
ARS-BFGL-NGS-117957	1	22031001	rs109596755	0	0	0	0.996152	0.359176	0	0	0	4734
BTB-02025707	1	22630942	rs43131664	0	0	0	0.998368	0.328684	0	0	0	5269
BTB-01548042	1	22720015	rs42668898	0	0	0	0.937125	0.28929	0	0	0	6605
ARS-BFGL-NGS-29682	1	23170625	rs110099537	0	0	0	0.99949	0.44392	0	0	0	2312
ARS-BFGL-NGS-110541	1	23649052	rs43222523	0	0	0	0.96546	0.433573	0	0	0	2646
HAPMAP52764-RS29022780	1	24143414	rs29022780	0	0	0	0.998158	0.433214	0	0	0	2658
HAPMAP52220-RS29016259	1	24302207	rs29016259	0	0	0	0.999337	0.400887	0	0	0	3697
BTB-00009762	1	25010799	rs43219083	0	0	0	0.999008	0.328388	0	0	0	5275
BTA-49289-NO-RS	1	25154731	rs41635944	0	0	0	0.995483	0.427572	0	0	0	2857
BTB-00009232	1	25607948	rs43223753	0	0	0	0.999269	0.413981	0	0	0	3276
ARS-BFGL-NGS-11151	1	26425477	rs109877539	0	0	0	0.999178	0.411523	0	0	0	3360
HAPMAP51561-BTA-120459	1	26782245	rs41622064	0	0	0	0.99656	0.283415	0	0	0	5803
BTA-108804-NO-RS	1	27034490	rs41605379	0	0	0	0.99622	0.451546	0	0	0	2025
HAPMAP42876-BTA-23541	1	27145992	rs41607913	0	0	0	0.99915	0.392055	0	0	0	3941
HAPMAP50048-BTA-59263	1	27465349	rs41586446	0	0	1	0.998017	0.498813	0	0	0	234
BTB-01285832	1	27980058	rs42408102	0	0	0	0.998238	0.322448	0	0	0	5368
BTB-00012128	1	28599381	rs43223035	0	0	1	0.998623	0.495418	0	0	0	346
BTB-00012448	1	29004968	rs43225355	0	0	0	0.997966	0.371357	0	0	0	4484
BTB-01734642	1	29073969	rs42847876	0	0	0	0.998685	0.395171	0	0	0	3837
ARS-BFGL-BAC-11193	1	29303546	rs109870597	0	0	0	0.999348	0.459066	0	0	0	1747
ARS-USMARC-PARENT-DQ451555-RS29010795	1	29524658	rs29010795	1	1	1	0.978194	0.428462	0	0	0	51
BTA-59299-NO-RS	1	29807709	rs110044341	0	0	0	0.999501	0.469894	0	0	0	1356
BTA-87372-NO-RS	1	30724028	rs41660832	0	0	0	0.997121	0.453431	0	0	0	1959
BTA-110980-NO-RS	1	31173269	rs41618035	0	0	0	0.998079	0.442884	0	0	0	2342
BTB-01755357	1	31870106	rs42868678	0	0	0	0.999643	0.407103	0	0	0	3504
BTB-00014368	1	32078797	rs43226468	0	0	0	0.99919	0.41487	0	0	0	3248
BTB-00014929	1	32558213	rs43224231	0	0	0	0.999275	0.379703	0	0	0	4277
HAPMAP48855-BTA-69221	1	33125906	rs43713002	0	0	0	0.999229	0.463358	0	0	0	1587
ARS-BFGL-NGS-21650	1	33509735	rs42544740	0	0	0	0.996192	0.41355	0	0	0	3291
BTB-01965833	1	34179096	rs43076511	0	0	0	0.999059	0.382053	0	0	0	4212
UA-IFASA-4161	1	34407892	rs29012748	0	0	0	0.999303	0.388439	0	0	0	4036
BTB-00016701	1	34934516	rs43224981	0	0	0	0.998566	0.28103	0	0	0	5826
BTB-00016906	1	35367693	rs43225784	0	0	0	0.998827	0.426067	0	0	0	2906
BTB-00017988	1	35993477	rs43228159	0	0	0	0.999207	0.409869	0	0	0	3430
ARS-BFGL-BAC-4996	1	36059447	rs43227468	0	0	0	0.992429	0.465034	0	0	0	1532
HAPMAP50634-BTA-26738	1	36595968	rs41576098	0	0	0	0.996407	0.395443	0	0	0	3830
HAPMAP49369-BTA-89952	1	36824286	rs41662840	0	0	0	0.999246	0.33241	0	0	0	5208
DPI-27	1	36985868	rs109166330	0	0	0	0.999348	0.388028	0	0	0	4044
ARS-BFGL-NGS-23720	1	37542495	rs109577348	0	0	0	0.99388	0.469125	0	0	0	1381
ARS-BFGL-NGS-85768	1	38307976	rs109747677	0	0	0	0.998697	0.218286	0	1	0	6251
ARS-BFGL-NGS-26011	1	38908284	rs109704813	0	0	0	0.998821	0.437355	0	0	0	2517
BTA-96881-NO-RS	1	38982951	rs41663117	0	0	0	0.99932	0.285624	0	0	0	5781
ARS-BFGL-BAC-12579	1	39339779	rs109110867	0	0	0	0.995132	0.379028	0	0	0	4293
ARS-BFGL-NGS-86662	1	40206017	rs110949105	0	1	1	0.998974	0.445683	0	0	0	154
HAPMAP45471-BTA-117823	1	40379850	rs41618226	0	0	0	0.990287	0.394746	0	0	0	3851
ARS-BFGL-NGS-45335	1	40879690	rs42673392	0	0	0	0.999365	0.362376	0	0	0	4663
HAPMAP47786-BTA-95575	1	41191350	rs41664185	0	0	0	0.998736	0.34931	0	0	0	4932
HAPMAP38486-BTA-30602	1	41379300	rs41626802	0	0	0	0.996719	0.460735	0	0	0	1693
ARS-BFGL-NGS-118356	1	41732937	rs43230773	0	0	0	0.99346	0.41384	0	0	0	3284
BTB-00019582	1	42493010	rs43235851	0	0	0	0.999371	0.380196	0	0	0	4261
ARS-BFGL-NGS-106220	1	42749580	rs109175475	0	0	0	0.999326	0.37494	0	0	0	4399
BTA-89708-NO-RS	1	43293171	rs41590428	0	0	0	0.99265	0.378634	0	0	0	4301
BTA-89719-NO-RS	1	43471154	rs41591434	0	0	0	0.999269	0.283498	0	0	0	5801
ARS-BFGL-NGS-118317	1	43932562	rs110893246	0	0	0	0.996175	0.45465	0	0	0	1911
ARS-BFGL-NGS-57355	1	44118691	rs43232382	0	0	0	0.974561	0.208384	0	1	0	6291
ARS-BFGL-NGS-31349	1	45423220	rs42584346	0	0	0	0.994084	0.429634	0	0	0	2789
BTB-01462237	1	45546359	rs42584417	0	0	0	0.999592	0.394716	0	0	0	3852
ARS-BFGL-NGS-34687	1	45900804	rs110711658	0	0	0	0.999807	0.220818	0	1	0	6243
BTB-01786029	1	46201490	rs42896423	0	0	0	0.979293	0.269212	0	0	0	5944
BTB-00468476	1	46675519	rs43670957	0	0	1	0.999479	0.485071	0	0	0	756
BTB-01608930	1	46778649	rs42723377	0	0	0	0.999014	0.467411	0	0	0	1440
HAPMAP39710-BTA-108633	1	47011181	rs41615838	0	0	0	0.998306	0.391669	0	0	0	3954
BTA-122400-NO-RS	1	47831916	rs41625686	0	0	0	0.999116	0.455574	0	0	0	1875
HAPMAP60003-RS29024905	1	47856002	rs29024905	0	0	0	0.999643	0.459662	0	0	0	1730
HAPMAP59092-RS29024583	1	48425887	rs29024583	0	0	0	0.999048	0.439122	0	0	0	2470
BTB-01146838	1	48802718	rs42303280	0	0	1	0.999201	0.494127	0	0	0	408
BTB-01077379	1	49279500	rs42234990	0	0	1	0.999649	0.49038	0	0	0	553
BTA-114651-NO-RS	1	50252331	rs41616907	0	0	0	0.999411	0.479839	0	0	0	973
BTB-00022097	1	50410352	rs43234048	0	0	0	0.999326	0.331865	0	0	0	5219
HAPMAP42747-BTA-97910	1	51258380	rs41667262	0	0	0	0.999411	0.469466	0	0	0	1373
ARS-BFGL-NGS-80227	1	51598998	rs109043214	0	0	0	0.999071	0.338719	0	0	0	5109
ARS-BFGL-NGS-29536	1	52075648	rs43233558	0	0	0	0.99885	0.477556	0	0	0	1066
UA-IFASA-5103	1	52306846	rs29017615	0	0	0	0.996141	0.275405	0	0	0	5883
ARS-BFGL-NGS-89588	1	52834285	rs110448530	0	0	0	0.999575	0.48124	0	0	0	902
BTB-00026002	1	52874728	rs43234157	0	0	0	0.999133	0.362871	0	0	0	4651
HAPMAP24136-BTA-124014	1	53084847	rs109742388	0	0	0	0.999501	0.400232	0	0	0	3714
ARS-BFGL-NGS-18743	1	53630189	rs110462304	0	0	0	0.998255	0.47486	0	0	0	1162
BTA-110335-NO-RS	1	54259681	rs41569974	0	0	0	0.999496	0.361821	0	0	0	4678
ARS-BFGL-NGS-40967	1	54371655	rs43237420	0	0	0	0.999603	0.288443	0	0	0	5747
BTB-01712147	1	54844550	rs42830001	0	0	0	0.998391	0.435423	0	0	0	2576
ARS-BFGL-NGS-85105	1	55832662	rs110823196	0	0	0	0.999416	0.412446	0	0	0	3335
HAPMAP33225-BTA-151395	1	55995337	rs109466289	0	0	0	0.999337	0.293955	0	0	0	5697
BTA-25809-NO-RS	1	56669858	rs41631827	0	0	0	0.999405	0.388459	0	0	0	4035
HAPMAP39218-BTA-25795	1	57141557	rs41575366	0	0	0	0.995404	0.388022	0	0	0	4045
HAPMAP38147-BTA-25404	1	57660748	rs41574703	0	0	1	0.998776	0.497052	0	0	0	290
HAPMAP55498-SS46527080	1	57752344	rs41255623	0	0	0	0.99868	0.413178	0	0	0	3304
ARS-BFGL-NGS-40337	1	58444431	rs109747144	0	0	0	0.999292	0.362088	0	0	0	4671
HAPMAP36459-SCAFFOLD9563_462	1	58695977	rs29026512	0	0	0	0.999484	0.392953	0	0	0	3916
BTA-96949-NO-RS	1	59279533	rs41663660	0	0	0	0.994911	0.418842	0	0	0	3120
ARS-USMARC-PARENT-DQ404150-RS29012530	1	59409838	rs29012530	1	1	1	0.975791	0.457875	0	0	0	31
HAPMAP48717-BTA-31633	1	59971879	rs41630790	0	0	1	0.99898	0.485957	0	0	0	728
HAPMAP31065-BTA-123406	1	60140981	rs43241193	0	0	0	0.999558	0.404773	0	0	0	3592
BTA-23353-NO-RS	1	60787763	rs41628641	0	0	1	0.997399	0.487852	0	0	0	653
BTB-02006134	1	61357379	rs43113585	0	0	1	0.997575	0.490863	0	0	0	532
BTB-00030699	1	61806466	rs43245227	0	0	0	0.997223	0.39506	0	0	0	3840
ARS-BFGL-NGS-40229	1	62184184	rs109327270	0	0	1	0.97353	0.499235	0	0	0	222
HAPMAP39200-BTA-32607	1	62696719	rs41566183	0	0	0	0.983373	0.428833	0	0	0	2816
BTB-01285049	1	63199096	rs42409620	0	0	0	0.999218	0.360444	0	0	0	4704
BTB-01285245	1	63277846	rs42411615	0	1	1	0.980415	0.488896	0	0	0	105
HAPMAP49061-BTA-122268	1	63742577	rs41624979	0	0	1	0.999292	0.488618	0	0	0	620
BTB-00640138	1	64077996	rs41806014	0	0	0	0.987578	0.455012	0	0	0	1900
ARS-BFGL-NGS-71757	1	64766940	rs110904469	0	0	0	0.997722	0.477357	0	0	0	1072
BTB-00027149	1	65276480	rs43235999	0	0	0	0.998504	0.372819	0	0	0	4447
HAPMAP32539-BTA-124026	1	65580210	rs109464688	0	0	0	0.999473	0.303965	0	0	0	5597
ARS-BFGL-NGS-115763	1	66139653	rs110466897	0	0	0	0.995948	0.342939	0	0	0	5045
BTB-00026096	1	67310117	rs43235351	0	0	0	0.99868	0.397199	0	0	0	3782
BTB-00032205	1	67734488	rs43241623	0	0	0	0.999059	0.467591	0	0	0	1430
ARS-BFGL-NGS-117312	1	68066718	rs109781188	0	0	0	0.995937	0.407992	0	0	0	3485
ARS-BFGL-NGS-111491	1	68457522	rs109315475	0	0	0	0.995891	0.482411	0	0	0	856
HAPMAP50666-BTA-34589	1	68533156	rs41579087	0	0	0	0.997609	0.474225	0	0	0	1181
ARS-BFGL-NGS-62687	1	69867959	rs109501529	0	0	0	0.991959	0.407717	0	0	0	3490
ARS-BFGL-NGS-111283	1	70191957	rs109744451	0	0	0	0.996186	0.468963	0	0	0	1385
HAPMAP41227-BTA-32644	1	70481556	rs41629120	0	0	0	0.998884	0.366264	0	0	0	4591
HAPMAP50667-BTA-34616	1	70974318	rs41628911	0	0	0	0.99953	0.331933	0	0	0	5217
ARS-BFGL-NGS-56509	1	71742005	rs109809221	0	0	0	0.976131	0.477451	0	0	0	1069
ARS-BFGL-NGS-118075	1	72442882	rs110042105	0	0	0	0.995568	0.286387	0	0	0	5773
ARS-BFGL-NGS-117741	1	72689874	rs109735736	0	0	0	0.995976	0.343293	0	0	0	5032
ARS-BFGL-NGS-112042	1	73077982	rs109041443	0	0	0	0.996005	0.470098	0	0	0	1346
ARS-BFGL-NGS-59448	1	73140918	rs109415194	0	0	0	0.997784	0.462234	0	0	0	1641
HAPMAP41511-BTA-34652	1	73239166	rs41629731	0	0	0	0.999371	0.442748	0	0	0	2347
HAPMAP40716-BTA-34647	1	73404401	rs41628929	0	0	0	0.999751	0.358093	0	0	0	4756
ARS-BFGL-NGS-25392	1	73821868	rs109794322	0	0	0	0.999263	0.314157	0	0	0	5483
BTA-35628-NO-RS	1	74282462	rs41580508	0	0	0	0.999768	0.279938	0	0	0	5836
ARS-BFGL-NGS-114627	1	74355653	rs109001591	0	0	0	0.970192	0.441514	0	0	0	2379
ARS-BFGL-NGS-37067	1	75301239	rs109316834	0	0	0	0.997898	0.431268	0	0	0	2739
ARS-BFGL-NGS-34525	1	75588102	rs108990257	0	0	0	0.999586	0.456792	0	0	0	1832
ARS-BFGL-NGS-15456	1	75618069	rs109537298	0	0	0	0.983759	0.314656	0	0	0	5475
ARS-BFGL-NGS-41839	1	76416854	rs110564947	0	0	0	0.999003	0.463423	0	0	0	1582
HAPMAP44231-BTA-36623	1	77207875	rs41582637	0	0	0	0.998238	0.317594	0	0	0	5439
HAPMAP41244-BTA-36610	1	77889364	rs41630311	0	0	0	0.999683	0.200005	0	1	0	6326
HAPMAP58919-RS29009958	1	78034231	rs29009958	0	0	0	0.998753	0.319719	0	0	0	5410
HAPMAP39375-BTA-112108	1	78449548	rs41612214	0	0	1	0.998629	0.489964	0	0	0	568
ARS-BFGL-NGS-119431	1	78986953	rs110348226	0	0	1	0.98925	0.490551	0	0	0	548
HAPMAP49586-BTA-36632	1	79700956	rs41582641	0	0	0	0.999156	0.436522	0	0	0	2542
ARS-BFGL-NGS-100951	1	80063107	rs110290111	0	0	0	0.999586	0.436986	0	0	0	2524
HAPMAP50131-BTA-85559	1	80427462	rs41660452	0	0	0	0.999411	0.470682	0	0	0	1314
ARS-BFGL-NGS-19741	1	80548510	rs109629400	0	0	1	0.991046	0.487128	0	0	0	685
BTA-38441-NO-RS	1	80875014	rs41635177	0	0	0	0.998906	0.456651	0	0	0	1840
ARS-BFGL-NGS-106454	1	81623098	rs110811085	0	0	0	0.998714	0.325395	0	0	0	5327
ARS-BFGL-NGS-71379	1	81702230	rs109454743	0	0	0	0.999433	0.405788	0	0	0	3549
HAPMAP47824-BTA-107197	1	82147822	rs41616008	0	0	0	0.999581	0.31552	0	0	0	5458
BTB-01187109	1	82436081	rs42344261	0	0	0	0.999297	0.454621	0	0	0	1913
ARS-BFGL-NGS-69661	1	83132079	rs110227264	0	0	0	0.998606	0.392257	0	0	0	3932
ARS-BFGL-NGS-2950	1	83267242	rs43248079	0	0	0	0.999603	0.376185	0	0	0	4370
ARS-BFGL-NGS-116572	1	83838758	rs109187996	0	0	0	0.994237	0.300926	0	0	0	5619
HAPMAP39022-BTA-38447	1	83859398	rs41578805	0	0	0	0.996124	0.324947	0	0	0	5335
ARS-BFGL-NGS-104692	1	84321230	rs110197072	0	0	0	0.941211	0.371541	0	0	0	6612
ARS-BFGL-NGS-4047	1	84614199	rs110710269	0	0	1	0.999598	0.487321	0	0	0	676
HAPMAP44071-BTA-39540	1	84850448	rs41640548	0	0	0	0.999615	0.299095	0	0	0	5639
HAPMAP55404-RS29024815	1	85294656	rs29024815	0	0	0	0.998062	0.252308	0	0	0	6075
BTB-00037084	1	86029442	rs43247039	0	0	0	0.999541	0.258483	0	0	0	6022
ARS-BFGL-BAC-34208	1	86351590	rs109106250	0	0	0	0.938995	0.473651	0	0	0	6607
ARS-BFGL-NGS-115710	1	86596243	rs110554326	0	0	0	0.993336	0.364707	0	0	0	4615
ARS-BFGL-BAC-33122	1	87424785	rs43245095	0	0	0	0.996526	0.393255	0	0	0	3907
BTB-00038586	1	87664746	rs43249323	0	0	0	0.999711	0.382771	0	0	0	4190
ARS-BFGL-NGS-114428	1	88150843	rs42675899	0	0	0	0.995988	0.446858	0	0	0	2193
ARS-BFGL-NGS-112470	1	88489434	rs109498498	0	0	0	0.996033	0.473382	0	0	0	1210
BTA-40510-NO-RS	1	88638760	rs41635702	0	0	0	0.983362	0.449062	0	0	0	2109
HAPMAP27729-BTA-108726	1	89431170	rs43708918	0	0	0	0.999184	0.399746	0	0	0	3723
ARS-BFGL-NGS-29136	1	90025134	rs109425591	0	0	0	0.999416	0.42058	0	0	0	3055
HAPMAP49986-BTA-41525	1	90802931	rs41605771	0	0	0	0.999201	0.44573	0	0	0	2243
BTA-94612-NO-RS	1	91031267	rs41596559	0	0	0	0.998685	0.436503	0	0	0	2544
BTA-24073-NO-RS	1	91533901	rs41580687	0	0	0	0.99953	0.477676	0	0	0	1058
ARS-BFGL-NGS-20424	1	91840712	rs110152008	0	0	0	0.999258	0.463367	0	0	0	1586
BTA-111161-NO-RS	1	92495958	rs41619040	0	0	0	0.945246	0.40652	0	0	0	6618
HAPMAP26451-BTA-156064	1	92615520	rs110651607	0	0	0	0.994265	0.482496	0	0	0	852
ARS-BFGL-NGS-107347	1	93601848	rs109862562	0	0	0	0.996577	0.469421	0	0	0	1375
HAPMAP42952-BTA-48143	1	93954887	rs41583899	0	0	0	0.997274	0.359638	0	0	0	4722
BTB-01086841	1	94882093	rs42243124	0	0	1	0.999575	0.492205	0	0	0	474
ARS-BFGL-NGS-104619	1	95750768	rs109748124	0	0	0	0.998317	0.433372	0	0	0	2652
ARS-BFGL-NGS-111885	1	95819377	rs110553141	0	0	0	0.988156	0.412787	0	0	0	3319
ARS-BFGL-NGS-14357	1	96791940	rs110515280	0	0	0	0.991579	0.368259	0	0	0	4549
HAPMAP51902-BTA-44288	1	96942516	rs41638888	0	0	0	0.99919	0.405529	0	0	0	3562
HAPMAP49174-BTA-43310	1	97458910	rs41581657	0	0	0	0.998164	0.398154	0	0	0	3765
ARS-BFGL-NGS-112806	1	97642612	rs110460009	0	0	0	0.995319	0.470846	0	0	0	1308
BTA-43345-NO-RS	1	97955982	rs41571865	0	0	0	0.997325	0.445321	0	0	0	2264
HAPMAP49992-BTA-44204	1	98898799	rs41638833	0	0	0	0.999507	0.35515	0	0	0	4827
HAPMAP43856-BTA-44227	1	99193415	rs41583674	0	0	0	0.999603	0.224815	0	1	0	6225
ARS-USMARC-PARENT-DQ404149-NO-RS	1	99314925	rs42939801	1	1	1	0.998957	0.418373	0	0	0	58
BTB-01469883	1	99345463	rs42586578	0	0	0	0.999654	0.379465	0	0	0	4280
BTA-24729-NO-RS	1	99597502	rs41582753	0	0	0	0.999541	0.424357	0	0	0	2945
BTA-45203-NO-RS	1	100237544	rs41585823	0	0	0	0.999433	0.429421	0	0	0	2796
BTB-00043646	1	100663074	rs43255821	0	0	0	0.999348	0.284085	0	0	0	5794
ARS-BFGL-NGS-61644	1	100957801	rs109534233	0	0	0	0.999501	0.210125	0	1	0	6279
HAPMAP41469-BTA-19461	1	101403755	rs41577779	0	0	0	0.99928	0.453316	0	0	0	1966
HAPMAP39712-BTA-109811	1	101583260	rs110858680	0	0	1	0.999326	0.489659	0	0	0	580
HAPMAP53234-RS29020933	1	101892420	rs29020933	0	0	0	0.998827	0.4681	0	0	0	1415
BTA-95676-NO-RS	1	101977997	rs41664227	0	0	0	0.995313	0.470106	0	0	0	1344
BTB-01136517	1	102001717	rs42293088	0	0	0	0.999411	0.473965	0	0	0	1192
BTA-46150-NO-RS	1	102792723	rs41639071	0	0	1	0.99962	0.491664	0	0	0	502
ARS-BFGL-NGS-76111	1	103219606	rs110775913	0	0	1	0.987085	0.486256	0	0	0	718
BTB-00006833	1	103623793	rs43217858	0	0	0	0.998838	0.368644	0	0	0	4542
BTA-39406-NO-RS	1	103675933	rs41639661	0	0	0	0.999133	0.47007	0	0	0	1347
BTB-01831301	1	104220701	rs42940149	0	0	0	0.998986	0.446799	0	0	0	2196
BTB-01579839	1	104344681	rs42698829	0	0	0	0.998056	0.453952	0	0	0	1942
BTB-00044897	1	105477614	rs43257968	0	0	0	0.999671	0.277633	0	0	0	5862
HAPMAP51361-BTA-97011	1	105810391	rs41663692	0	0	0	0.998884	0.417896	0	0	0	3151
HAPMAP13023-BTA-95276	1	106407844	rs41663229	0	0	0	0.999394	0.482946	0	0	0	834
ARS-BFGL-NGS-115565	1	106824629	rs43259689	0	0	0	0.995053	0.405843	0	0	0	3545
BTA-46209-NO-RS	1	107009676	rs43257839	0	0	0	0.997818	0.378204	0	0	0	4318
BTB-00049653	1	107910690	rs43263479	0	0	0	0.999133	0.339674	0	0	0	5087
HAPMAP34753-BES7_CONTIG483_2157	1	108154057	rs43256975	0	0	0	0.999677	0.449094	0	0	0	2108
HAPMAP38386-BTA-122729	1	108634690	rs41620647	0	0	0	0.999422	0.423472	0	0	0	2972
BTB-01961443	1	109032560	rs43070837	0	0	0	0.999654	0.416253	0	0	0	3208
ARS-BFGL-NGS-32083	1	109099488	rs42356323	0	0	1	0.999365	0.49577	0	0	0	333
ARS-BFGL-NGS-535	1	109221369	rs110694784	0	0	0	0.999405	0.447586	0	0	0	2166
ARS-BFGL-NGS-115502	1	109431433	rs110110410	0	0	0	0.995778	0.410902	0	0	0	3386
BTB-01568926	1	110070985	rs42682258	0	0	0	0.99201	0.349022	0	0	0	4938
HAPMAP41730-BTA-102454	1	110781251	rs41601833	0	0	0	0.999377	0.443604	0	0	0	2320
ARS-BFGL-NGS-105415	1	110808219	rs42323608	0	0	0	0.993217	0.232342	0	1	0	6201
ARS-BFGL-NGS-119115	1	111060336	rs42298690	0	0	0	0.995942	0.391138	0	0	0	3972
ARS-BFGL-NGS-110339	1	111495891	rs109878660	0	0	0	0.994259	0.442747	0	0	0	2348
ARS-BFGL-NGS-26090	1	111544625	rs110924131	0	0	0	0.997546	0.149149	0	1	0	6451
BTB-02056490	1	111955405	rs43165194	0	0	0	0.999178	0.409079	0	0	0	3450
BTA-114834-NO-RS	1	112208818	rs41574371	0	0	0	0.979848	0.227317	0	1	0	6216
ARS-BFGL-BAC-16144	1	112551212	rs41751194	0	0	0	0.999615	0.456895	0	0	0	1826
BTB-00049996	1	112827230	rs43266821	0	0	0	0.999088	0.442402	0	0	0	2356
ARS-BFGL-NGS-104897	1	112863292	rs43257282	0	0	1	0.995959	0.4873	0	0	0	678
BTA-122011-NO-RS	1	113821052	rs41623597	0	0	0	0.99783	0.467287	0	0	0	1446
BTB-01057979	1	114085424	rs42223561	0	1	1	0.998901	0.462429	0	0	0	139
BTA-94396-NO-RS	1	114771441	rs41595625	0	0	0	0.998918	0.410839	0	0	0	3388
UA-IFASA-1795	1	115133648	rs29013907	0	0	0	0.998952	0.457865	0	0	0	1789
BTA-108007-NO-RS	1	116419981	rs41664832	0	0	0	0.960507	0.360056	0	0	0	4714
BTB-01575226	1	116518604	rs42691194	0	0	0	0.996929	0.481551	0	0	0	892
HAPMAP38720-BTA-105046	1	116582598	rs41614035	0	0	0	0.999116	0.428959	0	0	0	2809
HAPMAP24434-BTA-48171	1	116928702	rs41605459	0	0	0	0.952069	0.340763	0	0	0	5072
BTA-20517-NO-RS	1	117585231	rs41580133	0	0	0	0.999025	0.406333	0	0	0	3533
BTA-48213-NO-RS	1	118162844	rs41583907	0	0	0	0.999326	0.411063	0	0	0	3376
HAPMAP39027-BTA-48208	1	118194724	rs41639487	0	0	0	0.999382	0.30953	0	0	0	5545
HAPMAP48354-BTA-48238	1	118837556	rs41639493	0	0	0	0.999405	0.435894	0	0	0	2561
BTB-00052737	1	119544478	rs43265648	0	0	0	0.998844	0.383183	0	0	0	4180
BTB-00052826	1	119790569	rs43266535	0	0	0	0.997048	0.428433	0	0	0	2823
ARS-BFGL-BAC-7198	1	120303037	rs41838022	0	0	0	0.999507	0.266393	0	0	0	5962
HAPMAP38442-BTA-87622	1	120337884	rs41594412	0	0	0	0.999139	0.472381	0	0	0	1248
BTB-00052125	1	120479376	rs43259942	0	0	1	0.998022	0.490921	0	0	0	526
BTA-49375-NO-RS	1	121363361	rs41578204	0	0	1	0.999082	0.488043	0	0	0	643
BTB-01904540	1	121686760	rs43010529	0	0	0	0.999479	0.420049	0	0	0	3076
HAPMAP25578-BTA-148357	1	121818219	rs109276095	0	0	0	0.999144	0.375989	0	0	0	4378
BTA-49389-NO-RS	1	122474911	rs41636008	0	0	0	0.999632	0.232257	0	1	0	6202
ARS-BFGL-NGS-7472	1	122911380	rs110230312	0	0	0	0.999433	0.448603	0	0	0	2119
BTB-00054647	1	123372013	rs43264154	0	0	0	0.999632	0.45681	0	0	0	1831
ARS-BFGL-NGS-553	1	124068962	rs110198933	0	0	0	0.998736	0.353344	0	0	0	4854
BTA-114011-NO-RS	1	124531404	rs41612521	0	0	0	0.998991	0.332143	0	0	0	5213
HAPMAP50245-BTA-117044	1	124848249	rs41618401	0	0	0	0.998504	0.417964	0	0	0	3148
ARS-BFGL-NGS-111513	1	125725305	rs110134146	0	0	0	0.98182	0.473357	0	0	0	1211
HAPMAP47487-BTA-107875	1	126199422	rs41568872	0	0	0	0.999824	0.336973	0	0	0	5140
ARS-BFGL-NGS-113021	1	126606801	rs43270362	0	0	0	0.996027	0.447742	0	0	0	2160
BTA-50361-NO-RS	1	127166834	rs41639330	0	0	0	0.999014	0.376273	0	0	0	4365
BTB-01472166	1	127358003	rs42590207	0	0	0	0.999184	0.26995	0	0	0	5934
ARS-USMARC-PARENT-AY761135-RS29003723	1	127426647	rs29003723	1	1	1	0.998102	0.466885	0	0	0	22
HAPMAP42138-BTA-21868	1	128117807	rs41627902	0	0	0	0.981038	0.386391	0	0	0	4090
ARS-BFGL-NGS-118073	1	128471733	rs43266192	0	0	1	0.995194	0.48741	0	0	0	673
BTA-50347-NO-RS	1	128887823	rs41639321	0	0	0	0.990349	0.466113	0	0	0	1486
ARS-BFGL-NGS-64270	1	129505485	rs109686415	0	0	0	0.996742	0.378001	0	0	0	4324
ARS-BFGL-NGS-31421	1	129646287	rs42879462	0	0	0	0.987714	0.45637	0	0	0	1850
ARS-BFGL-NGS-80200	1	129680892	rs42527375	0	0	0	0.984002	0.414622	0	0	0	3257
BTB-01744858	1	129942985	rs42855951	0	0	0	0.997087	0.364534	0	0	0	4616
ARS-BFGL-NGS-74871	1	130586554	rs110742535	0	0	0	0.9986	0.469656	0	0	0	1366
ARS-BFGL-NGS-117553	1	131326810	rs41994531	0	0	1	0.99588	0.488261	0	0	0	635
ARS-BFGL-NGS-37759	1	131906267	rs110146730	0	0	0	0.999014	0.44762	0	0	0	2165
ARS-BFGL-NGS-79259	1	132768483	rs109964067	0	0	0	0.998187	0.467492	0	0	0	1439
BTB-00061242	1	133323967	rs43268844	0	0	1	0.999564	0.487873	0	0	0	652
BTB-01287574	1	133671941	rs42409034	0	0	1	0.999371	0.495223	0	0	0	356
BTB-00061551	1	133958910	rs43271751	0	0	0	0.99898	0.43583	0	0	0	2564
ARS-BFGL-NGS-100206	1	134500353	rs109963113	0	0	0	0.993715	0.337525	0	0	0	5129
BTB-00062051	1	134862036	rs43277348	0	0	0	0.999071	0.473482	0	0	0	1208
ARS-BFGL-NGS-2595	1	135444745	rs43272698	0	0	0	0.998827	0.476378	0	0	0	1111
ARS-BFGL-NGS-30809	1	135580651	rs109272208	0	0	0	0.998651	0.41874	0	0	0	3125
ARS-BFGL-NGS-13683	1	135995337	rs110172140	0	0	0	0.996861	0.431186	0	0	0	2744
ARS-BFGL-NGS-98138	1	136443961	rs43268636	0	0	0	0.99792	0.401823	0	0	0	3670
ARS-BFGL-NGS-107390	1	136623809	rs43273358	0	0	0	0.995126	0.418495	0	0	0	3134
BTA-120764-NO-RS	1	137284174	rs41622823	0	0	0	0.999377	0.480153	0	0	0	956
HAPMAP42704-BTA-84999	1	137648990	rs41657135	0	0	0	0.999071	0.48146	0	0	0	895
ARS-USMARC-PARENT-AY943841-RS17871566	1	138583183	rs17871566	1	1	1	0.998957	0.483285	0	0	0	13
BTB-01773000	1	138993085	rs42883237	0	0	0	0.998969	0.45605	0	0	0	1858
BTA-122684-NO-RS	1	139231307	rs41619822	0	0	1	0.998946	0.491669	0	0	0	501
ARS-BFGL-NGS-76160	1	140120689	rs42736568	0	0	0	0.999592	0.304037	0	0	0	5595
ARS-BFGL-NGS-14502	1	140685557	rs109788394	0	0	0	0.998884	0.37845	0	0	0	4311
ARS-BFGL-NGS-111417	1	141205936	rs109829701	0	0	0	0.995676	0.414863	0	0	0	3249
HAPMAP41574-BTA-54365	1	141460090	rs41643395	0	0	0	0.998929	0.463449	0	0	0	1581
ARS-BFGL-NGS-106484	1	141767788	rs110034584	0	0	0	0.99962	0.3394	0	0	0	5095
ARS-BFGL-NGS-114203	1	141903958	rs43279718	0	0	0	0.995257	0.393771	0	0	0	3892
ARS-BFGL-NGS-39460	1	142475932	rs110005099	0	0	0	0.998226	0.299772	0	0	0	5635
BTB-00066658	1	142616678	rs43275943	0	0	0	0.999552	0.270199	0	0	0	5929
ARS-BFGL-NGS-114130	1	143211930	rs109624028	0	0	0	0.996027	0.47855	0	0	0	1023
ARS-BFGL-NGS-29228	1	143379850	rs109944950	0	0	0	0.999445	0.449927	0	0	0	2077
ARS-BFGL-NGS-32029	1	144198500	rs109874240	0	0	0	0.999184	0.423845	0	0	0	2955
ARS-BFGL-NGS-106123	1	144411032	rs110110508	0	0	0	0.999377	0.450993	0	0	0	2042
ARS-BFGL-NGS-119891	1	144704305	rs109602829	0	0	0	0.99609	0.459433	0	0	0	1738
HAPMAP57299-SS46527085	1	145059132	rs41255628	0	0	1	0.99745	0.496213	0	0	0	318
ARS-BFGL-NGS-40732	1	145804209	rs110211030	0	0	0	0.999269	0.409455	0	0	0	3439
BTA-56389-NO-RS	1	146384457	rs41643488	0	0	0	0.99936	0.269253	0	0	0	5942
ARS-BFGL-NGS-87570	1	146790949	rs43276908	0	0	0	0.999195	0.430218	0	0	0	2777
ARS-BFGL-NGS-78784	1	147141657	rs42421673	0	0	0	0.996742	0.383402	0	0	0	4175
HAPMAP46782-BTA-19874	1	147175381	rs41578283	0	0	0	0.999099	0.428081	0	0	0	2837
BTB-01761180	1	147978297	rs42875030	0	0	0	0.996742	0.428099	0	0	0	2836
ARS-BFGL-NGS-86458	1	148158623	rs43027494	0	0	0	0.999059	0.47962	0	0	0	982
ARS-BFGL-NGS-67754	1	148816004	rs41583110	0	0	1	0.998719	0.490589	0	0	0	544
ARS-BFGL-NGS-105884	1	149123433	rs43279751	0	0	0	0.992605	0.462868	0	0	0	1614
BTB-00069859	1	149236341	rs43279180	0	0	0	0.996209	0.441516	0	0	0	2378
ARS-BFGL-NGS-119736	1	149551396	rs109420082	0	0	0	0.995279	0.23331	0	1	0	6194
HAPMAP57645-RS29027916	1	150363389	rs29027916	0	0	0	0.997252	0.312535	0	0	0	5507
ARS-BFGL-NGS-71332	1	150490806	rs110418576	0	0	0	0.999167	0.395667	0	0	0	3823
ARS-BFGL-NGS-116625	1	150900517	rs109439755	0	0	0	0.995954	0.455681	0	0	0	1873
ARS-BFGL-NGS-70523	1	151125563	rs110532393	0	0	0	0.990502	0.420171	0	0	0	3072
ARS-USMARC-PARENT-DQ404151-RS29019282	1	151349514	rs29019282	1	1	1	0.971172	0.445205	0	0	0	38
ARS-BFGL-NGS-76122	1	151590393	rs109871346	0	0	0	0.99868	0.462203	0	0	0	1644
HAPMAP43297-BTA-57357	1	152189521	rs41583126	0	0	1	0.998782	0.492624	0	0	0	455
HAPMAP53066-RS29026782	1	152345820	rs29026782	0	0	0	0.965052	0.338292	0	0	0	5117
ARS-BFGL-NGS-16576	1	152850837	rs109183393	0	0	0	0.998079	0.348265	0	0	0	4953
ARS-BFGL-NGS-118847	1	153421779	rs43288222	0	0	0	0.995954	0.428833	0	0	0	2817
HAPMAP44395-BTA-64864	1	153919758	rs41648924	0	0	1	0.999252	0.499433	0	0	0	215
ARS-BFGL-NGS-78856	1	154185740	rs110437328	0	0	0	0.999258	0.399147	0	0	0	3739
ARS-BFGL-NGS-61565	1	154506866	rs42610902	0	0	0	0.999167	0.431353	0	0	0	2734
BTB-00073037	1	154755981	rs43286253	0	0	0	0.995449	0.446874	0	0	0	2192
ARS-BFGL-NGS-24636	1	154835531	rs110164562	0	0	0	0.999343	0.466248	0	0	0	1478
HAPMAP39189-BTA-100013	1	155126707	rs41565735	0	0	0	0.973201	0.379813	0	0	0	4274
ARS-BFGL-NGS-58627	1	155345571	rs109763257	0	0	0	0.999394	0.266239	0	0	0	5964
ARS-BFGL-NGS-103480	1	155574774	rs109651183	0	0	0	0.999297	0.413051	0	0	0	3311
BTA-100095-NO-RS	1	155725361	rs41600022	0	0	0	0.99885	0.452683	0	0	0	1988
BTB-00024140	1	156327032	rs43236373	0	0	0	0.992384	0.408627	0	0	0	3465
HAPMAP59327-RS29016284	1	156598837	rs29016284	0	0	0	0.998991	0.477139	0	0	0	1082
HAPMAP3051-BTA-15299	1	156777075	rs41602411	0	0	0	0.998793	0.469918	0	0	0	1353
HAPMAP40402-BTA-15329	1	157328169	rs41621603	0	0	0	0.998952	0.429849	0	0	0	2782
BTB-01633174	1	157457269	rs42746341	0	0	0	0.999365	0.402747	0	0	0	3645
BTB-00075551	1	157682341	rs43282452	0	0	0	0.997512	0.445362	0	0	0	2262
ARS-BFGL-NGS-12147	1	157723699	rs110467221	0	0	0	0.999008	0.319904	0	0	0	5406
BTA-15354-NO-RS	1	157781897	rs41569046	0	0	0	0.998374	0.40898	0	0	0	3455
ARS-BFGL-NGS-108970	1	157809496	rs110654140	0	0	0	0.997671	0.398703	0	0	0	3752
UA-IFASA-4140	1	157837373	rs29020582	0	0	0	0.9986	0.288358	0	0	0	5748
HAPMAP51199-BTA-27719	1	157871181	rs41577946	0	0	0	0.999598	0.38498	0	0	0	4129
ARS-BFGL-NGS-87492	1	157924902	rs110880505	0	0	0	0.991415	0.29264	0	0	0	5708
ARS-BFGL-NGS-27660	1	157948736	rs109239997	0	0	0	0.997773	0.476941	0	0	0	1089
BTA-15355-NO-RS	1	157970916	rs41621621	0	0	0	0.979775	0.18916	0	1	0	6363
ARS-BFGL-NGS-111718	1	158037465	rs109867570	0	0	0	0.996203	0.247409	0	1	0	6112
BTB-00076382	1	158139790	rs43290577	0	0	0	0.999235	0.271359	0	0	0	5918
BTB-00076466	1	158161585	rs43282562	0	0	1	0.99953	0.490203	0	0	0	564
BTB-01789851	2	189886	rs42900661	0	0	0	0.991296	0.261008	0	0	0	6002
ARS-BFGL-NGS-31104	2	215742	rs109489142	0	0	0	0.996107	0.178108	0	1	0	6398
BTB-00077301	2	238962	rs43287979	0	0	0	0.999569	0.471157	0	0	0	1289
HAPMAP32829-BTA-147228	2	263273	rs42500617	0	0	0	0.999575	0.251056	0	0	0	6082
ARS-BFGL-NGS-112825	2	487391	rs110755074	0	0	0	0.995891	0.163309	0	1	0	6434
BTB-01204098	2	577898	rs42361465	0	0	0	0.99405	0.127101	0	1	0	6494
ARS-BFGL-NGS-5376	2	608357	rs109283381	0	0	0	0.999269	0.200496	0	1	0	6321
BTB-01204067	2	631108	rs42361434	0	0	0	0.998334	0.126166	0	1	0	6497
ARS-BFGL-NGS-101054	2	657753	rs110529775	0	0	0	0.998838	0.177984	0	1	0	6399
HAPMAP41152-BTA-109926	2	784712	rs41611382	0	0	0	0.997008	0.361167	0	0	0	4690
HAPMAP52514-RS29024554	2	904065	rs29024554	0	0	0	0.99945	0.373827	0	0	0	4426
ARS-BFGL-NGS-55090	2	1273475	rs43287943	0	0	0	0.988621	0.357991	0	0	0	4760
BTA-48265-NO-RS	2	1826336	rs41639506	0	0	0	0.964332	0.233255	0	1	0	6195
HAPMAP41656-BTA-82957	2	1865988	rs41591798	0	0	0	0.999649	0.405017	0	0	0	3580
ARS-BFGL-NGS-108007	2	1926143	rs109431065	0	0	0	0.997586	0.362704	0	0	0	4655
ARS-BFGL-NGS-104760	2	2254298	rs109702161	0	0	0	0.999405	0.337137	0	0	0	5136
HAPMAP43973-BTA-93569	2	2814353	rs41613523	0	0	0	0.991165	0.395991	0	0	0	3807
ARS-BFGL-NGS-103086	2	2858436	rs109595377	0	0	0	0.998895	0.439816	0	0	0	2440
ARS-BFGL-NGS-118313	2	3046092	rs110161155	0	0	0	0.982687	0.35062	0	0	0	4907
ARS-BFGL-NGS-60640	2	3242217	rs109370370	0	0	1	0.999201	0.492999	0	0	0	438
ARS-BFGL-NGS-102353	2	3900181	rs110891046	0	0	0	0.998578	0.454285	0	0	0	1929
ARS-BFGL-NGS-63030	2	3950794	rs109551772	0	0	0	0.994458	0.453417	0	0	0	1960
ARS-BFGL-NGS-4063	2	4165880	rs109801723	0	0	0	0.999048	0.390373	0	0	0	3993
BTB-01739851	2	4650209	rs42855482	0	0	0	0.999416	0.452268	0	0	0	2005
HAPMAP54320-RS29012920	2	5037866	rs29012920	0	0	1	0.999275	0.491902	0	0	0	492
ARS-BFGL-NGS-21306	2	5305197	rs110560006	0	0	0	0.999105	0.434159	0	0	0	2625
ARS-USMARC-PARENT-DQ404152-RS29022245	2	5306838	rs29022245	1	1	1	0.981486	0.485308	0	0	0	9
ARS-BFGL-NGS-2658	2	5370008	rs109812336	0	0	0	0.998487	0.335972	0	0	0	5154
ARS-BFGL-NGS-39978	2	5757355	rs110425983	0	1	1	0.997223	0.388511	0	0	0	183
ARS-BFGL-NGS-15417	2	6645590	rs109651422	0	0	0	0.996396	0.305165	0	0	0	5584
ARS-BFGL-NGS-112454	2	6675045	rs110233897	0	0	0	0.995081	0.455286	0	0	0	1889
HAPMAP49624-BTA-47893	2	6700805	rs41638273	0	0	0	0.999671	0.254481	0	0	0	6053
HAPMAP47560-BTA-30470	2	6831955	rs41626743	0	0	0	0.998232	0.392186	0	0	0	3935
BTA-27415-NO-RS	2	7751590	rs41577233	0	0	0	0.999547	0.41574	0	0	0	3222
BTB-00079213	2	8476975	rs43288464	0	0	1	0.999479	0.49702	0	0	0	293
BTB-00079257	2	9113368	rs43288508	0	0	0	0.997779	0.447336	0	0	0	2175
HAPMAP49896-BTA-17263	2	9561693	rs41569123	0	0	0	0.999456	0.42875	0	0	0	2818
HAPMAP44337-BTA-109205	2	10114578	rs41618001	0	0	0	0.998481	0.469695	0	0	0	1364
HAPMAP44041-BTA-23382	2	10617894	rs41628655	0	0	0	0.999394	0.480633	0	0	0	937
ARS-BFGL-NGS-53911	2	11458935	rs109388945	0	0	0	0.999014	0.278851	0	0	0	5855
ARS-BFGL-NGS-103955	2	12118550	rs109282822	0	0	0	0.996849	0.373577	0	0	0	4433
BTA-110517-NO-RS	2	12451708	rs41606071	0	0	0	0.998447	0.381431	0	0	0	4234
ARS-BFGL-BAC-35552	2	12823369	rs41256483	0	1	1	0.998606	0.416557	0	0	0	172
BTA-93171-NO-RS	2	13106158	rs41664246	0	0	0	0.999626	0.464503	0	0	0	1548
ARS-BFGL-BAC-32402	2	13277993	rs109639161	0	0	0	0.999042	0.445696	0	0	0	2244
ARS-BFGL-BAC-32404	2	13343685	rs109320395	0	0	1	0.999694	0.496043	0	0	0	324
HAPMAP59876-RS29018046	2	13853729	rs29018046	0	1	1	0.996855	0.378672	0	0	0	188
ARS-BFGL-NGS-89098	2	13901492	rs109154008	0	0	1	0.998742	0.494525	0	0	0	388
HAPMAP54766-RS29012658	2	14451633	rs29012658	0	0	1	0.996379	0.49367	0	0	0	422
BTB-01084842	2	15021561	rs42241429	0	0	0	0.999201	0.429552	0	0	0	2793
ARS-BFGL-NGS-104492	2	15361703	rs42239241	0	0	0	0.999343	0.433038	0	0	0	2667
HAPMAP44576-BTA-90136	2	15611339	rs41663754	0	0	0	0.997654	0.468415	0	0	0	1401
BTB-00080812	2	16026397	rs43291061	0	0	0	0.998498	0.479063	0	0	0	1002
BTB-01952715	2	16484729	rs43058109	0	0	0	0.998957	0.351232	0	0	0	4899
BTA-49719-NO-RS	2	16978001	rs41636993	0	0	0	0.999564	0.460096	0	0	0	1722
ARS-BFGL-NGS-38278	2	17142680	rs109164527	0	0	0	0.997648	0.483002	0	0	0	833
ARS-BFGL-NGS-104601	2	17857541	rs110028318	0	0	0	0.998566	0.383777	0	0	0	4165
BTB-00081257	2	18164650	rs43294605	0	0	0	0.999518	0.446166	0	0	0	2221
HAPMAP53232-RS29020795	2	18632651	rs29020795	0	0	0	0.999371	0.451908	0	0	0	2017
BTB-01112800	2	19338223	rs42268208	0	0	0	0.999354	0.340381	0	0	0	5079
ARS-BFGL-NGS-105466	2	19851161	rs42671052	0	0	0	0.999541	0.307167	0	0	0	5570
BTB-01112976	2	19965497	rs42270183	0	0	0	0.974181	0.338769	0	0	0	5108
HAPMAP51079-BTA-88097	2	20023792	rs41596643	0	0	0	0.998408	0.465876	0	0	0	1496
BTB-00082871	2	20699862	rs43293394	0	0	1	0.996985	0.493722	0	0	0	419
BTB-00086860	2	20896601	rs43294756	0	0	0	0.999603	0.430124	0	0	0	2778
BTB-00085394	2	21696086	rs43300500	0	0	0	0.998793	0.428133	0	0	0	2834
HAPMAP60122-RS29018097	2	21904823	rs29018097	0	0	0	0.998476	0.394701	0	0	0	3854
ARS-BFGL-BAC-30348	2	22151093	rs110419748	0	0	1	0.999263	0.491147	0	0	0	514
BTB-00084343	2	22644664	rs43298451	0	0	0	0.999473	0.347643	0	0	0	4966
BTB-01693574	2	23061078	rs42806471	0	0	0	0.999598	0.399935	0	0	0	3719
ARS-BFGL-NGS-118058	2	23091680	rs110184828	0	0	0	0.996033	0.415943	0	0	0	3213
BTB-00085538	2	23498197	rs43291849	0	0	0	0.998328	0.472841	0	0	0	1235
HAPMAP59009-RS29027446	2	23686403	rs29027446	0	0	0	0.9997	0.406595	0	0	0	3521
ARS-BFGL-NGS-99222	2	24362479	rs43298895	0	0	0	0.998357	0.467645	0	0	0	1425
BTA-46908-NO-RS	2	24734064	rs110662635	0	0	0	0.999586	0.327892	0	0	0	5287
BTB-00084004	2	24905225	rs43294413	0	0	0	0.999558	0.463001	0	0	0	1607
ARS-BFGL-NGS-61392	2	25658990	rs43296292	0	0	0	0.998997	0.468123	0	0	0	1414
ARS-BFGL-NGS-67669	2	25762707	rs43297029	0	0	0	0.999694	0.472	0	0	0	1261
BTA-25512-NO-RS	2	26140855	rs41608694	0	0	0	0.987391	0.408441	0	0	0	3471
BTA-47105-NO-RS	2	26286051	rs41644055	0	0	0	0.999637	0.336481	0	0	0	5145
BTB-00091568	2	26362611	rs43305321	0	0	0	0.999479	0.276314	0	0	0	5873
ARS-USMARC-PARENT-AY776154-NO-RS	2	26997623	rs41257512	1	1	1	0.999615	0.333838	0	0	0	90
BTB-01724071	2	27122705	rs42835390	0	0	0	0.999439	0.392636	0	0	0	3924
UA-IFASA-5527	2	27180995	rs41644050	0	0	0	0.999598	0.452594	0	0	0	1993
BTB-00090441	2	27950681	rs43302298	0	0	0	0.992639	0.441235	0	0	0	2387
HAPMAP57743-RS29026473	2	28376835	rs29026473	0	0	0	0.999649	0.411675	0	0	0	3356
ARS-BFGL-NGS-19813	2	28834748	rs110966557	0	0	0	0.99966	0.462937	0	0	0	1612
BTA-30375-NO-RS	2	29240531	rs41626505	0	0	0	0.997314	0.443729	0	0	0	2315
BTB-01045439	2	29839570	rs42209697	0	0	0	0.998549	0.433146	0	0	0	2659
ARS-BFGL-NGS-64281	2	29948707	rs110790417	0	0	0	0.998011	0.470104	0	0	0	1345
ARS-BFGL-BAC-29664	2	30635269	rs110341860	0	0	1	0.997898	0.497717	0	0	0	265
HAPMAP51366-BTA-98577	2	30773585	rs41666338	0	0	0	0.999535	0.347999	0	0	0	4958
ARS-BFGL-BAC-29669	2	31080979	rs110334343	0	0	0	0.998521	0.472128	0	0	0	1258
BTA-104779-NO-RS	2	31731639	rs41611823	0	0	0	0.999394	0.420382	0	0	0	3063
ARS-BFGL-NGS-77689	2	32266380	rs110404606	0	0	0	0.99775	0.376381	0	0	0	4361
HAPMAP42950-BTA-47265	2	32376219	rs41581963	0	0	0	0.999462	0.343406	0	0	0	5030
ARS-BFGL-NGS-113793	2	32770767	rs110972002	0	0	0	0.995971	0.419201	0	0	0	3107
BTB-00094379	2	33121559	rs43306128	0	0	0	0.999654	0.361058	0	0	0	4694
BTB-00093776	2	33484646	rs43301226	0	0	0	0.999671	0.416773	0	0	0	3192
ARS-BFGL-NGS-7878	2	33678860	rs109205061	0	0	0	0.996878	0.461617	0	0	0	1667
BTB-00088688	2	34258157	rs43293161	0	0	0	0.998895	0.313624	0	0	0	5490
BTB-01896843	2	34329085	rs43006513	0	0	0	0.999484	0.470956	0	0	0	1303
HAPMAP26123-BTA-133877	2	34572812	rs109008741	0	0	0	0.999581	0.457616	0	0	0	1798
BTB-00089384	2	35264900	rs43300334	0	0	1	0.999779	0.493371	0	0	0	430
HAPMAP51878-BTA-117353	2	35692083	rs41565930	0	0	0	0.999297	0.29501	0	0	0	5682
HAPMAP50820-BTA-91209	2	35993314	rs41660090	0	0	0	0.99851	0.409929	0	0	0	3427
HAPMAP27039-BTA-22947	2	36570379	rs41598403	0	0	0	0.997484	0.370323	0	0	0	4502
HAPMAP55306-RS29018633	2	36969965	rs29018633	0	0	0	0.998663	0.429596	0	0	0	2791
ARS-BFGL-BAC-30703	2	37156818	rs109187445	0	0	0	0.999014	0.288224	0	0	0	5750
HAPMAP58509-RS29024139	2	37635484	rs29024139	0	0	1	0.998617	0.492191	0	0	0	475
ARS-BFGL-NGS-57870	2	37813654	rs110568121	0	0	1	0.999501	0.494858	0	0	0	371
HAPMAP40998-BTA-47401	2	38416725	rs41582002	0	0	0	0.999428	0.30881	0	0	0	5552
HAPMAP53285-RS29015860	2	38804898	rs29015860	0	0	0	0.999552	0.407794	0	0	0	3488
HAPMAP32557-BTA-133920	2	39031524	rs43309809	0	0	0	0.999411	0.445103	0	0	0	2272
UA-IFASA-9548	2	39350058	rs29015740	0	0	0	0.999105	0.336603	0	0	0	5144
BTA-114831-NO-RS	2	39709004	rs41574370	0	0	1	0.998838	0.498755	0	0	0	239
BTB-01053710	2	40390786	rs42211732	0	0	0	0.999575	0.382769	0	0	0	4191
ARS-BFGL-BAC-41568	2	40653110	rs110112527	0	0	0	0.973904	0.23887	0	1	0	6164
BTB-01871274	2	41628433	rs42977135	0	0	0	0.998816	0.43816	0	0	0	2495
HAPMAP46653-BTA-47447	2	41938704	rs41573026	0	1	1	0.985816	0.465	0	0	0	134
BTB-01242342	2	42336766	rs41755269	0	0	0	0.998776	0.467199	0	0	0	1448
ARS-BFGL-NGS-45548	2	42738222	rs109395886	0	0	0	0.999286	0.248024	0	1	0	6108
BTA-19852-NO-RS	2	42986890	rs41628437	0	0	1	0.998521	0.497154	0	0	0	288
ARS-BFGL-NGS-43758	2	43488810	rs110208986	0	0	0	0.999768	0.476856	0	0	0	1091
ARS-BFGL-NGS-79459	2	43905458	rs110807804	0	0	0	0.99885	0.480585	0	0	0	939
ARS-BFGL-NGS-93283	2	44264949	rs110239392	0	0	0	0.999076	0.412416	0	0	0	3337
HAPMAP55415-SS46526681	2	44754820	rs41257135	0	0	0	0.99278	0.439996	0	0	0	2429
HAPMAP50202-BTA-106854	2	45026036	rs41615145	0	0	0	0.998668	0.420239	0	0	0	3068
HAPMAP25252-BTA-133942	2	45620386	rs110212843	0	0	0	0.996186	0.381483	0	0	0	4230
ARS-USMARC-PARENT-AY841151-RS29003466	2	45832887	rs29003466	0	1	1	0.997161	0.467896	0	0	0	129
ARS-BFGL-BAC-41571	2	46244844	rs110506984	0	0	0	0.996288	0.482597	0	0	0	848
ARS-BFGL-NGS-44416	2	46498119	rs110449293	0	0	0	0.999184	0.348521	0	0	0	4948
HAPMAP44600-BTA-47582	2	46838331	rs41636217	0	0	0	0.999405	0.393381	0	0	0	3903
HAPMAP34454-BES3_CONTIG368_1159	2	47172957	rs43706860	0	0	0	0.99868	0.470765	0	0	0	1312
ARS-BFGL-BAC-47330	2	47339483	rs110693558	0	0	0	0.996107	0.411509	0	0	0	3362
ARS-BFGL-BAC-35245	2	48282793	rs110846391	0	0	0	0.999416	0.225897	0	1	0	6221
BTA-14682-NO-RS	2	48895479	rs29023443	0	0	0	0.998884	0.274031	0	0	0	5897
ARS-BFGL-NGS-113042	2	49095661	rs109941542	0	0	0	0.995829	0.343077	0	0	0	5035
ARS-BFGL-NGS-38341	2	49808137	rs109732000	0	0	0	0.999428	0.388717	0	0	0	4028
BTB-00099032	2	50262148	rs43306221	0	0	0	0.999416	0.462548	0	0	0	1626
HAPMAP41883-BTA-47665	2	50595671	rs41637166	0	0	0	0.998827	0.371575	0	0	0	4481
ARS-BFGL-NGS-115807	2	51546568	rs110175520	0	0	0	0.995999	0.40678	0	0	0	3510
ARS-BFGL-BAC-37051	2	51854482	rs110645016	0	0	0	0.978188	0.318884	0	0	0	5423
HAPMAP44545-BTA-47658	2	52339443	rs41637159	0	0	1	0.995472	0.499064	0	0	0	226
BTB-00098773	2	52497009	rs43304762	0	0	1	0.999093	0.486966	0	0	0	691
BTB-01266707	2	52899889	rs42390469	0	0	0	0.998362	0.392512	0	0	0	3928
ARS-BFGL-NGS-59969	2	53389738	rs42675334	0	0	0	0.995058	0.44783	0	0	0	2154
HAPMAP50149-BTA-90491	2	53477976	rs41592510	0	0	0	0.999139	0.343656	0	0	0	5026
BTB-01390865	2	53931759	rs42509675	0	0	0	0.99962	0.376139	0	0	0	4372
BTB-01775964	2	54519795	rs42883957	0	0	0	0.998153	0.364318	0	0	0	4621
BTB-00183384	2	54839057	rs43394873	0	0	0	0.999496	0.444444	0	0	0	2294
BTB-01294230	2	55038193	rs42418154	0	0	0	0.990871	0.463389	0	0	0	1585
BTB-01753605	2	55729126	rs42862169	0	0	1	0.999031	0.487126	0	0	0	687
HAPMAP38699-BTA-81626	2	55831708	rs41670205	0	0	0	0.999456	0.462493	0	0	0	1628
HAPMAP28102-BTA-152636	2	56382133	rs42319313	0	0	0	0.99911	0.39042	0	0	0	3990
BTA-101366-NO-RS	2	56456865	rs41614530	0	0	0	0.980647	0.359212	0	0	0	4732
BTB-01146113	2	56694744	rs42300442	0	0	0	0.998153	0.36515	0	0	0	4609
BTA-19224-NO-RS	2	57260012	rs41624599	0	0	0	0.998385	0.453907	0	0	0	1944
HAPMAP54628-RS29021692	2	57619846	rs29021692	0	0	0	0.99945	0.319185	0	0	0	5420
ARS-BFGL-NGS-25349	2	57833417	rs108966253	0	0	0	0.997382	0.339091	0	0	0	5104
ARS-BFGL-NGS-43350	2	58622479	rs42475295	0	0	0	0.995098	0.460406	0	0	0	1709
ARS-BFGL-NGS-37839	2	59083405	rs109295123	0	0	0	0.984206	0.299519	0	0	0	5637
ARS-BFGL-NGS-117608	2	59143632	rs110291397	0	0	0	0.994985	0.429706	0	0	0	2787
BTB-01361440	2	59318500	rs42483763	0	0	0	0.992865	0.253163	0	0	0	6068
HAPMAP51412-BTA-16926	2	59690093	rs41621063	0	0	1	0.998419	0.496969	0	0	0	296
BTB-01651888	2	59760905	rs42766559	0	0	0	0.998385	0.30072	0	0	0	5624
ARS-BFGL-NGS-2796	2	60451952	rs43310430	0	0	0	0.998459	0.453405	0	0	0	1961
ARS-BFGL-NGS-42047	2	61047858	rs109081327	0	0	0	0.999626	0.367744	0	0	0	4564
ARS-BFGL-NGS-3831	2	61527377	rs109243648	0	0	0	0.998436	0.383282	0	0	0	4179
HAPMAP44202-BTA-115270	2	62367003	rs41620314	0	0	0	0.999598	0.203928	0	1	0	6306
ARS-BFGL-NGS-101408	2	63275355	rs110009432	0	0	0	0.998294	0.428946	0	0	0	2811
HAPMAP41884-BTA-47859	2	63870312	rs41638248	0	0	0	0.999218	0.461795	0	0	0	1657
ARS-BFGL-NGS-85797	2	64198992	rs109244614	0	0	0	0.999677	0.373754	0	0	0	4429
ARS-BFGL-NGS-72192	2	65044427	rs109205936	0	0	1	0.997864	0.495948	0	0	0	326
ARS-USMARC-PARENT-DQ422949-RS29011466	2	65069037	rs29011466	0	0	0	0.999382	0.478858	0	0	0	1012
UA-IFASA-3968	2	65069112	rs29011465	0	0	0	0.992361	0.479168	0	0	0	998
HAPMAP51598-BTA-47943	2	65700940	rs41638281	0	0	1	0.998889	0.485105	0	0	0	752
HAPMAP41497-BTA-29595	2	66174477	rs41576178	0	0	0	0.99864	0.388476	0	0	0	4034
ARS-BFGL-NGS-118876	2	66585600	rs109264826	0	0	1	0.962638	0.489006	0	0	0	608
ARS-BFGL-NGS-118138	2	67292723	rs42457132	0	0	1	0.995585	0.489407	0	0	0	592
ARS-BFGL-NGS-38034	2	67575238	rs43313663	0	0	0	0.999382	0.452612	0	0	0	1992
BTB-01297051	2	68024655	rs42416239	0	0	0	0.9997	0.356844	0	0	0	4787
HAPMAP51555-BTA-115578	2	68769557	rs41566654	0	0	0	0.99915	0.406359	0	0	0	3532
ARS-BFGL-NGS-90287	2	69662990	rs43331541	0	0	0	0.999564	0.450894	0	0	0	2045
HAPMAP40748-BTA-47979	2	70322692	rs41638294	0	0	0	0.998255	0.359694	0	0	0	4721
HAPMAP35220-BES9_CONTIG365_495	2	70895063	rs43710074	0	0	1	0.991857	0.490578	0	0	0	545
BTA-47992-NO-RS	2	71132639	rs41638298	0	0	0	0.997365	0.382012	0	0	0	4214
ARS-BFGL-NGS-200	2	71710397	rs109204976	0	0	0	0.998765	0.46266	0	0	0	1622
ARS-BFGL-NGS-26704	2	71927870	rs110247335	0	0	0	0.99949	0.380528	0	0	0	4253
ARS-BFGL-NGS-48402	2	72445788	rs110085966	0	0	0	0.991755	0.175279	0	1	0	6406
ARS-BFGL-NGS-81871	2	73165500	rs109284830	0	0	0	0.998646	0.479239	0	0	0	995
ARS-BFGL-NGS-43775	2	73209337	rs110964837	0	0	0	0.998289	0.336277	0	0	0	5148
ARS-BFGL-NGS-15669	2	74063186	rs110607955	0	0	0	0.998532	0.327696	0	0	0	5290
ARS-BFGL-NGS-104166	2	74548518	rs109557354	0	0	0	0.999394	0.392266	0	0	0	3931
HAPMAP32368-BTA-157293	2	75126638	rs109708800	0	0	0	0.999416	0.438367	0	0	0	2491
HAPMAP50173-BTA-96591	2	75546229	rs41662054	0	0	0	0.999564	0.431077	0	0	0	2746
BTA-96598-NO-RS	2	75885774	rs41662061	0	0	0	0.999371	0.327378	0	0	0	5298
UA-IFASA-4619	2	76309053	rs29014393	0	0	1	0.999496	0.48961	0	0	0	584
ARS-BFGL-NGS-83161	2	76852429	rs109578558	0	0	0	0.998691	0.337446	0	0	0	5132
HAPMAP52707-RS29020755	2	77340874	rs29020755	0	0	0	0.999513	0.372684	0	0	0	4452
ARS-BFGL-NGS-65669	2	77583642	rs42856439	0	0	0	0.998334	0.250517	0	0	0	6086
HAPMAP43274-BTA-48044	2	77620108	rs41583885	0	0	0	0.999286	0.242993	0	1	0	6138
HAPMAP43777-BTA-115985	2	78455930	rs41566720	0	0	0	0.998425	0.412759	0	0	0	3322
BTB-00103489	2	78604521	rs43315444	0	0	0	0.999241	0.35278	0	0	0	4864
HAPMAP25645-BTA-48106	2	78628109	rs41605449	0	0	0	0.99949	0.375706	0	0	0	4386
HAPMAP33049-BTA-153946	2	79320427	rs109475468	0	0	1	0.999394	0.486539	0	0	0	708
ARS-BFGL-NGS-38368	2	80044248	rs109611809	0	0	0	0.999598	0.440173	0	0	0	2426
HAPMAP33855-BES7_CONTIG421_544	2	80335082	rs43708512	0	0	0	0.973881	0.42308	0	0	0	2982
HAPMAP42104-BTA-121232	2	81159639	rs41619967	0	0	1	0.9997	0.490633	0	0	0	541
BTA-89488-NO-RS	2	81566785	rs41571214	0	0	0	0.989159	0.359206	0	0	0	4733
BTA-48254-NO-RS	2	82786614	rs41601107	0	0	0	0.999575	0.452343	0	0	0	2004
HAPMAP26991-BTA-151076	2	83349093	rs110033586	0	0	0	0.999382	0.408825	0	0	0	3462
ARS-BFGL-NGS-55339	2	83616368	rs109908509	0	0	0	0.999603	0.439731	0	0	0	2443
BTA-114135-NO-RS	2	83814330	rs41573126	0	0	0	0.993868	0.422668	0	0	0	2997
HAPMAP35509-SCAFFOLD109829_3725	2	84119190	rs29013736	0	0	0	0.994871	0.378302	0	0	0	4316
ARS-BFGL-NGS-117030	2	84807787	rs110819246	0	0	0	0.970294	0.263734	0	0	0	5988
HAPMAP47638-BTA-47957	2	85026752	rs41583846	0	0	0	0.997138	0.313116	0	0	0	5498
ARS-BFGL-NGS-114269	2	85524425	rs110743023	0	0	0	0.996163	0.251722	0	0	0	6078
HAPMAP48897-BTA-79849	2	86122073	rs41656086	0	0	0	0.999518	0.306123	0	0	0	5577
BTA-48332-NO-RS	2	86307970	rs41640459	0	0	0	0.998277	0.179765	0	1	0	6393
HAPMAP49925-BTA-24427	2	86704498	rs41633771	0	0	1	0.999399	0.492147	0	0	0	480
ARS-BFGL-NGS-55270	2	87004473	rs109332468	0	0	0	0.99911	0.363949	0	0	0	4631
ARS-BFGL-NGS-91673	2	87843486	rs110192736	0	0	0	0.999598	0.138397	0	1	0	6471
ARS-BFGL-NGS-94983	2	87944722	rs110771705	0	0	0	0.993902	0.36794	0	0	0	4558
ARS-BFGL-NGS-115594	2	88582171	rs110032465	0	0	0	0.99592	0.446384	0	0	0	2213
ARS-BFGL-NGS-40189	2	89008935	rs109189655	0	0	1	0.999513	0.49088	0	0	0	528
ARS-BFGL-NGS-34371	2	89478521	rs109663542	0	0	0	0.998374	0.270038	0	0	0	5932
ARS-BFGL-NGS-15250	2	89845085	rs109386162	0	0	1	0.999513	0.484601	0	0	0	771
HAPMAP52343-RS29017242	2	90647574	rs29017242	0	0	0	0.999388	0.0791958	0	1	0	6553
ARS-BFGL-NGS-28347	2	90897881	rs109455410	0	0	0	0.999569	0.121594	0	1	0	6503
HAPMAP33033-BTA-149123	2	91520420	rs110544346	0	0	0	0.999722	0.186148	0	1	0	6372
HAPMAP43523-BTA-24093	2	92042146	rs41631995	0	0	0	0.999467	0.325096	0	0	0	5333
ARS-BFGL-NGS-25774	2	92350004	rs109258323	0	0	0	0.971274	0.375287	0	0	0	4391
ARS-BFGL-NGS-33666	2	92796573	rs109018342	0	0	0	0.998861	0.342362	0	0	0	5050
ARS-BFGL-NGS-43811	2	93038227	rs110701787	0	0	0	0.997575	0.445567	0	0	0	2253
HAPMAP35338-VSWAP1E1185A_SCF01	2	93505187	rs29025241	0	0	0	0.999297	0.32193	0	0	0	5378
ARS-BFGL-NGS-55602	2	93600676	rs109809314	0	0	0	0.999054	0.281667	0	0	0	5819
HAPMAP49408-BTA-101235	2	94255738	rs41614472	0	0	0	0.995251	0.46509	0	0	0	1527
HAPMAP41195-BTA-17655	2	94601236	rs41622515	0	0	0	0.998878	0.404805	0	0	0	3588
ARS-BFGL-NGS-19042	2	95245853	rs109728998	0	0	0	0.99966	0.37838	0	0	0	4312
HAPMAP33198-BTA-134378	2	95752707	rs109249548	0	0	0	0.999445	0.475721	0	0	0	1131
ARS-BFGL-NGS-103501	2	96021111	rs110975979	0	0	0	0.999462	0.452038	0	0	0	2012
HAPMAP51953-BTA-48787	2	96570370	rs41584722	0	0	0	0.998793	0.473798	0	0	0	1199
ARS-BFGL-NGS-1113	2	96725242	rs110792452	0	0	0	0.99698	0.346506	0	0	0	4980
ARS-BFGL-NGS-115142	2	97368169	rs109056530	0	0	0	0.993047	0.348406	0	0	0	4950
HAPMAP22958-BTA-48415	2	97828486	rs41605484	0	0	0	0.999524	0.467731	0	0	0	1423
HAPMAP34329-BES11_CONTIG247_1378	2	98446391	rs43710118	0	0	0	0.998413	0.458409	0	0	0	1767
ARS-BFGL-NGS-67961	2	98490521	rs110691893	0	0	0	0.996674	0.272407	0	0	0	5912
UA-IFASA-4555	2	98822877	rs29014395	0	0	0	0.999428	0.243342	0	1	0	6133
HAPMAP29650-BTA-146970	2	99292729	rs110283659	0	0	0	0.993857	0.252603	0	0	0	6073
HAPMAP49348-BTA-85365	2	99845066	rs41589291	0	0	0	0.999541	0.247337	0	1	0	6113
HAPMAP52627-RS29014567	2	100273809	rs29014567	0	0	1	0.996838	0.489747	0	0	0	577
ARS-BFGL-NGS-23231	2	100339737	rs109839406	0	0	0	0.94086	0.426259	0	0	0	6610
ARS-BFGL-NGS-113504	2	101089845	rs110727579	0	0	0	0.996067	0.145317	0	1	0	6459
ARS-BFGL-NGS-25939	2	101255449	rs109156785	0	0	0	0.999824	0.445593	0	0	0	2251
ARS-BFGL-NGS-100077	2	101835294	rs108999943	0	0	0	0.984331	0.404558	0	0	0	3600
ARS-BFGL-NGS-60714	2	102060979	rs109871581	0	0	0	0.995619	0.333239	0	0	0	5199
HAPMAP41556-BTA-48495	2	102772529	rs41641879	0	0	0	0.999683	0.430864	0	0	0	2755
BTA-48498-NO-RS	2	102906006	rs41564971	0	0	0	0.998691	0.341818	0	0	0	5061
HAPMAP44084-BTA-48504	2	103207828	rs41641887	0	0	0	0.999411	0.453954	0	0	0	1941
ARS-BFGL-NGS-117120	2	104800752	rs41643259	0	0	0	0.99524	0.468429	0	0	0	1400
ARS-BFGL-NGS-35963	2	105193025	rs110551793	0	0	1	0.998612	0.49205	0	0	0	487
ARS-BFGL-NGS-31901	2	105602018	rs108947962	0	0	0	0.999292	0.458616	0	0	0	1762
ARS-BFGL-NGS-100821	2	105666691	rs110274393	0	0	0	0.996821	0.374174	0	0	0	4422
ARS-BFGL-NGS-105142	2	106311320	rs110594836	0	0	0	0.999252	0.366268	0	0	0	4590
BTA-48880-NO-RS	2	106952479	rs41585646	0	0	0	0.999473	0.479288	0	0	0	994
BTA-48881-NO-RS	2	106984473	rs41585647	0	0	0	0.999031	0.459547	0	0	0	1736
ARS-BFGL-NGS-116461	2	107505296	rs43315176	0	0	0	0.995013	0.376186	0	0	0	4369
BTB-00109355	2	107880854	rs43319460	0	0	0	0.992083	0.45799	0	0	0	1783
ARS-BFGL-NGS-7772	2	108030356	rs110666830	0	0	0	0.999167	0.449136	0	0	0	2106
ARS-BFGL-NGS-117879	2	108792569	rs110492550	0	0	0	0.996044	0.421326	0	0	0	3037
ARS-BFGL-NGS-23161	2	108869015	rs41624228	0	0	0	0.999139	0.474786	0	0	0	1165
BTB-00110958	2	109636110	rs43317661	0	0	0	0.998685	0.475339	0	0	0	1148
HAPMAP59378-RS29018764	2	110139283	rs29018764	0	0	0	0.999603	0.409052	0	0	0	3451
HAPMAP49628-BTA-48960	2	110311653	rs41645151	0	0	0	0.998334	0.458165	0	0	0	1776
BTB-01169423	2	110559605	rs42321997	0	0	0	0.999456	0.269298	0	0	0	5941
ARS-USMARC-PARENT-DQ786757-RS29019900	2	111155237	rs29019900	1	1	1	0.999178	0.401447	0	0	0	72
HAPMAP35744-SCAFFOLD60587_8279	2	111361143	rs29018369	0	0	1	0.99915	0.490698	0	0	0	538
DPI-47	2	111870534	rs109508142	0	0	0	0.99911	0.27668	0	0	0	5868
ARS-BFGL-NGS-102741	2	112483071	rs110882545	0	0	0	0.998039	0.483585	0	0	0	815
HAPMAP46209-BTA-28196	2	112515240	rs41626041	0	0	0	0.959935	0.447557	0	0	0	2168
ARS-BFGL-NGS-23793	2	112929325	rs43321191	0	0	0	0.995852	0.385449	0	0	0	4116
BTB-00112997	2	113064768	rs43320289	0	0	0	0.999575	0.389683	0	0	0	4003
ARS-BFGL-NGS-6012	2	113321109	rs43324326	0	0	0	0.999456	0.424489	0	0	0	2943
ARS-BFGL-NGS-11306	2	113749689	rs109530012	0	0	0	0.99911	0.460276	0	0	0	1711
HAPMAP55517-RS29019665	2	114090327	rs29019665	0	0	0	0.998906	0.394965	0	0	0	3842
ARS-BFGL-BAC-34939	2	114317194	rs42425633	0	0	0	0.999331	0.407079	0	0	0	3505
BTA-19993-NO-RS	2	114352128	rs41628517	0	0	0	0.999303	0.461863	0	0	0	1655
BTB-01343453	2	115092998	rs42466325	0	0	0	0.992015	0.395852	0	0	0	3815
HAPMAP42778-BTA-105679	2	115578336	rs41617152	0	0	0	0.996889	0.369214	0	0	0	4530
ARS-BFGL-NGS-34440	2	115714967	rs43686420	0	0	0	0.999184	0.465307	0	0	0	1513
UA-IFASA-8833	2	116087072	rs41643750	0	0	1	0.999258	0.496424	0	0	0	308
ARS-BFGL-NGS-117340	2	116142693	rs109164337	0	0	0	0.99605	0.469596	0	0	0	1369
HAPMAP41888-BTA-49091	2	116433943	rs41645223	0	0	0	0.999507	0.381653	0	0	0	4224
HAPMAP54770-RS29009608	2	116686650	rs29009608	0	0	0	0.996282	0.419792	0	0	0	3084
ARS-BFGL-NGS-112195	2	117022469	rs110458578	0	0	0	0.994242	0.332399	0	0	0	5209
BTA-95472-NO-RS	2	117233854	rs41598273	0	0	0	0.999569	0.308264	0	0	0	5557
HAPMAP48544-BTA-98418	2	118054344	rs41665543	0	0	0	0.999008	0.447776	0	0	0	2157
ARS-BFGL-NGS-67146	2	118773633	rs109136926	0	1	1	0.999337	0.447356	0	0	0	152
ARS-BFGL-NGS-90746	2	119514496	rs110800496	0	0	0	0.998793	0.44202	0	0	0	2364
ARS-BFGL-NGS-15508	2	119595498	rs110868968	0	0	1	0.999297	0.489855	0	0	0	571
BTA-20378-NO-RS	2	120037582	rs41605667	0	0	0	0.997966	0.304024	0	0	0	5596
HAPMAP43869-BTA-49512	2	120301651	rs41636478	0	0	1	0.998753	0.487412	0	0	0	672
HAPMAP7226-BTA-49450	2	120775372	rs41601555	0	0	0	0.999416	0.282424	0	0	0	5811
BTA-49203-NO-RS	2	121262450	rs41646085	0	0	0	0.998056	0.323398	0	0	0	5354
HAPMAP29048-BTA-157271	2	121847018	rs110786099	0	0	0	0.995115	0.479564	0	0	0	984
BTA-107470-NO-RS	2	122483795	rs41567677	0	0	0	0.999564	0.300791	0	0	0	5622
HAPMAP54417-RS29027359	2	122707290	rs29027359	0	0	0	0.999252	0.385621	0	0	0	4112
ARS-BFGL-NGS-33757	2	123463996	rs110767631	0	0	0	0.997643	0.449845	0	0	0	2082
ARS-BFGL-NGS-108473	2	123615442	rs110221626	0	0	0	0.998311	0.43776	0	0	0	2507
UA-IFASA-5041	2	124086648	rs29014020	0	0	0	0.999258	0.439951	0	0	0	2432
ARS-BFGL-NGS-75379	2	124495893	rs110251324	0	0	0	0.999037	0.449833	0	0	0	2083
ARS-BFGL-NGS-15108	2	125248041	rs110711473	0	0	0	0.987759	0.431785	0	0	0	2713
HAPMAP53350-SS46526471	2	125653839	rs41256934	0	0	0	0.999564	0.410466	0	0	0	3408
ARS-BFGL-NGS-119884	2	126270358	rs110226223	0	0	0	0.996311	0.394634	0	0	0	3858
ARS-BFGL-NGS-38248	2	127047563	rs110199014	0	0	0	0.998782	0.463148	0	0	0	1597
ARS-BFGL-NGS-108804	2	127412313	rs110506021	0	0	0	0.999173	0.318496	0	0	0	5429
ARS-BFGL-NGS-98458	2	128149644	rs110239544	0	0	0	0.99949	0.461865	0	0	0	1654
ARS-BFGL-NGS-62579	2	128947842	rs109125096	0	0	0	0.999371	0.335328	0	0	0	5168
HAPMAP60694-RS29012608	2	129210481	rs29012608	0	0	0	0.997223	0.41847	0	0	0	3135
ARS-BFGL-NGS-118648	2	129609082	rs110625239	0	0	0	0.996044	0.321286	0	0	0	5390
ARS-BFGL-NGS-116403	2	129845311	rs109168082	0	0	0	0.995846	0.45713	0	0	0	1813
ARS-BFGL-NGS-33709	2	130187033	rs109419732	0	0	1	0.999212	0.490268	0	0	0	560
ARS-BFGL-NGS-114524	2	130850007	rs110692481	0	0	0	0.995245	0.362934	0	0	0	4650
ARS-BFGL-NGS-30621	2	131539751	rs110855337	0	0	0	0.995738	0.374461	0	0	0	4412
HAPMAP46765-BTA-114976	2	131846715	rs41618860	0	0	0	0.996583	0.451615	0	0	0	2022
ARS-BFGL-NGS-105785	2	131968682	rs110776216	0	0	0	0.984546	0.470202	0	0	0	1340
ARS-BFGL-NGS-60038	2	132602751	rs41852273	0	0	0	0.999286	0.269386	0	0	0	5938
ARS-BFGL-NGS-39303	2	132921343	rs110166850	0	0	0	0.998997	0.273761	0	0	0	5903
ARS-BFGL-NGS-116376	2	133075404	rs42761189	0	0	0	0.99567	0.457006	0	0	0	1822
ARS-BFGL-NGS-89509	2	133210731	rs109839783	0	0	0	0.99843	0.437864	0	0	0	2501
ARS-BFGL-NGS-115355	2	133816808	rs110264726	0	0	0	0.994112	0.448447	0	0	0	2126
ARS-BFGL-NGS-110038	2	133914351	rs110367089	0	0	0	0.995449	0.383578	0	0	0	4170
ARS-BFGL-NGS-36536	2	134702903	rs110874014	0	0	0	0.99775	0.406591	0	0	0	3522
ARS-BFGL-NGS-67260	2	135190642	rs109453608	0	0	1	0.996458	0.49369	0	0	0	421
ARS-BFGL-NGS-68682	2	135672325	rs109698451	0	0	0	0.997405	0.420792	0	0	0	3050
ARS-BFGL-NGS-36460	2	135723087	rs43327919	0	0	0	0.999059	0.398367	0	0	0	3759
ARS-BFGL-NGS-63882	2	135994305	rs109339144	0	0	0	0.999399	0.125576	0	1	0	6498
HAPMAP49560-BTA-29329	2	136044919	rs41632459	0	0	0	0.999479	0.257354	0	0	0	6033
ARS-BFGL-NGS-37352	2	136101696	rs41605631	0	0	0	0.99936	0.132059	0	1	0	6485
ARS-BFGL-NGS-108902	2	136128658	rs110263717	0	0	0	0.995024	0.24928	0	1	0	6101
ARS-BFGL-NGS-116288	2	136165185	rs43332879	0	0	0	0.992984	0.477945	0	0	0	1046
ARS-BFGL-NGS-102467	2	136188090	rs43331987	0	0	0	0.998895	0.18426	0	1	0	6378
HAPMAP52845-RS29027154	2	136224289	rs29027154	0	0	0	0.969529	0.392469	0	0	0	3929
ARS-BFGL-NGS-14555	2	136248228	rs43330801	0	0	0	0.999139	0.3607	0	0	0	4699
ARS-BFGL-NGS-118957	2	136305920	rs110625108	0	0	0	0.996277	0.379611	0	0	0	4278
ARS-BFGL-NGS-18350	2	136437458	rs43326092	0	0	0	0.999127	0.476425	0	0	0	1109
BTB-00117283	2	136461239	rs43326106	0	0	0	0.998821	0.183982	0	1	0	6380
ARS-BFGL-NGS-116761	2	136483623	rs110011842	0	0	1	0.978766	0.492071	0	0	0	484
ARS-BFGL-NGS-2129	3	306322	rs109865816	0	0	0	0.998708	0.101212	0	1	0	6533
HAPMAP52622-RS29010435	3	535711	rs29010435	0	0	0	0.99524	0.449998	0	0	0	2071
ARS-BFGL-NGS-64689	3	567542	rs109803173	0	0	0	0.999439	0.419365	0	0	0	3099
HAPMAP51852-BTA-69630	3	628574	rs43715303	0	0	0	0.997807	0.327957	0	0	0	5283
HAPMAP41062-BTA-68921	3	709349	rs43712149	0	0	0	0.999241	0.169414	0	1	0	6418
ARS-BFGL-NGS-67047	3	787371	rs109661412	0	0	0	0.993404	0.201103	0	1	0	6319
BTA-68271-NO-RS	3	970386	rs109607036	0	0	0	0.998141	0.470256	0	0	0	1335
BTA-67713-NO-RS	3	1103729	rs41570825	0	0	0	0.999014	0.372416	0	0	0	4454
ARS-BFGL-NGS-81937	3	1686320	rs109536422	0	0	0	0.987397	0.310716	0	0	0	5527
ARS-BFGL-NGS-22647	3	1779182	rs43711026	0	0	0	0.998345	0.431623	0	0	0	2719
HAPMAP38375-BTA-108207	3	2219585	rs41613350	0	0	0	0.999275	0.354123	0	0	0	4841
HAPMAP42796-BTA-108223	3	2449969	rs41613354	0	0	0	0.999479	0.339366	0	0	0	5097
INRA-516	3	2758916	rs110936095	0	0	0	0.999643	0.475184	0	0	0	1151
ARS-BFGL-NGS-27655	3	3017659	rs109945234	0	0	0	0.997218	0.454501	0	0	0	1920
ARS-USMARC-PARENT-DQ422950-RS29012306	3	3129167	rs29012306	0	0	0	0.957141	0.478993	0	0	0	1003
BTA-121571-NO-RS	3	3634590	rs41621703	0	0	0	0.999586	0.194958	0	1	0	6348
ARS-BFGL-NGS-35211	3	3723881	rs110849701	0	0	0	0.999467	0.423827	0	0	0	2957
ARS-BFGL-NGS-84867	3	3819653	rs109096892	0	0	0	0.983152	0.459925	0	0	0	1725
ARS-BFGL-NGS-17527	3	4279731	rs41621390	0	0	1	0.966588	0.489482	0	0	0	590
ARS-BFGL-NGS-112520	3	4410951	rs42370986	0	0	0	0.989788	0.451411	0	0	0	2027
ARS-BFGL-NGS-81031	3	4861761	rs109244495	0	0	0	0.996027	0.479227	0	0	0	996
BTA-29639-NO-RS	3	5156247	rs41633305	0	0	0	0.999496	0.361467	0	0	0	4684
BTB-01234759	3	5227519	rs42391944	0	0	0	0.99762	0.314686	0	0	0	5473
BTA-14976-NO-RS	3	5552259	rs29023733	0	0	0	0.999218	0.140704	0	1	0	6468
BTB-01338216	3	5720629	rs42458820	0	0	0	0.999184	0.398292	0	0	0	3763
BTA-21472-NO-RS	3	5886143	rs41606642	0	0	0	0.999501	0.426066	0	0	0	2907
ARS-BFGL-NGS-113472	3	6765932	rs110404266	0	0	0	0.996146	0.291227	0	0	0	5727
ARS-BFGL-NGS-112786	3	7147596	rs110945990	0	0	0	0.99516	0.454826	0	0	0	1906
HAPMAP32868-BTA-161473	3	7446399	rs110450014	0	0	0	0.998952	0.483682	0	0	0	811
ARS-BFGL-NGS-5956	3	7866803	rs109113793	0	0	0	0.998918	0.356321	0	0	0	4800
ARS-BFGL-NGS-30351	3	8716142	rs109728816	0	0	0	0.998974	0.468689	0	0	0	1392
HAPMAP39362-BTA-95002	3	9077425	rs41662609	0	0	0	0.998453	0.186533	0	1	0	6370
ARS-BFGL-NGS-113990	3	9461404	rs110721696	0	0	0	0.987589	0.201765	0	1	0	6314
ARS-BFGL-NGS-27948	3	10000411	rs109754043	0	0	1	0.998147	0.491756	0	0	0	498
ARS-BFGL-NGS-6957	3	10144138	rs109292525	0	0	0	0.999388	0.424189	0	0	0	2948
ARS-BFGL-NGS-70744	3	10422377	rs110781578	0	0	0	0.998748	0.320036	0	0	0	5404
HAPMAP40339-BTA-117016	3	10640386	rs41565903	0	0	0	0.996243	0.426407	0	0	0	2901
HAPMAP49050-BTA-119760	3	11129475	rs41571467	0	0	0	0.999309	0.419854	0	0	0	3082
BTA-119329-NO-RS	3	11418405	rs41574149	0	0	0	0.999473	0.475367	0	0	0	1145
HAPMAP45266-BTA-26244	3	11674665	rs41575780	0	0	0	0.992588	0.173684	0	1	0	6410
ARS-BFGL-NGS-36635	3	12312362	rs110282284	0	0	0	0.999456	0.290555	0	0	0	5731
ARS-BFGL-NGS-38423	3	12709854	rs110643545	0	1	1	0.999048	0.493942	0	0	0	102
HAPMAP59741-RS29016987	3	12824913	rs29016987	0	0	0	0.99928	0.444087	0	0	0	2306
ARS-BFGL-NGS-106490	3	13635591	rs110062299	0	0	0	0.978653	0.471693	0	0	0	1272
HAPMAP53387-RS29010859	3	13779538	rs29010859	0	0	0	0.998657	0.340936	0	0	0	5068
HAPMAP43906-BTA-66658	3	14273135	rs41587368	0	0	1	0.997461	0.488458	0	0	0	629
HAPMAP44611-BTA-66646	3	14811080	rs43708421	0	0	0	0.976896	0.296957	0	0	0	5662
ARS-BFGL-NGS-64215	3	15525599	rs110073735	0	0	0	0.997756	0.215712	0	1	0	6263
ARS-BFGL-NGS-91059	3	15950208	rs109096019	0	0	0	0.999705	0.462168	0	0	0	1645
ARS-BFGL-NGS-20167	3	16557950	rs109082770	0	0	0	0.999116	0.31014	0	0	0	5535
HAPMAP58478-RS29015763	3	17160057	rs29015763	0	0	0	0.999513	0.402232	0	0	0	3657
BTA-67160-NO-RS	3	17195924	rs41588495	0	0	0	0.996889	0.143034	0	1	0	6466
HAPMAP41052-BTA-67164	3	17241980	rs43710808	0	0	0	0.999173	0.213472	0	1	0	6268
HAPMAP34129-BES11_CONTIG277_1586	3	18062515	rs43710109	0	0	0	0.998538	0.435336	0	0	0	2582
ARS-BFGL-NGS-32868	3	18221204	rs110639504	0	0	0	0.9969	0.159037	0	1	0	6438
ARS-BFGL-NGS-11615	3	18520392	rs108966854	0	0	0	0.997937	0.420382	0	0	0	3062
BTA-66824-NO-RS	3	19193451	rs43709214	0	0	0	0.999649	0.379966	0	0	0	4268
ARS-BFGL-NGS-34169	3	19309220	rs109033268	0	0	1	0.999292	0.492852	0	0	0	444
HAPMAP41612-BTA-66863	3	19693073	rs43709835	0	0	0	0.993336	0.457689	0	0	0	1795
ARS-BFGL-NGS-100210	3	20208987	rs109046891	0	0	0	0.998459	0.455429	0	0	0	1888
HAPMAP55417-SS46527060	3	20773550	rs41255603	0	0	0	0.999456	0.391031	0	0	0	3975
ARS-BFGL-NGS-97101	3	21128533	rs109428825	0	0	0	0.999088	0.13937	0	1	0	6470
ARS-USMARC-PARENT-DQ647187-RS29010510	3	21146877	rs29010510	1	1	1	0.997932	0.319418	0	0	0	91
ARS-BFGL-NGS-114746	3	21640254	rs110532777	0	0	0	0.995608	0.384454	0	0	0	4145
ARS-BFGL-NGS-99338	3	21869985	rs110474631	0	0	0	0.999156	0.389055	0	0	0	4020
ARS-BFGL-NGS-117867	3	22115328	rs110984288	0	0	0	0.994798	0.287589	0	0	0	5761
HAPMAP33860-BES7_CONTIG442_1439	3	22644111	rs43710095	0	0	0	0.998844	0.407945	0	0	0	3487
ARS-BFGL-NGS-105811	3	22706379	rs110161964	0	0	1	0.998646	0.492609	0	0	0	456
HAPMAP26676-BTA-141146	3	22975725	rs109492015	0	0	0	0.998215	0.220773	0	1	0	6244
ARS-BFGL-NGS-24002	3	23479543	rs109715445	0	0	0	0.999326	0.475508	0	0	0	1141
ARS-BFGL-NGS-28573	3	24081964	rs110757428	0	0	0	0.992514	0.387662	0	0	0	4059
HAPMAP26465-BTA-160174	3	24421734	rs109010737	0	0	0	0.999581	0.449404	0	0	0	2098
HAPMAP34737-BES11_CONTIG221_1196	3	24680337	rs43706923	0	0	0	0.999575	0.370166	0	0	0	4506
HAPMAP53735-RS29018102	3	24745976	rs29018102	0	0	0	0.998918	0.338567	0	0	0	5111
ARS-BFGL-NGS-111769	3	25533765	rs110329842	0	0	0	0.996243	0.442065	0	0	0	2361
ARS-BFGL-NGS-45686	3	26031815	rs109578131	0	0	1	0.97421	0.492173	0	0	0	477
ARS-BFGL-NGS-115816	3	26438136	rs109805934	0	0	0	0.987085	0.419877	0	0	0	3081
ARS-BFGL-NGS-111883	3	26914757	rs110022039	0	0	0	0.996146	0.256226	0	0	0	6041
ARS-BFGL-NGS-15627	3	27215754	rs109975886	0	0	0	0.999394	0.259193	0	0	0	6018
HAPMAP31109-BTA-141167	3	27266522	rs110156761	0	0	0	0.998935	0.275597	0	0	0	5881
ARS-BFGL-NGS-111848	3	27642301	rs110559015	0	0	0	0.993959	0.462836	0	0	0	1616
ARS-BFGL-NGS-33324	3	28061335	rs109521795	0	0	0	0.997365	0.349855	0	0	0	4925
ARS-BFGL-NGS-117241	3	28144691	rs109896720	0	0	1	0.995959	0.499747	0	0	0	201
ARS-BFGL-NGS-112694	3	28853229	rs111032651	0	0	0	0.995789	0.377071	0	0	0	4346
ARS-BFGL-NGS-108661	3	29358344	rs110606974	0	0	0	0.999144	0.427537	0	0	0	2861
BTA-67261-NO-RS	3	30145106	rs41589433	0	0	0	0.99966	0.306346	0	0	0	5575
ARS-BFGL-NGS-37826	3	30194236	rs110500809	0	0	0	0.99762	0.309236	0	0	0	5546
HAPMAP51923-BTA-90300	3	30479238	rs41592467	0	0	0	0.988745	0.427099	0	0	0	2876
BTA-90323-NO-RS	3	30568981	rs41664644	0	0	0	0.999501	0.463059	0	0	0	1604
ARS-BFGL-NGS-113072	3	30853504	rs109292217	0	0	0	0.995914	0.41935	0	0	0	3100
ARS-BFGL-NGS-76281	3	31524593	rs110581642	0	0	0	0.999779	0.404797	0	0	0	3589
BTB-00125348	3	32053703	rs43332963	0	0	0	0.998986	0.43454	0	0	0	2616
ARS-BFGL-NGS-111118	3	32077291	rs108937915	0	0	1	0.996039	0.492854	0	0	0	443
BTB-02075948	3	32112753	rs43176196	0	0	0	0.998753	0.308695	0	0	0	5553
BTB-00126452	3	32788575	rs43336764	0	0	0	0.99949	0.43963	0	0	0	2447
HAPMAP60497-RS29027497	3	32881816	rs29027497	0	0	0	0.997393	0.405336	0	0	0	3573
ARS-BFGL-NGS-117870	3	33332678	rs109182422	0	0	1	0.995988	0.498797	0	0	0	237
ARS-BFGL-NGS-42736	3	33367402	rs109084099	0	0	0	0.999071	0.439044	0	0	0	2474
ARS-BFGL-NGS-115128	3	33895762	rs110134393	0	0	0	0.99533	0.433796	0	0	0	2635
HAPMAP57750-SS46526998	3	34285243	rs41255543	0	0	0	0.996963	0.357548	0	0	0	4769
HAPMAP41054-BTA-67528	3	34344799	rs41589497	0	0	0	0.998844	0.473513	0	0	0	1206
HAPMAP41457-BTA-121582	3	34494339	rs41621708	0	0	0	0.999666	0.399259	0	0	0	3737
ARS-BFGL-NGS-36405	3	34669774	rs109621933	0	0	0	0.999445	0.437328	0	0	0	2519
ARS-BFGL-NGS-2680	3	35133372	rs109499263	0	0	0	0.999768	0.435098	0	0	0	2590
INRA-476	3	35659533	rs41589485	0	0	0	0.999348	0.10578	0	1	0	6523
ARS-BFGL-NGS-109648	3	36035377	rs109538605	0	0	0	0.999473	0.450966	0	0	0	2044
ARS-BFGL-NGS-30334	3	36393531	rs109251023	0	0	0	0.999399	0.30048	0	0	0	5630
INRA-110	3	37059877	rs29025564	0	0	0	0.998991	0.429531	0	0	0	2794
ARS-BFGL-NGS-27626	3	37561427	rs110683570	0	0	0	0.95416	0.265645	0	0	0	5973
ARS-BFGL-NGS-56674	3	38179166	rs111001128	0	0	0	0.999025	0.290275	0	0	0	5735
HAPMAP60279-RS29011976	3	39118317	rs29011976	0	0	0	0.993568	0.432974	0	0	0	2671
BTA-99693-NO-RS	3	39522643	rs41596848	0	0	0	0.99877	0.405458	0	0	0	3566
ARS-USMARC-PARENT-AY842472-RS29001941	3	40399136	rs29001941	1	1	1	0.998861	0.437788	0	0	0	43
HAPMAP55075-RS29013986	3	40758730	rs29013986	0	0	0	0.998459	0.42249	0	0	0	3005
BTA-100337-NO-RS	3	41371572	rs109133797	0	0	1	0.999433	0.485459	0	0	0	737
ARS-BFGL-NGS-22924	3	41816541	rs109599900	0	0	0	0.99864	0.433748	0	0	0	2640
HAPMAP44540-BTA-37562	3	42289451	rs41576453	0	0	0	0.994497	0.420685	0	0	0	3053
BTA-91078-NO-RS	3	43031873	rs41594758	0	0	0	0.999184	0.395099	0	0	0	3838
ARS-BFGL-NGS-56706	3	43636327	rs109049088	0	0	0	0.999173	0.404785	0	0	0	3591
ARS-BFGL-NGS-113910	3	43939238	rs110690853	0	0	1	0.99601	0.494248	0	0	0	401
ARS-BFGL-NGS-57417	3	43975868	rs108998940	0	0	1	0.999354	0.489518	0	0	0	588
HAPMAP43908-BTA-67758	3	44959256	rs41590454	0	0	1	0.999275	0.484938	0	0	0	760
BTA-67750-NO-RS	3	45509616	rs41590452	0	0	0	0.999473	0.287392	0	0	0	5763
UA-IFASA-8370	3	45826189	rs43712288	0	0	0	0.999201	0.464485	0	0	0	1549
UA-IFASA-5469	3	45996935	rs43712282	0	0	0	0.998697	0.361972	0	0	0	4676
ARS-BFGL-NGS-74304	3	46410484	rs110001765	0	0	0	0.999541	0.235932	0	1	0	6178
HAPMAP38207-BTA-19427	3	46747787	rs41625620	0	0	0	0.999586	0.460207	0	0	0	1714
HAPMAP50807-BTA-86717	3	47407040	rs41657786	0	0	0	0.999229	0.410504	0	0	0	3405
ARS-BFGL-NGS-115493	3	47972502	rs110828575	0	0	0	0.996084	0.342966	0	0	0	5042
HAPMAP48045-BTA-67779	3	48018521	rs43712312	0	0	0	0.99911	0.475395	0	0	0	1143
ARS-BFGL-NGS-114558	3	48627062	rs109621977	0	0	0	0.995529	0.467505	0	0	0	1438
HAPMAP46773-BTA-121585	3	49048879	rs41621711	0	0	0	0.999382	0.221241	0	1	0	6241
ARS-USMARC-PARENT-AY842473-RS29001956	3	49703647	rs29001956	1	1	1	0.998918	0.465964	0	0	0	24
ARS-BFGL-NGS-104366	3	49704834	rs110718354	0	0	0	0.991913	0.461773	0	0	0	1658
ARS-BFGL-NGS-115817	3	50056167	rs110428603	0	0	0	0.996005	0.344624	0	0	0	5016
HAPMAP59329-RS29016370	3	50309627	rs29016370	0	0	0	0.999314	0.44985	0	0	0	2080
ARS-BFGL-NGS-34393	3	50673505	rs109268555	0	0	1	0.997705	0.489648	0	0	0	581
HAPMAP57732-RS29023272	3	50804085	rs29023272	0	0	0	0.99868	0.449424	0	0	0	2096
HAPMAP59681-RS29019879	3	51600304	rs29019879	0	0	0	0.999218	0.312816	0	0	0	5503
ARS-BFGL-NGS-85284	3	51914272	rs110926865	0	0	0	0.998045	0.396685	0	0	0	3792
ARS-USMARC-PARENT-AY842474-RS29003226	3	51976646	rs29003226	1	1	1	0.999411	0.466897	0	0	0	21
HAPMAP60328-RS29027404	3	52266974	rs29027404	0	0	0	0.992378	0.433516	0	0	0	2648
HAPMAP43654-BTA-67984	3	52402934	rs43707944	0	0	0	0.999484	0.322329	0	0	0	5371
HAPMAP43965-BTA-89883	3	53186248	rs41611902	0	0	0	0.999314	0.243171	0	1	0	6137
ARS-BFGL-NGS-113707	3	53598182	rs110248625	0	0	0	0.996254	0.416539	0	0	0	3201
ARS-BFGL-NGS-43853	3	53923380	rs109192474	0	0	0	0.999654	0.439836	0	0	0	2437
ARS-BFGL-NGS-112952	3	53955669	rs110397079	0	0	0	0.995642	0.4545	0	0	0	1921
HAPMAP46132-BTA-29718	3	54082178	rs41576211	0	0	0	0.999467	0.215813	0	1	0	6262
INRA-417	3	54267761	rs109733519	0	0	0	0.99626	0.216383	0	1	0	6259
HAPMAP51282-BTA-67903	3	55187147	rs41590476	0	0	0	0.999541	0.280906	0	0	0	5829
HAPMAP53284-RS29015774	3	55327770	rs29015774	0	0	0	0.997439	0.21878	0	1	0	6249
HAPMAP50438-BTA-67925	3	55537894	rs43707205	0	0	0	0.993404	0.250431	0	0	0	6088
HAPMAP23647-BTA-158339	3	56357743	rs109421753	0	0	0	0.999411	0.455562	0	0	0	1877
INRA-685	3	56473625	rs109397221	0	0	0	0.998935	0.401894	0	0	0	3666
ARS-BFGL-NGS-116677	3	57131253	rs109147850	0	0	0	0.995676	0.396488	0	0	0	3796
HAPMAP43156-BTA-112841	3	57173183	rs41616480	0	0	0	0.998952	0.28276	0	0	0	5809
ARS-USMARC-PARENT-DQ435443-RS29010802	3	58040470	rs29010802	1	1	1	0.998804	0.352256	0	0	0	88
ARS-BFGL-NGS-104818	3	58105227	rs110917097	0	0	0	0.978035	0.366808	0	0	0	4583
HAPMAP43441-BTA-103289	3	58238859	rs41566590	0	0	0	0.999513	0.384154	0	0	0	4151
ARS-BFGL-NGS-111614	3	58387438	rs108947518	0	0	0	0.991568	0.314155	0	0	0	5484
ARS-BFGL-NGS-112146	3	58721756	rs109095664	0	0	0	0.996356	0.371942	0	0	0	4470
INRA-649	3	58933414	rs29026715	0	0	0	0.999581	0.467518	0	0	0	1437
UA-IFASA-9204	3	59809071	rs41668900	0	0	0	0.998986	0.470882	0	0	0	1305
ARS-BFGL-NGS-79057	3	59859138	rs110743879	0	0	0	0.996299	0.417393	0	0	0	3167
BTB-01323076	3	60388539	rs42446597	0	0	0	0.998923	0.417647	0	0	0	3158
BTB-01322840	3	60502347	rs42445061	0	0	0	0.998787	0.430479	0	0	0	2770
BTA-19821-NO-RS	3	61088774	rs41627219	0	0	0	0.998878	0.373335	0	0	0	4439
ARS-BFGL-NGS-119733	3	61528576	rs109590948	0	0	0	0.995398	0.43953	0	0	0	2450
INRA-638	3	62004226	rs110438768	0	0	1	0.99766	0.498787	0	0	0	238
ARS-BFGL-NGS-57708	3	62615411	rs42744009	0	0	0	0.999592	0.428865	0	0	0	2814
UA-IFASA-7751	3	62689947	rs41591337	0	0	0	0.995353	0.356948	0	0	0	4785
BTB-01480514	3	63507722	rs42599294	0	0	0	0.974844	0.378086	0	0	0	4320
BTB-00131742	3	64166020	rs43343075	0	0	0	0.987204	0.482409	0	0	0	857
BTA-118180-NO-RS	3	64772318	rs110739377	0	0	0	0.993976	0.404911	0	0	0	3583
BTA-118190-NO-RS	3	64944718	rs41619587	0	0	0	0.999263	0.357975	0	0	0	4761
HAPMAP42777-BTA-105321	3	65445867	rs41615392	0	0	0	0.99966	0.313089	0	0	0	5499
HAPMAP39940-BTA-68017	3	65952377	rs43707964	0	0	0	0.999467	0.34999	0	0	0	4922
BTB-01203529	3	66768945	rs42361598	0	0	0	0.999541	0.440076	0	0	0	2427
ARS-BFGL-NGS-84153	3	67096213	rs109915247	0	0	0	0.999178	0.402151	0	0	0	3658
ARS-BFGL-NGS-25259	3	67229918	rs110330151	0	0	0	0.999286	0.355483	0	0	0	4820
HAPMAP50441-BTA-68295	3	67550755	rs43340679	0	0	0	0.999218	0.399988	0	0	0	3716
BTB-01097609	3	68271435	rs42253045	0	0	1	0.999654	0.492596	0	0	0	457
ARS-BFGL-NGS-118001	3	68465008	rs42255362	0	0	0	0.995863	0.401185	0	0	0	3685
ARS-BFGL-NGS-21734	3	68768372	rs42576165	0	0	0	0.968463	0.434677	0	0	0	2607
HAPMAP44273-BTA-68311	3	68968701	rs43709334	0	0	0	0.999365	0.477976	0	0	0	1044
HAPMAP46316-BTA-68304	3	69084105	rs43342856	0	0	0	0.998566	0.480103	0	0	0	957
BTB-00134756	3	69640070	rs43344269	0	0	0	0.999122	0.40455	0	0	0	3602
BTB-00135094	3	70265808	rs43347405	0	0	0	0.998753	0.477937	0	0	0	1048
BTB-01293453	3	70931186	rs42417908	0	0	0	0.999031	0.246156	0	1	0	6121
BTB-01293745	3	71141852	rs42420200	0	0	0	0.997745	0.408982	0	0	0	3454
BTA-87962-NO-RS	3	71516276	rs41595699	0	0	0	0.999779	0.358071	0	0	0	4758
BTB-01282002	3	71563255	rs42407171	0	0	0	0.990746	0.462317	0	0	0	1635
HAPMAP51082-BTA-89468	3	72122900	rs41590367	0	0	0	0.999433	0.295571	0	0	0	5677
ARS-BFGL-NGS-67327	3	72519744	rs110505759	0	0	0	0.999252	0.301503	0	0	0	5616
HAPMAP40508-BTA-21513	3	73035441	rs41575437	0	0	1	0.992973	0.499375	0	0	0	217
HAPMAP32799-BTA-132450	3	73549770	rs41882343	0	0	1	0.99881	0.492678	0	0	0	450
HAPMAP57979-RS29017982	3	74179845	rs29017982	0	0	0	0.998708	0.474923	0	0	0	1159
BTB-01071609	3	74601506	rs42229148	0	0	0	0.999337	0.367144	0	0	0	4575
BTB-00135596	3	74897466	rs43345812	0	0	0	0.996095	0.368051	0	0	0	4555
ARS-BFGL-NGS-32439	3	75567932	rs109822582	0	0	0	0.999065	0.387051	0	0	0	4076
HAPMAP49435-BTA-108951	3	76091197	rs41616993	0	0	0	0.99885	0.371513	0	0	0	4482
HAPMAP44312-BTA-91481	3	76685944	rs41661534	0	0	0	0.998906	0.422374	0	0	0	3009
BTB-01508954	3	76727514	rs42635145	0	0	0	0.992627	0.422063	0	0	0	3020
ARS-BFGL-NGS-39184	3	77487187	rs110726214	0	0	0	0.999507	0.479317	0	0	0	993
BTB-00137261	3	77923168	rs43345563	0	0	0	0.999433	0.469642	0	0	0	1367
ARS-BFGL-NGS-33377	3	78108702	rs109593597	0	0	0	0.998776	0.483895	0	0	0	801
ARS-BFGL-NGS-114340	3	78323155	rs42795855	0	0	0	0.995262	0.385703	0	0	0	4110
BTB-01155362	3	79247381	rs42312244	0	0	0	0.998107	0.430908	0	0	0	2751
ARS-BFGL-NGS-31953	3	79480234	rs42314807	0	0	0	0.999558	0.422011	0	0	0	3022
BTB-00597108	3	79997340	rs41761090	0	0	0	0.999241	0.452787	0	0	0	1984
ARS-BFGL-NGS-118634	3	80437270	rs109037746	0	0	0	0.994735	0.383483	0	0	0	4174
BTA-91587-NO-RS	3	80517326	rs41661594	0	0	0	0.999643	0.374877	0	0	0	4400
ARS-BFGL-NGS-33471	3	81094906	rs109829593	0	0	0	0.999467	0.273956	0	0	0	5898
ARS-BFGL-NGS-112987	3	81355108	rs109183057	0	0	0	0.99537	0.46627	0	0	0	1477
BTB-01876776	3	81550138	rs42986163	0	0	0	0.998765	0.335779	0	0	0	5159
ARS-BFGL-NGS-117782	3	81972876	rs109846789	0	0	0	0.995268	0.467155	0	0	0	1451
HAPMAP47805-BTA-101148	3	82653990	rs41614437	0	0	0	0.999558	0.375751	0	0	0	4384
BTA-68535-NO-RS	3	83306806	rs41592540	0	0	0	0.998935	0.353512	0	0	0	4848
ARS-BFGL-NGS-96076	3	84150653	rs110035017	0	0	0	0.994905	0.37445	0	0	0	4413
ARS-BFGL-NGS-99481	3	84669155	rs42862819	0	0	0	0.991772	0.398392	0	0	0	3758
ARS-BFGL-NGS-2215	3	84693517	rs43355620	0	0	1	0.996277	0.497938	0	0	0	259
BTA-68574-NO-RS	3	85043515	rs41572068	0	0	0	0.997365	0.236228	0	1	0	6176
ARS-BFGL-NGS-103524	3	85253155	rs110713161	0	0	1	0.998663	0.495208	0	0	0	357
HAPMAP39464-BTA-116273	3	86081214	rs41615555	0	0	0	0.999394	0.342474	0	0	0	5049
BTB-01240360	3	86353035	rs41701198	0	0	0	0.999382	0.459264	0	0	0	1742
HAPMAP38643-BTA-95454	3	87098494	rs41663626	0	0	0	0.998997	0.435145	0	0	0	2588
ARS-BFGL-NGS-112185	3	87409431	rs109790740	0	0	0	0.99541	0.389927	0	0	0	3998
ARS-BFGL-NGS-113889	3	87632354	rs111010237	0	0	0	0.992055	0.384811	0	0	0	4136
BTA-68872-NO-RS	3	88279862	rs41601696	0	0	0	0.993126	0.483592	0	0	0	814
BTA-68613-NO-RS	3	88652002	rs43355251	0	0	0	0.988031	0.344328	0	0	0	5019
BTB-00143272	3	89257029	rs43349353	0	0	0	0.999518	0.372945	0	0	0	4442
BTB-00142904	3	89422763	rs43356084	0	0	0	0.988411	0.472245	0	0	0	1253
BTB-01755444	3	90139402	rs42869465	0	0	0	0.999411	0.411824	0	0	0	3349
ARS-BFGL-NGS-16595	3	90353180	rs41604705	0	0	0	0.981628	0.422359	0	0	0	3010
HAPMAP27186-BTA-151189	3	90912199	rs110518286	0	0	0	0.998708	0.385317	0	0	0	4121
HAPMAP42056-BTA-108680	3	91136875	rs41570877	0	0	0	0.983351	0.357034	0	0	0	4781
ARS-BFGL-NGS-5408	3	91757984	rs43357389	0	0	0	0.999592	0.395535	0	0	0	3827
ARS-BFGL-NGS-29595	3	92304109	rs43351851	0	0	0	0.998453	0.386398	0	0	0	4089
ARS-BFGL-NGS-36607	3	92327315	rs43351912	0	0	0	0.999422	0.359529	0	0	0	4727
BTB-00144037	3	92896187	rs43355810	0	0	0	0.999303	0.391039	0	0	0	3974
ARS-BFGL-NGS-58066	3	92986164	rs111019940	0	0	1	0.999314	0.485812	0	0	0	732
ARS-BFGL-NGS-80689	3	93744226	rs110236840	0	0	0	0.999405	0.424114	0	0	0	2950
BTB-01517645	3	94212820	rs42634366	0	0	0	0.99919	0.440472	0	0	0	2416
ARS-BFGL-NGS-116126	3	94980177	rs110245538	0	0	0	0.995942	0.478691	0	0	0	1018
HAPMAP36465-SCAFFOLD163794_561	3	95279013	rs29011217	0	0	0	0.999405	0.255955	0	0	0	6042
HAPMAP32838-BTA-150446	3	95953376	rs109115362	0	0	0	0.998878	0.24275	0	1	0	6139
BTB-00147175	3	96072837	rs43356919	0	0	0	0.990344	0.490739	0	0	1	6586
BTB-00147118	3	96238184	rs43356863	0	0	0	0.999371	0.373165	0	0	0	4441
HAPMAP51483-BTA-68908	3	96391710	rs43712146	0	0	0	0.999479	0.335488	0	0	0	5165
BTA-35586-NO-RS	3	97069254	rs41633663	0	0	0	0.999082	0.399317	0	0	0	3736
BTB-00147684	3	97371453	rs43357732	0	0	0	0.989777	0.332186	0	0	0	5212
BTA-68995-NO-RS	3	97793166	rs43712181	0	0	1	0.999099	0.492521	0	0	0	461
ARS-BFGL-NGS-30298	3	98123394	rs110669592	0	0	0	0.998799	0.450522	0	0	0	2057
ARS-USMARC-PARENT-DQ489377-RS29026932	3	98188384	rs29026932	1	1	1	0.992491	0.4928	0	0	0	2
ARS-BFGL-NGS-98870	3	98587436	rs43360634	0	0	0	0.999054	0.483755	0	0	0	806
ARS-BFGL-NGS-25489	3	98978974	rs109567123	0	0	0	0.998402	0.400834	0	0	0	3698
HAPMAP39765-BTA-62582	3	99317016	rs41646786	0	0	0	0.999241	0.45404	0	0	0	1937
ARS-BFGL-NGS-18926	3	99592696	rs110834503	0	0	0	0.999405	0.423145	0	0	0	2979
ARS-BFGL-NGS-88686	3	100068719	rs110144874	0	0	0	0.99877	0.393237	0	0	0	3908
BTB-01852630	3	100563383	rs42965276	0	0	0	0.998906	0.454269	0	0	0	1931
ARS-BFGL-NGS-3757	3	100758921	rs109725437	0	0	0	0.998895	0.481043	0	0	0	915
HAPMAP57408-RS29021851	3	101636723	rs29021851	0	0	0	0.99949	0.402054	0	0	0	3661
ARS-BFGL-NGS-25027	3	102116186	rs43364006	0	0	0	0.998056	0.447834	0	0	0	2153
BTA-28274-NO-RS	3	102421833	rs41578964	0	0	0	0.997235	0.369356	0	0	0	4524
HAPMAP51484-BTA-69114	3	102849379	rs43712955	0	0	0	0.999382	0.405839	0	0	0	3546
ARS-BFGL-NGS-118597	3	103268281	rs43355872	0	0	1	0.995891	0.494315	0	0	0	396
ARS-BFGL-NGS-29420	3	103728246	rs109720269	0	0	0	0.999292	0.43655	0	0	0	2540
ARS-BFGL-NGS-35125	3	104093652	rs110846117	0	0	0	0.998765	0.369729	0	0	0	4515
ARS-BFGL-NGS-114073	3	104771097	rs110045157	0	0	0	0.994769	0.401492	0	0	0	3679
ARS-BFGL-NGS-114028	3	105173273	rs43365742	0	0	1	0.995931	0.48446	0	0	0	778
ARS-BFGL-NGS-98850	3	105739637	rs108952659	0	0	0	0.998997	0.357835	0	0	0	4765
BTB-00148619	3	106442016	rs43357861	0	0	0	0.999433	0.34066	0	0	0	5074
BTB-01676489	3	106611961	rs42791325	0	0	0	0.999201	0.455096	0	0	0	1896
HAPMAP53765-SS46526662	3	107097209	rs41257117	0	0	0	0.997767	0.431722	0	0	0	2714
ARS-BFGL-NGS-107219	3	107807020	rs43365866	0	0	0	0.999694	0.356135	0	0	0	4803
ARS-BFGL-NGS-66328	3	108377884	rs109257731	0	0	0	0.99533	0.464273	0	0	0	1559
ARS-BFGL-NGS-117810	3	108630391	rs109631027	0	0	0	0.993024	0.355168	0	0	0	4826
BTA-69456-NO-RS	3	109256429	rs43714200	0	0	0	0.998068	0.352479	0	0	0	4870
ARS-BFGL-NGS-22796	3	110014389	rs109745199	0	0	0	0.997869	0.402817	0	0	0	3642
BTB-00156248	3	110422692	rs43367129	0	0	0	0.997637	0.408577	0	0	0	3468
HAPMAP58315-SS46527116	3	111153856	rs41255659	0	0	0	0.999598	0.274685	0	0	0	5891
ARS-BFGL-NGS-82373	3	111887731	rs41609401	0	0	0	0.999541	0.434077	0	0	0	2626
ARS-BFGL-NGS-110683	3	112673479	rs110606737	0	0	0	0.995772	0.398305	0	0	0	3762
ARS-BFGL-NGS-115246	3	112866890	rs109572605	0	0	0	0.995693	0.304407	0	0	0	5590
ARS-BFGL-NGS-104342	3	113306427	rs42856152	0	0	0	0.999224	0.475545	0	0	0	1139
BTB-01626709	3	113907407	rs42737927	0	0	1	0.995716	0.493011	0	0	0	437
ARS-BFGL-NGS-22015	3	114191841	rs110592209	0	0	0	0.997552	0.366872	0	0	0	4578
ARS-BFGL-NGS-116451	3	114252911	rs42527283	0	0	0	0.994543	0.472874	0	0	0	1232
ARS-BFGL-NGS-108947	3	114873116	rs43370962	0	0	0	0.994067	0.472847	0	0	0	1233
BTB-01326963	3	115439388	rs42449369	0	0	0	0.999422	0.41428	0	0	0	3267
ARS-BFGL-NGS-2988	3	115699810	rs109801165	0	0	0	0.99516	0.368887	0	0	0	4537
ARS-BFGL-NGS-116794	3	115730569	rs109113984	0	0	0	0.989199	0.355975	0	0	0	4808
ARS-USMARC-PARENT-DQ839235-RS29012691	3	116448759	rs29012691	1	1	1	0.98738	0.498852	0	0	0	1
ARS-BFGL-NGS-26479	3	116990141	rs110483699	0	0	0	0.995608	0.354124	0	0	0	4840
ARS-BFGL-NGS-69961	3	117463394	rs110311035	0	0	0	0.999371	0.39539	0	0	0	3832
ARS-BFGL-NGS-102745	3	117575562	rs110099051	0	0	0	0.995999	0.418703	0	0	0	3128
HAPMAP48056-BTA-69793	3	117812890	rs41648105	0	0	0	0.999626	0.404247	0	0	0	3613
ARS-BFGL-NGS-90439	3	118098722	rs42574166	0	0	0	0.999399	0.46111	0	0	0	1681
HAPMAP46717-BTA-69803	3	118167062	rs41586388	0	0	1	0.998714	0.498065	0	0	0	257
ARS-BFGL-NGS-116145	3	118671665	rs42246196	0	0	0	0.996078	0.475212	0	0	0	1149
ARS-BFGL-NGS-20403	3	119000177	rs43371159	0	0	1	0.997677	0.497242	0	0	0	283
ARS-BFGL-NGS-223	3	120501439	rs43371711	0	0	0	0.997665	0.476873	0	0	0	1090
BTB-00161751	3	120891162	rs43370810	0	0	0	0.999212	0.316141	0	0	0	5454
BTB-01784003	3	121025205	rs42898108	0	0	0	0.998923	0.352966	0	0	0	4861
ARS-BFGL-NGS-57543	3	121098536	rs41818695	0	0	0	0.984473	0.436442	0	0	0	2547
ARS-BFGL-NGS-109754	3	121128372	rs110330465	0	0	0	0.980455	0.309751	0	0	0	5543
ARS-BFGL-NGS-108682	3	121179950	rs41723352	0	0	0	0.984167	0.442304	0	0	0	2357
ARS-BFGL-NGS-68307	3	121203750	rs110804894	0	0	0	0.999184	0.356382	0	0	0	4796
ARS-BFGL-NGS-101343	3	121228888	rs110737837	0	0	0	0.999144	0.429256	0	0	0	2804
ARS-BFGL-NGS-30905	3	121251149	rs109584659	0	0	0	0.999643	0.12063	0	1	0	6505
ARS-BFGL-NGS-74724	3	121275236	rs110039413	0	0	0	0.982926	0.285894	0	0	0	5777
ARS-BFGL-NGS-12670	3	121374825	rs110389167	0	0	0	0.966718	0.31837	0	0	0	5431
ARS-BFGL-NGS-114472	4	253919	rs41565949	0	0	0	0.996158	0.361358	0	0	0	4687
HAPMAP55620-RS29024432	4	631320	rs29024432	0	0	0	0.991216	0.459402	0	0	0	1739
ARS-BFGL-NGS-18108	4	870437	rs109394766	0	0	0	0.999688	0.390597	0	0	0	3985
HAPMAP44528-BTA-17816	4	1343568	rs41623211	0	0	0	0.998527	0.394303	0	0	0	3873
BTA-90535-NO-RS	4	1845942	rs41572164	0	0	0	0.999399	0.318092	0	0	0	5434
BTA-90533-NO-RS	4	1888198	rs41657654	0	0	0	0.999207	0.289246	0	0	0	5742
HAPMAP49842-BTA-105986	4	2025185	rs41572492	0	0	0	0.999139	0.372727	0	0	0	4450
BTA-118538-NO-RS	4	2568666	rs41601373	0	0	0	0.999501	0.38906	0	0	0	4019
HAPMAP33179-BTA-118558	4	2923814	rs43708070	0	0	0	0.998572	0.449384	0	0	0	2100
ARS-BFGL-NGS-57926	4	3344403	rs109135757	0	0	0	0.998646	0.327423	0	0	0	5296
ARS-BFGL-NGS-71592	4	3516845	rs109134830	0	0	0	0.999564	0.314596	0	0	0	5478
ARS-BFGL-NGS-117422	4	3755210	rs110969717	0	0	0	0.995455	0.382364	0	0	0	4199
ARS-BFGL-NGS-115291	4	4090824	rs109408576	0	0	0	0.995274	0.45144	0	0	0	2026
ARS-BFGL-NGS-104060	4	4593967	rs109896121	0	0	0	0.999207	0.41509	0	0	0	3243
BTA-98753-NO-RS	4	4645352	rs41666422	0	0	0	0.999518	0.448429	0	0	0	2128
ARS-BFGL-NGS-118723	4	4931375	rs111026637	0	0	0	0.993449	0.390472	0	0	0	3988
ARS-BFGL-NGS-55059	4	5463939	rs110468154	0	0	0	0.999218	0.467577	0	0	0	1433
HAPMAP34855-BES3_CONTIG373_1182	4	5549277	rs43708464	0	0	0	0.999093	0.38786	0	0	0	4053
ARS-BFGL-NGS-20734	4	6049251	rs109255798	0	0	0	0.99834	0.357123	0	0	0	4777
BTB-01902057	4	6604523	rs43013883	0	0	0	0.998697	0.393697	0	0	0	3894
ARS-BFGL-NGS-46206	4	6797677	rs109744583	0	0	0	0.999048	0.393791	0	0	0	3890
BTB-01511967	4	7083533	rs42632374	0	0	0	0.999184	0.362266	0	0	0	4665
ARS-BFGL-NGS-48368	4	7594520	rs43371272	0	0	0	0.997677	0.429788	0	0	0	2784
ARS-BFGL-NGS-12856	4	8155616	rs109469092	0	0	0	0.989085	0.480331	0	0	0	947
ARS-BFGL-NGS-34128	4	8403456	rs41810551	0	0	0	0.999473	0.401686	0	0	0	3676
ARS-BFGL-NGS-10858	4	8665331	rs41618988	0	0	0	0.997648	0.483683	0	0	0	810
ARS-BFGL-NGS-10539	4	9324270	rs109521026	0	0	0	0.999093	0.416827	0	0	0	3187
ARS-BFGL-NGS-109843	4	9615916	rs110700480	0	0	0	0.994537	0.452356	0	0	0	2003
HAPMAP35652-SCAFFOLD151622_1051	4	10148342	rs29010298	0	0	0	0.999518	0.242002	0	1	0	6143
HAPMAP39425-BTA-70290	4	10737673	rs41586923	0	1	1	0.999388	0.464824	0	0	0	135
ARS-BFGL-NGS-105052	4	11355642	rs42014988	0	0	0	0.995818	0.439559	0	0	0	2449
HAPMAP49924-BTA-24223	4	11948629	rs41580726	0	0	0	0.998731	0.387607	0	0	0	4062
ARS-BFGL-NGS-48351	4	12526900	rs109842513	0	0	0	0.997076	0.365791	0	0	0	4600
ARS-BFGL-NGS-33824	4	12760440	rs109452530	0	0	0	0.9997	0.468202	0	0	0	1409
ARS-BFGL-NGS-60358	4	13384707	rs109388623	0	0	0	0.998663	0.357742	0	0	0	4766
ARS-BFGL-NGS-63842	4	13519803	rs110048247	0	0	0	0.992758	0.442766	0	0	0	2345
HAPMAP38652-BTA-111852	4	13551388	rs41611285	0	0	0	0.997699	0.438605	0	0	0	2483
HAPMAP59633-RS29013953	4	14021218	rs29013953	0	0	0	0.999371	0.363244	0	0	0	4642
BTA-77280-NO-RS	4	14594779	rs41589005	0	0	0	0.999535	0.449946	0	0	0	2076
HAPMAP43169-BTA-119396	4	14807579	rs41617700	0	0	0	0.999428	0.373648	0	0	0	4432
ARS-BFGL-NGS-119147	4	15279059	rs110682436	0	0	0	0.995784	0.404546	0	0	0	3603
HAPMAP31111-BTA-141921	4	15341331	rs109700665	0	0	0	0.998742	0.349072	0	0	0	4937
ARS-BFGL-NGS-38976	4	15749339	rs109401117	0	0	0	0.998906	0.477861	0	0	0	1051
BTA-104909-NO-RS	4	16056989	rs41613077	0	0	0	0.999603	0.471308	0	0	0	1281
UA-IFASA-6068	4	16428953	rs41613068	0	0	0	0.998459	0.384006	0	0	0	4154
ARS-BFGL-NGS-40975	4	16748166	rs110215983	0	0	0	0.999411	0.468519	0	0	0	1399
ARS-USMARC-PARENT-DQ647186-RS29014143	4	17200594	rs29014143	1	1	1	0.998272	0.461148	0	0	0	28
HAPMAP38534-BTA-85405	4	17556319	rs41659170	0	0	0	0.999212	0.336315	0	0	0	5147
UA-IFASA-7278	4	17978432	rs41589306	0	0	0	0.999405	0.467399	0	0	0	1442
ARS-BFGL-NGS-86175	4	18539967	rs110448864	0	0	0	0.997308	0.440794	0	0	0	2402
BTB-01238607	4	19047749	rs41650055	0	0	0	0.999467	0.398397	0	0	0	3757
HAPMAP47236-BTA-29404	4	19401500	rs41576135	0	0	0	0.99953	0.2505	0	0	0	6087
HAPMAP59250-RS29020746	4	19813614	rs29020746	0	0	0	0.997988	0.472287	0	0	0	1250
HAPMAP51522-BTA-93536	4	19855620	rs41666536	0	0	1	0.998799	0.487104	0	0	0	688
ARS-USMARC-PARENT-AY842475-RS29002127	4	20181749	rs29002127	1	1	1	0.982228	0.462126	0	0	0	26
BTA-72259-NO-RS	4	20510260	rs41651635	0	0	0	0.999031	0.419942	0	0	0	3078
ARS-BFGL-NGS-40177	4	20756074	rs43377188	0	0	0	0.99936	0.469441	0	0	0	1374
BTB-01054403	4	21516258	rs41604632	0	0	0	0.999218	0.474363	0	0	0	1176
BTB-01054433	4	21610533	rs42211846	0	0	0	0.996781	0.448404	0	0	0	2130
ARS-BFGL-NGS-63022	4	21854602	rs110415882	0	0	0	0.999173	0.472124	0	0	0	1259
BTB-01054610	4	21973829	rs42213121	0	0	0	0.998804	0.464423	0	0	0	1553
BTA-72648-NO-RS	4	22856027	rs41653938	0	0	0	0.995897	0.474078	0	0	0	1188
HAPMAP33386-BTA-155833	4	23116321	rs110921183	0	0	0	0.999326	0.169942	0	1	0	6416
BTB-01450068	4	23648508	rs42570765	0	0	1	0.99898	0.494824	0	0	0	373
BTB-00169573	4	24209956	rs43385164	0	0	1	0.998623	0.485075	0	0	0	754
BTB-01914792	4	24361239	rs43022042	0	0	0	0.999399	0.46676	0	0	0	1462
BTB-01912042	4	24589403	rs43020002	0	0	0	0.998532	0.369219	0	0	0	4529
ARS-BFGL-NGS-68962	4	25268332	rs108943690	0	0	0	0.998816	0.296199	0	0	0	5670
BTB-01890990	4	26186690	rs42997342	0	0	1	0.999864	0.496194	0	0	0	320
HAPMAP59011-RS29027498	4	26490406	rs29027498	0	0	0	0.999535	0.331974	0	0	0	5216
BTB-00171373	4	26518653	rs43381856	0	0	0	0.941823	0.404634	0	0	0	6616
HAPMAP59743-RS29017061	4	26995149	rs29017061	0	0	0	0.999677	0.31477	0	0	0	5471
HAPMAP50133-BTA-86017	4	27509584	rs41590313	0	0	0	0.998481	0.466046	0	0	0	1491
BTA-87383-NO-RS	4	28117205	rs41594363	0	0	0	0.999411	0.443206	0	0	0	2330
BTB-00171908	4	28350426	rs43377794	0	0	0	0.999428	0.362041	0	0	0	4673
UA-IFASA-2130	4	28413603	rs29012445	0	0	0	0.955214	0.387926	0	0	0	4050
ARS-BFGL-NGS-112133	4	28761487	rs110542909	0	0	1	0.994248	0.495802	0	0	0	330
BTB-01202801	4	29485912	rs42356876	0	0	0	0.998039	0.472291	0	0	0	1249
ARS-BFGL-NGS-14672	4	29602230	rs109237133	0	0	0	0.99346	0.348609	0	0	0	4944
BTB-00172016	4	30015003	rs43378301	0	0	0	0.999524	0.287275	0	0	0	5765
HAPMAP38265-BTA-96973	4	30526269	rs41592066	0	0	0	0.999127	0.393822	0	0	0	3887
ARS-BFGL-NGS-70466	4	30770711	rs110003262	0	0	0	0.999683	0.470673	0	0	0	1315
BTB-00172973	4	31573521	rs43380659	0	0	0	0.998997	0.391003	0	0	0	3977
BTB-00173094	4	31803700	rs43381376	0	0	0	0.999467	0.455032	0	0	0	1899
ARS-BFGL-NGS-18278	4	32144930	rs109370804	0	0	0	0.998589	0.35307	0	0	0	4858
BTA-69986-NO-RS	4	32205395	rs41586842	0	0	0	0.997155	0.298934	0	0	0	5644
BTA-89083-NO-RS	4	33293953	rs41589334	0	0	0	0.999518	0.173682	0	1	0	6411
BTB-01513833	4	33607603	rs42635026	0	0	0	0.99745	0.457259	0	0	0	1806
HAPMAP49080-BTA-20801	4	33808311	rs41624170	0	0	0	0.999076	0.37199	0	0	0	4465
ARS-BFGL-NGS-30948	4	34437532	rs42390683	0	0	0	0.999535	0.376542	0	0	0	4356
BTB-02009505	4	35354923	rs43115094	0	0	0	0.999314	0.364175	0	0	0	4625
BTB-00175065	4	35521313	rs43384215	0	0	0	0.980999	0.401291	0	0	0	3684
BTB-01812529	4	36015624	rs42923240	0	0	0	0.985073	0.415569	0	0	0	3228
ARS-BFGL-NGS-86219	4	36148430	rs109565728	0	0	0	0.997308	0.439834	0	0	0	2438
BTB-01330413	4	36468716	rs42455643	0	0	0	0.999105	0.183788	0	1	0	6382
BTB-01228397	4	36616352	rs42384916	0	0	0	0.999394	0.337138	0	0	0	5135
BTB-01007411	4	37145925	rs42169452	0	0	1	0.992123	0.486728	0	0	0	699
BTB-00177408	4	37595676	rs43388554	0	0	0	0.998555	0.370959	0	0	0	4489
BTA-70238-NO-RS	4	38486244	rs41649821	0	0	0	0.999252	0.471687	0	0	0	1273
HAPMAP33665-BTA-142069	4	38680360	rs109200273	0	0	0	0.997087	0.298196	0	0	0	5651
BTB-01780264	4	39498957	rs42893124	0	0	0	0.991681	0.281278	0	0	0	5822
ARS-BFGL-NGS-113933	4	39889039	rs41941388	0	0	0	0.995455	0.404477	0	0	0	3608
BTB-00176602	4	40305345	rs43388653	0	0	0	0.999501	0.262352	0	0	0	5995
HAPMAP50070-BTA-70041	4	40358616	rs41648830	0	0	0	0.999292	0.471163	0	0	0	1288
ARS-BFGL-NGS-113104	4	40703642	rs43387091	0	0	0	0.995982	0.432593	0	0	0	2681
BTB-00176269	4	40746706	rs43385720	0	0	0	0.997512	0.422348	0	0	0	3011
ARS-BFGL-NGS-110306	4	41052453	rs109699769	0	0	0	0.995982	0.261714	0	0	0	5999
BTB-00890646	4	41150639	rs42053383	0	0	0	0.999569	0.469708	0	0	0	1363
HAPMAP38341-BTA-70281	4	41610894	rs41650650	0	0	0	0.999122	0.373215	0	0	0	4440
BTB-00179180	4	41657868	rs43388027	0	0	0	0.997325	0.428152	0	0	0	2831
BTB-01478115	4	42103377	rs42595691	0	1	1	0.998974	0.427477	0	0	0	167
BTB-00179514	4	42694771	rs43392060	0	0	0	0.998804	0.455901	0	0	0	1863
BTA-70293-NO-RS	4	42733341	rs41586924	0	0	0	0.999564	0.369303	0	0	0	4526
HAPMAP47167-BTA-107276	4	43292197	rs41566326	0	0	1	0.999717	0.498934	0	0	0	231
ARS-BFGL-NGS-112363	4	43355786	rs109963520	0	0	0	0.993018	0.359022	0	0	0	4737
HAPMAP28059-BTA-161846	4	43916820	rs109989177	0	0	0	0.997949	0.347308	0	0	0	4970
BTB-01652821	4	44542142	rs42765191	0	0	0	0.999654	0.453784	0	0	0	1948
HAPMAP49715-BTA-70437	4	44967890	rs41650727	0	0	0	0.999501	0.372804	0	0	0	4448
BTB-01330302	4	45149895	rs42454632	0	0	0	0.999609	0.436131	0	0	0	2553
BTB-01562667	4	45664659	rs42685998	0	0	0	0.998379	0.414361	0	0	0	3265
ARS-BFGL-NGS-835	4	46084089	rs42720169	0	0	0	0.999513	0.436032	0	0	0	2556
BTA-70433-NO-RS	4	46381877	rs41650724	0	0	1	0.999598	0.494509	0	0	0	390
BTB-00183944	4	47262921	rs43390531	0	0	0	0.999263	0.444196	0	0	0	2304
BTA-70508-NO-RS	4	47428767	rs41587678	0	0	0	0.999484	0.48157	0	0	0	890
ARS-BFGL-NGS-25314	4	47971872	rs109156307	0	0	0	0.998345	0.27505	0	0	0	5888
HAPMAP26447-BTA-155502	4	48058440	rs109267809	0	0	0	0.999331	0.409821	0	0	0	3432
ARS-USMARC-349	4	48280680	rs109833307	0	0	0	0.99936	0.291261	0	0	0	5726
HAPMAP39284-BTA-70361	4	48408626	rs41650700	0	0	0	0.998362	0.295627	0	0	0	5673
HAPMAP41338-BTA-70373	4	48775246	rs41650705	0	0	0	0.998572	0.386998	0	0	0	4078
HAPMAP50445-BTA-70383	4	49036289	rs41573143	0	0	0	0.999456	0.383827	0	0	0	4161
HAPMAP43020-BTA-70327	4	49738691	rs41650670	0	0	0	0.998379	0.411228	0	0	0	3369
ARS-BFGL-NGS-14039	4	49800685	rs110151975	0	0	1	0.998918	0.497875	0	0	0	261
UA-IFASA-7498	4	49907346	rs109311983	0	0	0	0.999258	0.3572	0	0	0	4775
BTB-00180208	4	50001287	rs43387851	0	0	0	0.999581	0.47772	0	0	0	1054
HAPMAP54533-RS29013481	4	50412884	rs29013481	0	0	0	0.999014	0.391961	0	0	0	3945
ARS-BFGL-NGS-9028	4	50516693	rs110434987	0	0	0	0.999535	0.282348	0	0	0	5814
BTA-25507-NO-RS	4	50926486	rs41629426	0	0	0	0.999167	0.377308	0	0	0	4340
ARS-BFGL-NGS-113150	4	51471353	rs109969311	0	0	0	0.996231	0.470998	0	0	0	1301
UA-IFASA-6226	4	51927595	rs41651229	0	0	0	0.999297	0.348592	0	0	0	4946
BTA-82216-NO-RS	4	52308430	rs41590598	0	0	0	0.997025	0.435053	0	0	0	2592
BTB-01592886	4	52589260	rs42712132	0	0	0	0.999671	0.292133	0	0	0	5715
UA-IFASA-1746	4	52849283	rs29013817	0	0	0	0.998991	0.464276	0	0	0	1558
BTB-01066119	4	53316893	rs42219675	0	0	0	0.999292	0.477591	0	0	0	1060
HAPMAP45967-BTA-99756	4	53606420	rs41596869	0	0	0	0.998986	0.429403	0	0	0	2797
HAPMAP48445-BTA-70755	4	54063010	rs41651975	0	0	0	0.998765	0.482527	0	0	0	850
HAPMAP40772-BTA-61438	4	54446327	rs41583172	0	0	0	0.999592	0.346377	0	0	0	4983
BTA-110705-NO-RS	4	55313701	rs41574615	0	0	0	0.999286	0.465106	0	0	0	1525
BTB-01889269	4	55687238	rs42998451	0	0	0	0.999229	0.33469	0	0	0	5178
HAPMAP54543-RS29011993	4	56100964	rs29011993	0	0	0	0.999705	0.434709	0	0	0	2605
BTA-70675-NO-RS	4	56199292	rs41651959	0	0	0	0.99673	0.407533	0	0	0	3497
BTB-01403737	4	57165802	rs42527853	0	0	0	0.997348	0.315184	0	0	0	5464
BTA-70707-NO-RS	4	57333234	rs43398518	0	0	0	0.996554	0.286493	0	0	0	5768
BTB-00188171	4	57787437	rs43396375	0	1	1	0.991998	0.463136	0	0	0	136
HAPMAP60125-RS29018949	4	57829798	rs29018949	0	0	1	0.998107	0.497323	0	0	0	279
HAPMAP49880-BTA-120276	4	58563766	rs41621463	0	0	0	0.999445	0.337453	0	0	0	5131
HAPMAP43661-BTA-70769	4	59145247	rs41588688	0	0	0	0.999411	0.465063	0	0	0	1530
ARS-BFGL-NGS-118588	4	59539393	rs43400556	0	0	0	0.99605	0.427426	0	0	0	2865
ARS-BFGL-NGS-109556	4	60185352	rs108953858	0	0	0	0.995965	0.323986	0	0	0	5346
ARS-BFGL-NGS-24133	4	60677181	rs110196110	0	0	0	0.99953	0.366863	0	0	0	4580
ARS-BFGL-NGS-115377	4	60781458	rs110974833	0	0	1	0.995234	0.485073	0	0	0	755
ARS-BFGL-NGS-115237	4	61015911	rs109672663	0	0	1	0.993409	0.492593	0	0	0	458
ARS-BFGL-NGS-101883	4	61376132	rs110189123	0	0	0	0.996963	0.412446	0	0	0	3334
ARS-BFGL-NGS-92793	4	61897880	rs109855759	0	0	0	0.999416	0.463858	0	0	0	1574
BTB-00193035	4	62448627	rs43399802	0	0	0	0.996696	0.254499	0	0	0	6052
HAPMAP50452-BTA-70921	4	63315888	rs41652366	0	0	0	0.999473	0.33236	0	0	0	5210
ARS-BFGL-NGS-115492	4	63710575	rs110901750	0	0	0	0.995699	0.403104	0	0	0	3637
ARS-BFGL-NGS-31114	4	63838909	rs108964425	0	0	0	0.997348	0.370092	0	0	0	4508
HAPMAP39941-BTA-70878	4	64386271	rs41573162	0	0	0	0.999671	0.406227	0	0	0	3537
BTB-01327575	4	65172247	rs42449182	0	0	0	0.999093	0.482363	0	0	0	860
BTB-01392065	4	65458091	rs41662679	0	0	0	0.999439	0.435582	0	0	0	2571
ARS-BFGL-NGS-20949	4	65984649	rs110014520	0	0	0	0.998323	0.320121	0	0	0	5403
ARS-BFGL-NGS-13878	4	66178170	rs110555072	0	0	0	0.996033	0.481697	0	0	0	885
HAPMAP51035-BTA-71047	4	67078172	rs41652933	0	0	0	0.999337	0.411015	0	0	0	3378
BTB-00194614	4	67183757	rs43404775	0	0	0	0.998022	0.344648	0	0	0	5015
BTB-00195004	4	68140952	rs43400768	0	0	0	0.999093	0.476733	0	0	0	1094
HAPMAP30912-BTA-71048	4	68313751	rs41599781	0	0	0	0.999394	0.386692	0	0	0	4085
HAPMAP49719-BTA-71119	4	69038555	rs41652967	0	0	0	0.998481	0.435724	0	0	0	2568
ARS-BFGL-NGS-37048	4	69262899	rs109374730	0	0	0	0.999065	0.337694	0	0	0	5127
ARS-BFGL-NGS-38191	4	69431904	rs109073149	0	0	0	0.99953	0.341027	0	0	0	5066
HAPMAP44212-BTA-122090	4	69782727	rs41568116	0	0	0	0.997909	0.458292	0	0	0	1772
HAPMAP49439-BTA-109526	4	70643370	rs41620153	0	0	0	0.999547	0.430781	0	0	0	2759
HAPMAP42648-BTA-71195	4	71061224	rs41653000	0	1	1	0.999343	0.485588	0	0	0	108
ARS-BFGL-NGS-41489	4	71899176	rs110109836	0	0	0	0.999314	0.195542	0	1	0	6343
HAPMAP36554-NPY_499F3-SNP1	4	72071212	rs110418893	0	0	0	0.998538	0.324473	0	0	0	5341
HAPMAP49452-BTA-112834	4	72987997	rs41569794	0	1	1	0.998583	0.485194	0	0	0	109
BTB-00196354	4	73270175	rs43405212	0	0	0	0.998969	0.419336	0	0	0	3101
ARS-BFGL-NGS-44382	4	73933795	rs43072400	0	0	0	0.999133	0.432105	0	0	0	2704
BTB-01328019	4	74234970	rs42450949	0	0	0	0.999433	0.451974	0	0	0	2014
BTA-18524-NO-RS	4	74266771	rs41575957	0	0	0	0.997586	0.258183	0	0	0	6024
BTB-01555035	4	74672227	rs42669983	0	0	0	0.999326	0.345531	0	0	0	4996
ARS-BFGL-NGS-67968	4	74780951	rs110234373	0	0	1	0.998833	0.486917	0	0	0	692
ARS-BFGL-NGS-5226	4	75539183	rs43410198	0	0	0	0.993693	0.312146	0	0	0	5514
ARS-BFGL-NGS-113427	4	76123840	rs43407030	0	0	0	0.995846	0.325567	0	0	0	5322
BTA-71520-NO-RS	4	76463064	rs41590187	0	0	0	0.998935	0.411311	0	0	0	3368
ARS-BFGL-NGS-117534	4	76545016	rs43405770	0	0	0	0.995982	0.458015	0	0	0	1782
ARS-BFGL-NGS-22118	4	77074551	rs110811284	0	0	0	0.990236	0.374604	0	0	0	4407
BTA-71093-NO-RS	4	77796085	rs41602724	0	0	0	0.998368	0.318591	0	0	0	5426
BTB-02051812	4	78391303	rs43155102	0	0	0	0.999615	0.140677	0	1	0	6469
ARS-BFGL-NGS-58613	4	78609385	rs42254761	0	1	1	0.999722	0.485035	0	0	0	111
ARS-BFGL-NGS-11194	4	78976354	rs110432448	0	0	0	0.999065	0.299035	0	0	0	5642
HAPMAP42140-BTA-22375	4	79215287	rs41576787	0	0	0	0.999416	0.470203	0	0	0	1339
BTB-00200143	4	79904993	rs43407489	0	0	0	0.999547	0.355408	0	0	0	4821
ARS-BFGL-NGS-104278	4	80174530	rs109554808	0	0	0	0.999354	0.436932	0	0	0	2528
BTB-01928726	4	80280325	rs43037387	0	0	0	0.999439	0.33801	0	0	0	5121
BTB-00200199	4	80326425	rs43407845	0	0	0	0.999354	0.417759	0	0	0	3154
BTB-01162643	4	81132286	rs42318933	0	0	0	0.999235	0.39264	0	0	0	3923
HAPMAP40292-BTA-71565	4	81400732	rs41590201	0	0	0	0.998124	0.370869	0	0	0	4492
BTA-87133-NO-RS	4	81830858	rs41601973	0	0	0	0.999156	0.406686	0	0	0	3516
ARS-BFGL-NGS-108354	4	82167575	rs42615311	0	0	0	0.999286	0.405459	0	0	0	3565
ARS-BFGL-NGS-86056	4	82796269	rs43408976	0	0	0	0.998572	0.475387	0	0	0	1144
HAPMAP59506-RS29021284	4	83216453	rs29021284	0	0	0	0.999654	0.441712	0	0	0	2373
BTB-01857387	4	83779701	rs42968957	0	0	0	0.998759	0.475522	0	0	0	1140
BTB-01943785	4	84339298	rs43050927	0	0	0	0.999433	0.466129	0	0	0	1485
ARS-BFGL-NGS-117737	4	84411772	rs110636208	0	0	0	0.990888	0.380583	0	0	0	4252
BTB-01278887	4	85165600	rs42403778	0	0	0	0.998447	0.424836	0	0	0	2932
HAPMAP41943-BTA-71550	4	85711706	rs41654179	0	0	0	0.997025	0.426329	0	0	0	2903
BTB-01257559	4	85932751	rs42177800	0	0	0	0.998334	0.47455	0	0	0	1172
HAPMAP38052-BTA-110922	4	86228872	rs41617093	0	0	0	0.998861	0.43654	0	0	0	2541
HAPMAP53958-RS29016492	4	87191167	rs29016492	0	0	0	0.999439	0.482825	0	0	0	838
BTB-01100556	4	87392282	rs42257371	0	0	0	0.999207	0.267343	0	0	0	5955
BTB-01290330	4	87744523	rs42417654	0	0	0	0.999275	0.432055	0	0	0	2706
ARS-BFGL-NGS-118105	4	88387484	rs109159889	0	0	0	0.995965	0.48266	0	0	0	844
BTA-22993-NO-RS	4	89380482	rs41607880	0	0	0	0.999167	0.434572	0	0	0	2614
HAPMAP56169-RS29017544	4	89628134	rs29017544	0	0	0	0.977225	0.404252	0	0	0	3612
BTA-119205-NO-RS	4	89879613	rs42871058	0	0	0	0.999184	0.36836	0	0	0	4546
BTB-01312850	4	90502505	rs42436989	0	0	0	0.999507	0.345709	0	0	0	4992
BTB-01312713	4	90703088	rs42436552	0	0	0	0.998175	0.455944	0	0	0	1862
HAPMAP54638-RS29022155	4	91227550	rs29022155	0	0	1	0.994038	0.495277	0	0	0	353
ARS-BFGL-NGS-12375	4	92099005	rs110533816	0	0	0	0.999501	0.465239	0	0	0	1516
HAPMAP58049-RS29013711	4	92235197	rs29013711	0	0	0	0.997269	0.362251	0	0	0	4667
HAPMAP34400-BES9_CONTIG569_627	4	92960306	rs43708489	0	0	0	0.999269	0.435293	0	0	0	2584
ARS-BFGL-NGS-101028	4	93211337	rs42441123	0	0	0	0.998838	0.389548	0	0	0	4010
ARS-BFGL-NGS-59298	4	93257549	rs110559656	0	0	0	0.991534	0.300758	0	0	0	5623
ARS-BFGL-NGS-1781	4	94379469	rs110392957	0	0	0	0.999479	0.480513	0	0	0	942
BTB-01700995	4	94843636	rs42815661	0	0	0	0.999524	0.476522	0	0	0	1104
BTA-71670-NO-RS	4	95465677	rs41590634	0	0	0	0.999688	0.451839	0	0	0	2018
ARS-BFGL-NGS-115390	4	95601434	rs110602669	0	0	0	0.995965	0.330293	0	0	0	5250
UA-IFASA-8046	4	96034920	rs41590661	0	0	0	0.999507	0.461928	0	0	0	1653
BTB-00204531	4	96486926	rs43415667	0	0	0	0.991862	0.387074	0	0	0	4074
HAPMAP47385-BTA-71710	4	96605156	rs41603668	0	0	0	0.997835	0.379904	0	0	0	4271
ARS-BFGL-NGS-103036	4	97052195	rs110152488	0	0	0	0.998935	0.338297	0	0	0	5116
ARS-BFGL-NGS-66558	4	97657010	rs109817790	0	0	0	0.990746	0.495178	0	0	1	6583
BTA-71813-NO-RS	4	98016975	rs110275975	0	0	0	0.99745	0.454299	0	0	0	1927
ARS-BFGL-NGS-112658	4	98486908	rs109311371	0	0	0	0.995954	0.108966	0	1	0	6518
ARS-BFGL-NGS-77010	4	99082349	rs110177534	0	0	0	0.999201	0.402595	0	0	0	3650
ARS-BFGL-NGS-91439	4	99381115	rs110747009	0	0	0	0.999524	0.393011	0	0	0	3915
ARS-BFGL-NGS-14075	4	99992606	rs108991475	0	0	0	0.999586	0.343545	0	0	0	5028
HAPMAP48448-BTA-71823	4	100663967	rs41573214	0	0	0	0.997926	0.480255	0	0	0	950
ARS-BFGL-NGS-110051	4	100847049	rs110144912	0	0	0	0.99609	0.433385	0	0	0	2651
HAPMAP39285-BTA-71932	4	101677815	rs41649272	0	0	0	0.991817	0.325098	0	0	0	5332
ARS-BFGL-NGS-107748	4	101790675	rs109050625	0	0	0	0.999637	0.391583	0	0	0	3958
HAPMAP50076-BTA-71917	4	101904386	rs41649262	0	0	0	0.999365	0.37742	0	0	0	4339
HAPMAP51374-BTA-104594	4	102570116	rs41610727	0	0	0	0.999059	0.198314	0	1	0	6334
ARS-BFGL-NGS-113196	4	103231866	rs111010813	0	0	0	0.9918	0.466197	0	0	0	1481
ARS-BFGL-NGS-115725	4	104226807	rs110082992	0	0	0	0.995104	0.404808	0	0	0	3587
ARS-BFGL-NGS-110705	4	104816971	rs110079750	0	0	0	0.995551	0.414104	0	0	0	3272
ARS-BFGL-NGS-40249	4	105169576	rs110729670	0	0	1	0.999654	0.484901	0	0	0	761
HAPMAP23591-BTA-142567	4	105557665	rs110605774	0	0	0	0.998255	0.423811	0	0	0	2958
ARS-BFGL-NGS-103970	4	106193024	rs110293454	0	0	0	0.996764	0.398306	0	0	0	3761
ARS-BFGL-NGS-72134	4	106253833	rs110800831	0	0	0	0.998935	0.355682	0	0	0	4814
ARS-BFGL-NGS-35219	4	106885171	rs108960855	0	0	0	0.999348	0.391192	0	0	0	3968
HAPMAP47387-BTA-72195	4	106960073	rs41591555	0	0	0	0.998612	0.339371	0	0	0	5096
ARS-BFGL-NGS-114935	4	107416505	rs110077686	0	0	0	0.995891	0.3392	0	0	0	5101
ARS-BFGL-NGS-115890	4	107540967	rs109245784	0	0	0	0.996044	0.436833	0	0	0	2531
ARS-BFGL-NGS-91867	4	108076254	rs110746544	0	0	0	0.999297	0.46594	0	0	0	1495
ARS-BFGL-NGS-45265	4	108608248	rs110935391	0	0	0	0.998663	0.481478	0	0	0	894
BTA-72227-NO-RS	4	108754288	rs41591564	0	0	0	0.998419	0.39585	0	0	0	3816
HAPMAP39964-BTA-104515	4	109292250	rs41610683	0	0	0	0.998606	0.272535	0	0	0	5911
ARS-BFGL-NGS-1972	4	109887827	rs109051882	0	0	0	0.998249	0.221293	0	1	0	6240
HAPMAP48062-BTA-72409	4	110354858	rs41566051	0	0	0	0.995704	0.342997	0	0	0	5040
HAPMAP54547-RS29012198	4	110776624	rs29012198	0	1	1	0.999326	0.466024	0	0	0	131
HAPMAP34657-BES3_CONTIG465_3267	4	111094913	rs42708555	0	0	0	0.999518	0.402978	0	0	0	3638
HAPMAP42301-BTA-72566	4	111368926	rs41652816	0	0	0	0.999173	0.343735	0	0	0	5025
HAPMAP50170-BTA-96224	4	111549504	rs41666472	0	0	0	0.998413	0.391902	0	0	0	3948
BTB-01367046	4	111863574	rs42493217	0	0	0	0.999575	0.427529	0	0	0	2862
HAPMAP31474-BTA-152740	4	112164314	rs41600504	0	0	0	0.99775	0.382251	0	0	0	4203
BTA-72569-NO-RS	4	112934990	rs41591614	0	0	0	0.999059	0.478321	0	0	0	1028
ARS-BFGL-NGS-97171	4	113112933	rs110492803	0	0	0	0.999241	0.417452	0	0	0	3166
HAPMAP39428-BTA-72555	4	113303894	rs41652814	0	0	0	0.99694	0.343007	0	0	0	5039
ARS-BFGL-NGS-112056	4	113614764	rs109808526	0	0	0	0.996061	0.350583	0	0	0	4909
HAPMAP51569-BTA-17751	4	114193481	rs41623164	0	0	1	0.973025	0.491016	0	0	0	517
ARS-BFGL-NGS-16030	4	114640077	rs43423307	0	0	0	0.998918	0.377084	0	0	0	4345
ARS-BFGL-NGS-10207	4	115138746	rs109908500	0	0	0	0.999093	0.44926	0	0	0	2102
ARS-BFGL-NGS-15767	4	115895057	rs110511722	0	0	0	0.999326	0.44272	0	0	0	2349
BTB-01493530	4	116292574	rs42611147	0	0	0	0.997796	0.384891	0	0	0	4135
BTA-98685-NO-RS	4	116666797	rs109561284	0	0	0	0.999507	0.280023	0	0	0	5835
ARS-BFGL-NGS-106832	4	116840328	rs42509241	0	0	0	0.997274	0.395443	0	0	0	3831
HAPMAP54131-RS29019697	4	117523938	rs29019697	0	0	1	0.998034	0.487525	0	0	0	669
ARS-BFGL-NGS-27061	4	117545292	rs110795823	0	0	0	0.998963	0.274315	0	0	0	5895
ARS-BFGL-NGS-118564	4	117571480	rs109111662	0	0	0	0.99397	0.44901	0	0	0	2111
ARS-BFGL-NGS-83683	4	118095592	rs41664768	0	0	0	0.996192	0.361178	0	0	0	4689
ARS-USMARC-PARENT-DQ647188-RS29011099	4	118165814	rs29011099	0	0	1	0.998929	0.496457	0	0	0	307
ARS-BFGL-NGS-75679	4	118549162	rs41653950	0	0	0	0.997048	0.353965	0	0	0	4844
HAPMAP52573-RS29023352	4	118676822	rs29023352	0	0	0	0.999394	0.377698	0	0	0	4333
ARS-BFGL-NGS-89379	4	119407450	rs110497683	0	0	0	0.997852	0.366279	0	0	0	4589
ARS-BFGL-NGS-33132	4	119617605	rs41669146	0	0	0	0.983787	0.316787	0	0	0	5444
BTB-00502815	4	119726978	rs41667692	0	0	0	0.999173	0.371986	0	0	0	4466
ARS-BFGL-NGS-111974	4	120133228	rs110575264	0	0	0	0.996016	0.387232	0	0	0	4069
ARS-BFGL-NGS-85925	4	120227878	rs109323114	0	0	0	0.998685	0.416688	0	0	0	3198
ARS-BFGL-NGS-14567	4	120307114	rs109173000	0	0	0	0.997824	0.203861	0	1	0	6308
ARS-BFGL-NGS-35527	4	120412745	rs109234489	0	0	0	0.998889	0.267417	0	0	0	5954
ARS-BFGL-NGS-31650	4	120490292	rs110084531	0	0	0	0.990242	0.225864	0	1	0	6222
ARS-BFGL-NGS-116168	4	120532487	rs110108057	0	0	0	0.996112	0.246908	0	1	0	6116
ARS-BFGL-NGS-33408	4	120615269	rs109012958	0	0	0	0.999711	0.189433	0	1	0	6362
BTB-01498887	5	97111	rs42620770	0	0	0	0.998209	0.452114	0	0	0	2008
HAPMAP41705-BTA-98456	5	132173	rs41594004	0	0	0	0.99932	0.247924	0	1	0	6109
BTB-01498763	5	185792	rs42620146	0	0	0	0.960796	0.426978	0	0	0	2880
BTB-01711382	5	419841	rs42828075	0	0	0	0.960059	0.070071	0	1	0	6558
BTA-88485-NO-RS	5	617243	rs41665108	0	0	0	0.987612	0.31313	0	0	0	5496
BTA-16278-NO-RS	5	651607	rs41626147	0	0	0	0.999263	0.391557	0	0	0	3960
ARS-BFGL-NGS-40261	5	864491	rs43050734	0	0	0	0.999297	0.382348	0	0	0	4200
BTB-01735758	5	1087211	rs42849475	0	0	0	0.997745	0.448132	0	0	0	2143
BTB-01089317	5	1223039	rs42244571	0	0	0	0.99979	0.371586	0	0	0	4480
ARS-BFGL-NGS-104371	5	1676890	rs109070197	0	0	0	0.999309	0.430821	0	0	0	2758
BTB-01927911	5	1912730	rs43039081	0	0	0	0.999337	0.411991	0	0	0	3345
BTB-02075308	5	2193788	rs43180367	0	0	0	0.998872	0.427585	0	0	0	2855
BTB-02053074	5	2517249	rs43157783	0	0	0	0.999564	0.318959	0	0	0	5422
BTA-74225-NO-RS	5	2586338	rs41651454	0	0	0	0.999558	0.369404	0	0	0	4522
BTA-75452-NO-RS	5	2845072	rs41657094	0	0	0	0.999626	0.083083	0	1	0	6548
ARS-BFGL-NGS-22097	5	3193766	rs109985771	0	0	0	0.996401	0.446416	0	0	0	2211
HAPMAP44365-BTA-28169	5	3260057	rs41565247	0	0	0	0.996549	0.393058	0	0	0	3912
HAPMAP53447-RS29026845	5	3531860	rs29026845	0	0	0	0.988394	0.463859	0	0	0	1573
BTB-00909797	5	3552418	rs42070565	0	0	0	0.91469	0.434458	0	0	0	6595
HAPMAP34419-BES4_CONTIG182_1285	5	4356757	rs43705559	0	0	0	0.997535	0.40675	0	0	0	3513
BTA-29483-NO-RS	5	4651940	rs41632524	0	0	0	0.987686	0.245305	0	1	0	6122
BTA-85749-NO-RS	5	4875167	rs109888073	0	0	0	0.997008	0.460934	0	0	0	1686
ARS-BFGL-NGS-104695	5	5120813	rs109688722	0	0	0	0.99826	0.381303	0	0	0	4239
BTB-00216115	5	5375156	rs43425810	0	0	0	0.999586	0.454464	0	0	0	1923
BTB-01200617	5	5644397	rs42354308	0	0	0	0.999241	0.439692	0	0	0	2444
HAPMAP38248-BTA-73843	5	6462823	rs41648938	0	0	0	0.997303	0.410368	0	0	0	3411
ARS-BFGL-NGS-39595	5	6976839	rs109272288	0	0	0	0.997518	0.327597	0	0	0	5292
BTB-01858904	5	7227616	rs42967439	0	0	0	0.999513	0.432346	0	0	0	2694
BTA-73513-NO-RS	5	7338536	rs41657458	0	0	0	0.988258	0.405347	0	0	0	3572
ARS-USMARC-PARENT-DQ470475-NO-RS	5	7651053	rs43710106	1	1	1	0.994305	0.371897	0	0	0	84
BTB-01657584	5	7674802	rs42774123	0	0	0	0.999037	0.414522	0	0	0	3259
BTB-00220966	5	8476871	rs43430442	0	0	0	0.999541	0.331583	0	0	0	5226
BTB-00219231	5	8978484	rs43429822	0	0	0	0.996345	0.426412	0	0	0	2900
BTB-00219569	5	9263262	rs43425847	0	0	0	0.997558	0.375692	0	0	0	4387
HAPMAP58252-RS29024363	5	9652848	rs29024363	0	0	0	0.999518	0.309975	0	0	0	5540
BTB-01253754	5	9950705	rs42071421	0	0	0	0.999326	0.471224	0	0	0	1284
BTA-119598-NO-RS	5	10626452	rs41618514	0	0	0	0.999535	0.323035	0	0	0	5356
ARS-BFGL-NGS-117126	5	10862100	rs110828656	0	0	0	0.994701	0.423952	0	0	0	2952
HAPMAP50090-BTA-75536	5	11284482	rs41595076	0	0	0	0.999547	0.444266	0	0	0	2301
ARS-BFGL-NGS-110594	5	11702152	rs110853398	0	0	0	0.995755	0.431565	0	0	0	2721
ARS-BFGL-NGS-31399	5	12213478	rs109949285	0	0	0	0.998969	0.325338	0	0	0	5328
ARS-BFGL-NGS-6826	5	12725994	rs110623464	0	0	0	0.998442	0.391675	0	0	0	3953
ARS-BFGL-NGS-81155	5	13271489	rs109443432	0	0	1	0.998957	0.496622	0	0	0	300
HAPMAP39895-BTA-15668	5	13311842	rs41576637	0	0	0	0.999722	0.43149	0	0	0	2726
BTA-72768-NO-RS	5	13659330	rs41654003	0	0	0	0.999088	0.43652	0	0	0	2543
HAPMAP32870-BTA-162083	5	14189730	rs110858821	0	0	0	0.996464	0.386347	0	0	0	4091
ARS-BFGL-NGS-84009	5	14481898	rs110352498	0	0	0	0.999598	0.364523	0	0	0	4617
BTA-87036-NO-RS	5	14741492	rs41659255	0	0	0	0.999671	0.3134	0	0	0	5492
HAPMAP33479-BTA-137049	5	15224660	rs109840696	0	0	1	0.996934	0.48889	0	0	0	611
HAPMAP44400-BTA-72792	5	15696963	rs41587982	0	0	1	0.99962	0.493481	0	0	0	429
ARS-BFGL-NGS-20187	5	16024346	rs109052813	0	0	0	0.999399	0.346983	0	0	0	4973
ARS-BFGL-NGS-68464	5	16163636	rs110629462	0	0	0	0.992769	0.243381	0	1	0	6132
ARS-BFGL-NGS-51490	5	16522966	rs109483098	0	0	0	0.998272	0.416503	0	0	0	3202
BTA-89424-NO-RS	5	16666769	rs109089295	0	0	1	0.999275	0.493969	0	0	0	417
ARS-BFGL-NGS-115501	5	17215443	rs110438201	0	0	0	0.992361	0.405639	0	0	0	3556
ARS-BFGL-NGS-10032	5	17362801	rs109134001	0	0	0	0.999479	0.315697	0	0	0	5457
BTA-74304-NO-RS	5	18075032	rs41591871	0	0	0	0.999552	0.473234	0	0	0	1219
HAPMAP25789-BTA-123396	5	18294913	rs43710699	0	0	0	0.999416	0.47536	0	0	0	1146
ARS-BFGL-NGS-29626	5	18586765	rs109643119	0	0	0	0.997784	0.343367	0	0	0	5031
ARS-BFGL-NGS-58860	5	19281986	rs109498049	0	0	0	0.999371	0.193452	0	1	0	6355
ARS-BFGL-NGS-36350	5	19531689	rs109747382	0	0	0	0.999105	0.465554	0	0	0	1507
ARS-BFGL-NGS-119271	5	20373701	rs110894651	0	0	0	0.995823	0.459624	0	0	0	1732
BTA-06872-RS29021228	5	20512172	rs29021228	0	0	0	0.996503	0.291649	0	0	0	5720
HAPMAP26407-BTA-142865	5	20609872	rs110440388	0	0	0	0.999405	0.405141	0	0	0	3576
HAPMAP43960-BTA-85875	5	20976423	rs41610275	0	0	0	0.999671	0.376103	0	0	0	4373
HAPMAP60266-RS29024423	5	21389684	rs29024423	0	0	0	0.999439	0.353223	0	0	0	4856
BTA-72912-NO-RS	5	22020313	rs41588023	0	0	0	0.999654	0.26298	0	0	0	5991
HAPMAP45700-BTA-72915	5	22076793	rs41654770	0	0	0	0.996628	0.330156	0	0	0	5255
ARS-BFGL-NGS-114594	5	22599252	rs109316186	0	0	0	0.995495	0.348651	0	0	0	4943
HAPMAP28359-BTA-142912	5	23147391	rs109292671	0	0	0	0.997286	0.408431	0	0	0	3472
BTA-72947-NO-RS	5	23568941	rs41654779	0	0	0	0.999252	0.479839	0	0	0	974
HAPMAP32320-BTA-142894	5	23924800	rs109736721	0	0	0	0.999467	0.212918	0	1	0	6273
HAPMAP30819-BTA-142899	5	24214641	rs109643228	0	0	0	0.99928	0.464105	0	0	0	1564
ARS-BFGL-NGS-10291	5	24512405	rs109399918	0	0	0	0.998935	0.399551	0	0	0	3727
HAPMAP43920-BTA-73006	5	25067030	rs41654810	0	0	0	0.999252	0.474134	0	0	0	1185
ARS-BFGL-NGS-8255	5	25915161	rs110866057	0	0	0	0.997405	0.482586	0	0	0	849
ARS-BFGL-NGS-23961	5	25995476	rs110038808	0	0	1	0.992469	0.488651	0	0	0	618
HAPMAP44687-BTA-73295	5	26507844	rs41589115	0	0	0	0.998045	0.454948	0	0	0	1902
BTA-73296-NO-RS	5	26526934	rs41656661	0	0	0	0.998583	0.473972	0	0	0	1191
ARS-BFGL-NGS-72551	5	27498349	rs109599425	0	0	0	0.999717	0.283459	0	0	0	5802
ARS-USMARC-PARENT-DQ500958-NO-RS	5	27825118	rs43708500	1	1	1	0.998906	0.414151	0	0	0	60
ARS-BFGL-NGS-25578	5	28120980	rs110168473	0	0	0	0.994004	0.395638	0	0	0	3825
ARS-BFGL-NGS-107085	5	28660813	rs109223185	0	0	1	0.98568	0.488453	0	0	0	630
ARS-BFGL-NGS-28836	5	28895850	rs109785714	0	0	0	0.978749	0.378917	0	0	0	4296
BTA-73209-NO-RS	5	29496625	rs41589077	0	0	0	0.999484	0.462502	0	0	0	1627
ARS-BFGL-NGS-112542	5	30159843	rs109824013	0	0	0	0.988938	0.363908	0	0	0	4632
HAPMAP39286-BTA-73191	5	30275164	rs41589068	0	0	0	0.996606	0.400681	0	0	0	3704
ARS-BFGL-NGS-53461	5	30659497	rs110059642	0	0	1	0.999173	0.486235	0	0	0	722
UA-IFASA-5621	5	31246762	rs41656714	0	0	0	0.991692	0.20869	0	1	0	6290
HAPMAP23022-BTA-161235	5	31613026	rs110229343	0	0	0	0.999122	0.348296	0	0	0	4952
BTA-73392-NO-RS	5	32104484	rs41656709	0	0	0	0.999575	0.432237	0	0	0	2700
ARS-BFGL-NGS-14419	5	32502917	rs110817677	0	0	0	0.999235	0.288112	0	0	0	5751
ARS-BFGL-NGS-92420	5	33078266	rs109401005	0	0	0	0.994344	0.410569	0	0	0	3400
BTB-01205481	5	33808700	rs42364837	0	0	0	0.999626	0.397566	0	0	0	3775
BTB-01495784	5	34101843	rs42616286	0	0	1	0.998912	0.491343	0	0	0	510
ARS-BFGL-NGS-117517	5	34142015	rs42662176	0	0	0	0.993885	0.482493	0	0	0	853
ARS-BFGL-NGS-110341	5	34896625	rs109931365	0	0	0	0.996169	0.30468	0	0	0	5588
ARS-BFGL-NGS-119673	5	35076006	rs111013511	0	0	0	0.996367	0.439908	0	0	0	2433
BTA-21377-NO-RS	5	35657214	rs41626004	0	0	0	0.999127	0.379209	0	0	0	4286
ARS-BFGL-NGS-40375	5	36041533	rs109314119	0	0	0	0.99953	0.475346	0	0	0	1147
BTB-02015191	5	36553084	rs43119961	0	0	0	0.999558	0.480157	0	0	0	955
BTB-00225243	5	36772262	rs43434680	0	0	0	0.99248	0.338359	0	0	0	5114
ARS-BFGL-NGS-92169	5	37573018	rs41912756	0	0	0	0.999144	0.295387	0	0	0	5679
BTA-73433-NO-RS	5	38516646	rs41566105	0	0	0	0.999326	0.382062	0	0	0	4211
BTA-73439-NO-RS	5	38701654	rs41590053	0	0	0	0.997314	0.334205	0	0	0	5186
ARS-BFGL-NGS-14271	5	39308331	rs109610612	0	0	0	0.998963	0.266353	0	0	0	5963
ARS-BFGL-NGS-49659	5	39720278	rs110585145	0	0	0	0.997983	0.36486	0	0	0	4613
HAPMAP55164-RS29016423	5	40058566	rs29016423	0	0	0	0.999127	0.279868	0	0	0	5839
ARS-BFGL-NGS-23432	5	40112322	rs109724164	0	0	1	0.996861	0.495407	0	0	0	347
ARS-BFGL-NGS-104287	5	40762830	rs42730349	0	0	0	0.999632	0.44058	0	0	0	2409
HAPMAP44326-BTA-97746	5	40868010	rs41666667	0	0	0	0.99847	0.430502	0	0	0	2768
BTB-01342721	5	41565285	rs42468401	0	0	0	0.99911	0.3487	0	0	0	4942
ARS-BFGL-NGS-41080	5	42166749	rs110229731	0	0	0	0.995812	0.402887	0	0	0	3640
ARS-BFGL-NGS-98588	5	42436216	rs109793695	0	0	0	0.997603	0.319549	0	0	0	5411
ARS-BFGL-NGS-73955	5	42837081	rs109119176	0	0	0	0.999071	0.419438	0	0	0	3095
ARS-BFGL-NGS-30677	5	43565856	rs110873570	0	0	1	0.999513	0.489307	0	0	0	596
HAPMAP38177-BTA-73472	5	43852761	rs41590066	0	0	0	0.997104	0.362689	0	0	0	4657
HAPMAP26479-BTA-162312	5	44059505	rs109694027	0	0	0	0.999195	0.142431	0	1	0	6467
BTB-00226386	5	44268500	rs43439412	0	0	0	0.997104	0.286284	0	0	0	5774
ARS-BFGL-NGS-7433	5	44885503	rs109090162	0	0	1	0.997467	0.498108	0	0	0	254
ARS-BFGL-NGS-86348	5	45134007	rs110829690	0	0	0	0.998413	0.260132	0	0	0	6015
HAPMAP25585-BTA-150007	5	45420592	rs109031130	0	0	0	0.999156	0.345139	0	0	0	5006
HAPMAP38983-BTA-73489	5	45926002	rs41590069	0	0	0	0.999632	0.331389	0	0	0	5233
ARS-BFGL-NGS-22009	5	46279541	rs110623693	0	0	0	0.993018	0.0933716	0	1	0	6542
ARS-BFGL-NGS-98210	5	46454015	rs109477201	0	0	0	0.998923	0.221294	0	1	0	6239
HAPMAP50523-BTA-98407	5	46741275	rs41566020	0	0	0	0.999405	0.339127	0	0	0	5103
HAPMAP50837-BTA-98392	5	46995137	rs41593990	0	0	1	0.999394	0.493564	0	0	0	425
HAPMAP58456-RS29022391	5	47101818	rs29022391	0	0	0	0.993251	0.442435	0	0	0	2354
ARS-BFGL-NGS-31328	5	47446050	rs109992689	0	0	0	0.998442	0.396641	0	0	0	3793
BTA-11044-RS29016809	5	48080259	rs29016809	0	0	0	0.999167	0.13574	0	1	0	6477
BTA-73516-NO-RS	5	48752237	rs41657461	0	0	0	0.997643	0.441927	0	0	0	2367
HAPMAP51626-BTA-73514	5	48834486	rs41657459	0	0	0	0.997099	0.202279	0	1	0	6313
ARS-BFGL-NGS-34352	5	49842685	rs109855975	0	0	0	0.999405	0.296495	0	0	0	5667
ARS-BFGL-NGS-116292	5	49977047	rs110704596	0	0	0	0.995948	0.439658	0	0	0	2446
ARS-BFGL-NGS-101569	5	50456512	rs109091022	0	0	0	0.999484	0.397421	0	0	0	3779
ARS-BFGL-NGS-33745	5	51064864	rs110258843	0	0	1	0.999303	0.497193	0	0	0	286
HAPMAP42656-BTA-73551	5	51213449	rs41566112	0	0	0	0.98458	0.481231	0	0	0	904
ARS-BFGL-NGS-119432	5	51732343	rs109307404	0	0	0	0.995727	0.309946	0	0	0	5541
ARS-BFGL-NGS-52586	5	52249541	rs110205236	0	0	0	0.988978	0.444527	0	0	0	2292
ARS-BFGL-NGS-78314	5	52771740	rs109124151	0	0	0	0.951599	0.34172	0	0	0	5063
BTA-85538-NO-RS	5	53704130	rs41610245	0	0	0	0.999501	0.47048	0	0	0	1325
HAPMAP41994-BTA-86487	5	54310578	rs41665964	0	0	0	0.999496	0.40917	0	0	0	3446
ARS-BFGL-NGS-67203	5	54711045	rs109335576	0	0	0	0.992486	0.483536	0	0	0	816
ARS-BFGL-NGS-7003	5	54745039	rs110300059	0	0	0	0.999122	0.338503	0	0	0	5112
BTA-54938-NO-RS	5	55314257	rs41637723	0	0	0	0.999127	0.471002	0	0	0	1300
ARS-BFGL-NGS-14970	5	55865567	rs109292632	0	0	0	0.997796	0.358252	0	0	0	4753
ARS-BFGL-NGS-109796	5	55989100	rs110425294	0	0	0	0.996328	0.19528	0	1	0	6345
ARS-BFGL-NGS-104746	5	56618321	rs109256605	0	0	0	0.997365	0.42309	0	0	0	2980
UA-IFASA-6196	5	57383719	rs41601769	0	0	0	0.992457	0.450997	0	0	0	2041
ARS-BFGL-NGS-12487	5	57953405	rs109094151	0	0	0	0.999116	0.415831	0	0	0	3217
ARS-BFGL-NGS-56672	5	58583012	rs109536491	0	0	0	0.999501	0.449102	0	0	0	2107
HAPMAP40158-BTA-104729	5	59665562	rs41570048	0	0	0	0.99911	0.253717	0	0	0	6063
ARS-BFGL-NGS-55084	5	60513092	rs29002595	0	0	0	0.999252	0.447147	0	0	0	2179
ARS-BFGL-NGS-2707	5	61040367	rs109354884	0	0	0	0.995308	0.128549	0	1	0	6490
UA-IFASA-2202	5	61232643	rs29012598	0	0	0	0.991607	0.442954	0	0	0	2340
ARS-BFGL-NGS-7020	5	61861737	rs109494201	0	0	0	0.999201	0.360524	0	0	0	4701
HAPMAP24838-BTA-143176	5	62493151	rs109059306	0	0	0	0.996073	0.480193	0	0	0	953
ARS-BFGL-NGS-20969	5	62920850	rs109948070	0	0	0	0.999677	0.377872	0	0	0	4330
ARS-USMARC-PARENT-DQ647189-RS29012226	5	63273386	rs29012226	1	1	1	0.997303	0.39369	0	0	0	74
ARS-BFGL-NGS-45045	5	63899453	rs110718748	0	0	0	0.993948	0.351908	0	0	0	4882
BTA-73797-NO-RS	5	64190317	rs41590761	0	0	1	0.999229	0.4864	0	0	0	715
HAPMAP49418-BTA-103327	5	64565816	rs41566611	0	0	0	0.999456	0.443138	0	0	0	2334
ARS-BFGL-NGS-101258	5	65184723	rs110412185	0	0	0	0.999439	0.452873	0	0	0	1982
HAPMAP50179-BTA-02418	5	65777889	rs29009974	0	0	0	0.999286	0.19914	0	1	0	6332
ARS-BFGL-NGS-62748	5	65922088	rs110639875	0	0	0	0.999467	0.471004	0	0	0	1299
BTA-85566-NO-RS	5	66040455	rs43743037	0	0	1	0.998413	0.488021	0	0	0	645
HAPMAP59828-RS29027014	5	66830677	rs29027014	0	0	1	0.99953	0.497395	0	0	0	277
BTA-73768-NO-RS	5	67031023	rs41647805	0	1	1	0.999581	0.436852	0	0	0	159
HAPMAP40581-BTA-73771	5	67153683	rs109701457	0	0	1	0.998702	0.489151	0	0	0	600
ARS-BFGL-NGS-108589	5	67408071	rs110790357	0	0	0	0.993738	0.339815	0	0	0	5085
ARS-BFGL-NGS-32909	5	67846632	rs109452246	0	0	0	0.99082	0.431701	0	0	0	2715
ARS-BFGL-NGS-3906	5	68363301	rs110633666	0	0	0	0.998657	0.299041	0	0	0	5641
HAPMAP27802-BTA-49707	5	68946279	rs41606235	0	0	0	0.9915	0.394511	0	0	0	3866
HAPMAP34577-BES3_CONTIG412_886	5	69512930	rs43705558	0	0	0	0.99949	0.304952	0	0	0	5585
ARS-BFGL-NGS-25359	5	70049126	rs109928164	0	0	0	0.995211	0.410251	0	0	0	3417
ARS-BFGL-NGS-106520	5	70199843	rs109123106	0	0	0	0.999496	0.39038	0	0	0	3992
ARS-BFGL-NGS-12711	5	71045870	rs109971012	0	0	0	0.997864	0.253934	0	0	0	6062
ARS-BFGL-NGS-113273	5	71499453	rs109242360	0	0	0	0.995064	0.389994	0	0	0	3997
ARS-BFGL-NGS-58020	5	71726467	rs42793384	0	0	0	0.999586	0.439483	0	0	0	2452
ARS-BFGL-NGS-111053	5	72264603	rs110813850	0	1	1	0.996339	0.465842	0	0	0	132
ARS-BFGL-NGS-98654	5	72818557	rs111005028	0	0	0	0.999654	0.464025	0	0	0	1566
ARS-BFGL-NGS-26139	5	72982750	rs109435449	0	0	0	0.999241	0.482102	0	0	0	870
BTA-119247-NO-RS	5	73419142	rs41623805	0	0	0	0.992831	0.482431	0	0	0	855
ARS-BFGL-NGS-87789	5	73799375	rs109511866	0	0	0	0.99911	0.376776	0	0	0	4352
ARS-BFGL-NGS-113371	5	74087300	rs43436041	0	0	0	0.995359	0.451322	0	0	0	2028
ARS-BFGL-NGS-101748	5	74191590	rs110477583	0	0	0	0.994208	0.404797	0	0	0	3590
ARS-BFGL-NGS-103091	5	74518588	rs110111162	0	0	0	0.999088	0.23659	0	1	0	6175
HAPMAP50084-BTA-74042	5	75417666	rs41650242	0	0	0	0.99864	0.40607	0	0	0	3540
ARS-BFGL-NGS-11281	5	76200813	rs43706115	0	0	0	0.997988	0.386291	0	0	0	4092
BTB-01456615	5	76659850	rs42578610	0	0	0	0.994599	0.410136	0	0	0	3421
BTB-00232546	5	77311671	rs43441981	0	0	0	0.999224	0.445575	0	0	0	2252
ARS-BFGL-NGS-106744	5	77780682	rs110141906	0	0	0	0.998974	0.444625	0	0	0	2285
ARS-BFGL-NGS-99356	5	78158838	rs109811990	0	0	0	0.996441	0.414505	0	0	0	3260
HAPMAP57435-RS29016994	5	78886080	rs29016994	0	0	0	0.999394	0.364095	0	0	0	4627
ARS-BFGL-NGS-21874	5	79314115	rs109702033	0	0	0	0.998997	0.439354	0	0	0	2460
ARS-BFGL-NGS-2567	5	79585561	rs110345610	0	0	0	0.999649	0.476154	0	0	0	1118
ARS-BFGL-NGS-104557	5	79860058	rs109275999	0	0	0	0.998085	0.294514	0	0	0	5688
ARS-BFGL-NGS-92011	5	80194437	rs110401873	0	0	0	0.999671	0.386241	0	0	0	4095
HAPMAP45312-BTA-74347	5	80619649	rs41652632	0	0	0	0.997116	0.4795	0	0	0	985
HAPMAP44403-BTA-74223	5	80946701	rs41651452	0	0	0	0.998493	0.296843	0	0	0	5664
ARS-BFGL-NGS-98512	5	81007340	rs111031481	0	0	0	0.99898	0.410927	0	0	0	3385
HAPMAP54968-RS29014852	5	81554485	rs29014852	0	0	0	0.999632	0.430866	0	0	0	2754
ARS-BFGL-NGS-72413	5	82466920	rs109023960	0	0	1	0.960161	0.49907	0	0	0	225
HAPMAP43491-BTA-122155	5	82878525	rs41624303	0	0	0	0.999501	0.421343	0	0	0	3035
BTA-27682-NO-RS	5	83402906	rs41599836	0	0	0	0.998725	0.383691	0	0	0	4167
BTA-74391-NO-RS	5	83547814	rs41591894	0	0	0	0.994021	0.187809	0	1	0	6365
HAPMAP39359-BTA-89420	5	84374008	rs41660560	0	0	0	0.999666	0.396155	0	0	0	3803
ARS-BFGL-NGS-103280	5	84523411	rs109268659	0	0	1	0.990565	0.488658	0	0	0	617
HAPMAP49153-BTA-40430	5	84744746	rs41635650	0	0	0	0.999558	0.36846	0	0	0	4544
ARS-BFGL-NGS-39308	5	85288739	rs109752135	0	0	0	0.999484	0.376318	0	0	0	4364
ARS-BFGL-NGS-39913	5	85535871	rs109168591	0	0	1	0.998425	0.488546	0	0	0	624
HAPMAP44404-BTA-74461	5	85574578	rs41652689	0	0	0	0.999592	0.3791	0	0	0	4288
ARS-BFGL-NGS-115024	5	86172885	rs43437736	0	0	0	0.995115	0.383892	0	0	0	4159
ARS-BFGL-NGS-100028	5	86753605	rs109647158	0	0	0	0.99868	0.32226	0	0	0	5374
ARS-BFGL-NGS-73390	5	87104035	rs110597904	0	0	0	0.998334	0.349175	0	0	0	4934
HAPMAP48709-BTA-30108	5	87167295	rs41577217	0	0	0	0.998867	0.399661	0	0	0	3725
HAPMAP38347-BTA-74361	5	87926197	rs41652636	0	0	0	0.999037	0.414568	0	0	0	3258
ARS-BFGL-NGS-15506	5	88334676	rs109448272	0	1	1	0.999156	0.446317	0	0	0	153
ARS-BFGL-NGS-43980	5	88878999	rs109628799	0	0	0	0.998045	0.392075	0	0	0	3940
HAPMAP47861-BTA-120563	5	89472174	rs41622115	0	0	0	0.998011	0.425942	0	0	0	2914
ARS-BFGL-NGS-45551	5	89793252	rs110989628	0	0	0	0.999507	0.341106	0	0	0	5065
ARS-BFGL-NGS-113558	5	90088313	rs110024250	0	0	0	0.992916	0.452152	0	0	0	2007
HAPMAP50772-BTA-74551	5	90271919	rs41653543	0	0	0	0.999654	0.182646	0	1	0	6385
ARS-BFGL-NGS-111077	5	90752558	rs110048764	0	0	0	0.995495	0.356265	0	0	0	4801
BTA-111859-NO-RS	5	91044792	rs41611290	0	0	0	0.999207	0.460101	0	0	0	1720
HAPMAP39103-BTA-111886	5	91346899	rs41611298	0	0	1	0.992344	0.484301	0	0	0	787
UA-IFASA-4080	5	92191685	rs29027239	0	0	0	0.998929	0.443962	0	0	0	2311
HAPMAP49071-BTA-17699	5	92618397	rs41575243	0	0	0	0.999343	0.431629	0	0	0	2718
BTA-37834-NO-RS	5	93187014	rs109957658	0	0	1	0.999331	0.485262	0	0	0	744
ARS-BFGL-NGS-116999	5	93225456	rs110267314	0	0	0	0.994633	0.314366	0	0	0	5480
HAPMAP51304-BTA-74559	5	93718582	rs41591921	0	0	1	0.998204	0.489174	0	0	0	598
HAPMAP32415-BTA-74556	5	93871154	rs41602750	0	0	0	0.998334	0.401909	0	0	0	3664
ARS-BFGL-NGS-2762	5	94381154	rs109945272	0	0	0	0.99928	0.318575	0	0	0	5427
HAPMAP55636-RS29018542	5	94909330	rs29018542	0	0	0	0.998782	0.480757	0	0	0	930
ARS-BFGL-NGS-103226	5	95127795	rs110329281	0	0	0	0.998039	0.352089	0	0	0	4876
HAPMAP60021-SS46526426	5	95459836	rs41256890	0	0	0	0.999581	0.344034	0	0	0	5023
UA-IFASA-6009	5	95645754	rs41592943	0	0	0	0.999535	0.248566	0	1	0	6104
ARS-BFGL-NGS-40927	5	96422792	rs109566218	0	0	0	0.998379	0.408194	0	0	0	3478
ARS-BFGL-NGS-104787	5	96581874	rs109533558	0	0	0	0.998963	0.466074	0	0	0	1488
ARS-BFGL-NGS-26708	5	96623157	rs110809072	0	0	0	0.994509	0.26535	0	0	0	5975
ARS-BFGL-NGS-31148	5	96963752	rs108994375	0	0	0	0.999059	0.38829	0	0	0	4039
ARS-BFGL-NGS-44153	5	97430973	rs109783698	0	0	1	0.999734	0.485871	0	0	0	729
ARS-BFGL-NGS-5720	5	97468792	rs110125824	0	0	0	0.993154	0.458124	0	0	0	1777
ARS-USMARC-PARENT-AY844963-RS17871338	5	98102349	rs17871338	1	1	1	0.99503	0.383925	0	0	0	81
HAPMAP42391-BTA-04861	5	98693360	rs29015215	0	0	0	0.999688	0.328564	0	0	0	5272
HAPMAP47185-BTA-114173	5	99044605	rs41573130	0	0	1	0.998946	0.491757	0	0	0	497
ARS-BFGL-NGS-100563	5	99077991	rs41613593	0	0	0	0.996078	0.376205	0	0	0	4367
ARS-BFGL-NGS-46783	5	99476251	rs109185268	0	0	0	0.99635	0.482735	0	0	0	841
UA-IFASA-6587	5	100033129	rs41654440	0	0	0	0.999717	0.310934	0	0	0	5524
UA-IFASA-6670	5	100206147	rs41592948	0	0	0	0.997626	0.458303	0	0	0	1770
ARS-BFGL-NGS-111323	5	100452647	rs110140725	0	0	0	0.996022	0.423026	0	0	0	2985
BTA-74798-NO-RS	5	101271357	rs41654473	0	0	0	0.999496	0.469627	0	0	0	1368
ARS-BFGL-NGS-75847	5	101721892	rs109882622	0	0	0	0.998345	0.370157	0	0	0	4507
HAPMAP48229-BTA-15460	5	101974400	rs41622179	0	0	0	0.99919	0.432418	0	0	0	2689
ARS-BFGL-NGS-116218	5	102723706	rs109422038	0	0	0	0.995087	0.467596	0	0	0	1429
ARS-BFGL-NGS-40945	5	102855072	rs108946169	0	0	0	0.999065	0.337036	0	0	0	5138
ARS-BFGL-NGS-18320	5	103911258	rs109046936	0	0	0	0.998249	0.252417	0	0	0	6074
BTB-00236217	5	104502658	rs43448718	0	0	0	0.99953	0.463394	0	0	0	1584
HAPMAP31228-BTA-74842	5	104797437	rs41602763	0	0	0	0.999105	0.345446	0	0	0	4998
HAPMAP46867-BTA-74870	5	105275043	rs41654519	0	0	0	0.998691	0.461576	0	0	0	1669
ARS-BFGL-NGS-98808	5	105664687	rs110439901	0	0	0	0.998952	0.394813	0	0	0	3847
HAPMAP60480-SS46526970	5	105870613	rs41257416	0	0	0	0.998634	0.460592	0	0	0	1700
ARS-BFGL-NGS-116906	5	106538208	rs109902036	0	0	0	0.99554	0.483837	0	0	0	805
ARS-BFGL-NGS-28247	5	106681257	rs110745001	0	0	0	0.997745	0.323161	0	0	0	5355
ARS-BFGL-NGS-36738	5	107426006	rs110864662	0	0	0	0.998447	0.399732	0	0	0	3724
HAPMAP38434-BTA-74956	5	107451881	rs41605147	0	0	0	0.984722	0.367998	0	0	0	4557
ARS-BFGL-NGS-27066	5	107946258	rs109674424	0	0	0	0.997031	0.47328	0	0	0	1215
ARS-BFGL-NGS-110363	5	108172899	rs110391170	0	0	0	0.995563	0.411742	0	0	0	3353
ARS-BFGL-NGS-63745	5	108637621	rs109174171	0	0	0	0.997365	0.483412	0	0	0	821
ARS-BFGL-NGS-14293	5	109229225	rs109243654	0	0	0	0.999331	0.43302	0	0	0	2670
ARS-BFGL-NGS-16738	5	109655733	rs109759206	0	0	0	0.99834	0.351234	0	0	0	4898
ARS-BFGL-NGS-40068	5	110043735	rs110906646	0	0	0	0.994713	0.480197	0	0	0	951
ARS-BFGL-NGS-109711	5	110149999	rs109331907	0	0	0	0.99605	0.431542	0	0	0	2722
ARS-BFGL-NGS-8293	5	110435582	rs109892864	0	0	0	0.999609	0.44423	0	0	0	2303
BTA-75083-NO-RS	5	110910712	rs41655526	0	0	0	0.995489	0.447816	0	0	0	2155
ARS-BFGL-NGS-35689	5	111079258	rs111008713	0	0	0	0.997745	0.359951	0	0	0	4715
ARS-BFGL-NGS-86565	5	111420622	rs109667414	0	0	0	0.999014	0.442149	0	0	0	2359
HAPMAP60420-RS29010136	5	112045991	rs29010136	0	0	1	0.999666	0.484192	0	0	0	790
ARS-BFGL-NGS-45453	5	112521878	rs109934583	0	0	1	0.997966	0.4964	0	0	0	310
ARS-USMARC-PARENT-DQ468384-RS29003967	5	113137320	rs17871378	1	1	1	0.998119	0.457883	0	0	0	30
ARS-BFGL-NGS-113238	5	113761140	rs109324392	0	0	0	0.995319	0.360447	0	0	0	4703
HAPMAP57211-RS29026125	5	114290454	rs29026125	0	0	0	0.999195	0.401801	0	0	0	3671
ARS-BFGL-NGS-6559	5	114594935	rs110318650	0	0	0	0.999139	0.46676	0	0	0	1463
ARS-BFGL-NGS-56171	5	115473272	rs109321973	0	0	0	0.998102	0.442473	0	0	0	2353
HAPMAP41340-BTA-71012	5	115693793	rs41589541	0	0	0	0.999218	0.315513	0	0	0	5460
ARS-BFGL-NGS-7711	5	116167919	rs109182477	0	0	0	0.996481	0.344777	0	0	0	5011
ARS-BFGL-NGS-89627	5	116303883	rs111026138	0	0	0	0.997903	0.43124	0	0	0	2741
ARS-BFGL-NGS-27282	5	116577511	rs110309111	0	0	0	0.999184	0.428212	0	0	0	2829
ARS-BFGL-NGS-52236	5	116805792	rs110389557	0	0	0	0.997739	0.248547	0	1	0	6105
ARS-BFGL-NGS-21717	5	117102295	rs109513912	0	0	1	0.983991	0.490555	0	0	0	547
ARS-BFGL-NGS-16090	5	117898969	rs110431025	0	0	0	0.997354	0.394574	0	0	0	3863
HAPMAP59748-RS29024200	5	118065604	rs29024200	0	0	0	0.99902	0.383115	0	0	0	4183
ARS-BFGL-NGS-17229	5	118375557	rs109018845	0	0	0	0.9805	0.424677	0	0	0	2936
ARS-BFGL-NGS-14632	5	118501191	rs110117542	0	0	1	0.999326	0.489614	0	0	0	582
ARS-BFGL-NGS-13728	5	118708739	rs109997913	0	0	0	0.998946	0.464153	0	0	0	1562
ARS-BFGL-NGS-44026	5	118848392	rs110565919	0	0	0	0.995319	0.347847	0	0	0	4963
ARS-BFGL-NGS-82989	5	119139076	rs108995840	0	0	0	0.999088	0.376858	0	0	0	4350
ARS-BFGL-NGS-115195	5	119235517	rs109444154	0	0	0	0.995432	0.374436	0	0	0	4414
ARS-USMARC-PARENT-DQ846688-RS29023691	5	119261609	rs29023691	1	1	1	0.9986	0.306864	0	0	0	94
HAPMAP47809-BTA-102708	5	119325698	rs41672057	0	0	0	0.999513	0.231979	0	1	0	6204
ARS-BFGL-NGS-25107	5	119408760	rs109607671	0	0	1	0.988796	0.488509	0	0	0	626
ARS-BFGL-NGS-104914	5	119512385	rs109526874	0	0	0	0.998957	0.482238	0	0	0	863
ARS-BFGL-NGS-18125	5	119593950	rs109524576	0	0	0	0.970719	0.104513	0	1	0	6526
ARS-BFGL-NGS-99892	5	119626879	rs110682773	0	0	0	0.998425	0.427244	0	0	0	2873
ARS-BFGL-NGS-75120	5	119654147	rs110228860	0	0	0	0.997206	0.255164	0	0	0	6045
ARS-BFGL-NGS-106502	5	119680682	rs109247231	0	0	0	0.999569	0.446901	0	0	0	2190
ARS-BFGL-NGS-100728	5	119729902	rs110776234	0	0	0	0.979401	0.384966	0	0	0	4132
BTB-01518538	6	202769	rs42637057	0	0	0	0.999139	0.34261	0	0	0	5047
HAPMAP33176-BTA-104879	6	327345	rs109360190	0	0	0	0.998991	0.197156	0	1	0	6335
BTB-01573053	6	363111	rs42688643	0	0	0	0.996923	0.455488	0	0	0	1884
BTB-02047078	6	440021	rs43152213	0	0	0	0.993693	0.336235	0	0	0	5151
BTA-94560-NO-RS	6	469898	rs41596544	0	0	0	0.993557	0.221993	0	1	0	6237
BTB-01812945	6	551383	rs42921856	0	0	0	0.999626	0.35638	0	0	0	4797
ARS-BFGL-NGS-87800	6	615089	rs110710192	0	0	0	0.999626	0.41048	0	0	0	3407
BTA-88049-NO-RS	6	643965	rs41663389	0	0	0	0.988734	0.410399	0	0	0	3409
BTB-01645778	6	842324	rs42763360	0	0	0	0.99868	0.377878	0	0	0	4328
ARS-BFGL-NGS-16502	6	1258166	rs109286748	0	0	0	0.996146	0.45264	0	0	0	1990
BTB-00240372	6	1950128	rs43445730	0	0	0	0.999433	0.368285	0	0	0	4548
HAPMAP42078-BTA-115052	6	2084530	rs41574428	0	0	0	0.999564	0.373802	0	0	0	4428
BTB-01692181	6	2338848	rs42801982	0	0	0	0.999462	0.474754	0	0	0	1166
BTA-94737-NO-RS	6	2584893	rs41661652	0	0	0	0.999711	0.479383	0	0	0	990
HAPMAP53068-RS29026861	6	2940803	rs29026861	0	0	0	0.999575	0.290509	0	0	0	5732
BTB-00240524	6	3032658	rs43447181	0	0	0	0.999127	0.251716	0	0	0	6079
BTB-00240453	6	3093621	rs41256438	0	0	0	0.998294	0.400966	0	0	0	3694
HAPMAP52832-RS29014980	6	3149732	rs29014980	0	0	0	0.999694	0.469899	0	0	0	1355
BTA-78237-NO-RS	6	3430045	rs41591932	0	0	0	0.999603	0.474724	0	0	0	1167
ARS-BFGL-NGS-109764	6	3505409	rs43449072	0	0	0	0.995682	0.346705	0	0	0	4977
BTB-01604595	6	3881747	rs42724008	0	0	0	0.9986	0.473955	0	0	0	1193
BTB-01770968	6	4123642	rs42880513	0	0	0	0.998663	0.387082	0	0	0	4073
ARS-BFGL-NGS-53485	6	4386362	rs110599533	0	0	0	0.997864	0.277732	0	0	0	5860
BTB-01682978	6	4746604	rs42798182	0	0	0	0.999609	0.451302	0	0	0	2030
HAPMAP35597-SCAFFOLD359101_527	6	5205468	rs29024012	0	0	0	0.999609	0.433934	0	0	0	2630
BTB-00243004	6	6807282	rs43446153	0	0	0	0.999388	0.249736	0	1	0	6096
HAPMAP29564-BTA-143742	6	7151738	rs43448896	0	0	0	0.99371	0.436359	0	0	0	2548
BTB-00243324	6	7196887	rs43448170	0	0	0	0.998895	0.439881	0	0	0	2434
ARS-BFGL-NGS-40701	6	7474138	rs43446864	0	0	0	0.999167	0.42326	0	0	0	2976
BTB-00242750	6	7945202	rs43452402	0	0	1	0.999314	0.496575	0	0	0	301
BTB-00242660	6	7969025	rs43451112	0	0	0	0.998833	0.480846	0	0	0	926
HAPMAP50460-BTA-75791	6	8478503	rs41595940	0	0	0	0.999099	0.351792	0	0	0	4885
BTB-02022899	6	9105841	rs43132272	0	0	0	0.99851	0.312465	0	0	0	5508
ARS-BFGL-NGS-3742	6	9712964	rs109743936	0	0	0	0.998272	0.397012	0	0	0	3785
ARS-BFGL-NGS-54017	6	10068059	rs42710656	0	0	0	0.996112	0.469501	0	0	0	1372
BTB-01939106	6	10542071	rs43051651	0	0	0	0.985317	0.401093	0	0	0	3687
BTB-01827197	6	10786656	rs42934534	0	0	0	0.997943	0.345814	0	0	0	4989
ARS-BFGL-NGS-38131	6	11447723	rs109861721	0	0	0	0.999303	0.456365	0	0	0	1851
ARS-BFGL-NGS-115734	6	11671868	rs109268593	0	0	0	0.994548	0.418954	0	0	0	3113
HAPMAP54432-RS29022442	6	12119048	rs29022442	0	0	1	0.999082	0.496977	0	0	0	295
ARS-BFGL-NGS-27865	6	12169113	rs109996080	0	0	1	0.998385	0.485262	0	0	0	743
HAPMAP50605-BTA-16738	6	12669044	rs41620366	0	0	0	0.994067	0.323533	0	0	0	5350
HAPMAP59328-RS29016355	6	12703601	rs29016355	0	0	0	0.997399	0.44997	0	0	0	2074
HAPMAP46194-BTA-103835	6	12880292	rs41568139	0	0	0	0.998561	0.476689	0	0	0	1096
ARS-BFGL-NGS-83035	6	13085315	rs43013615	0	0	1	0.999535	0.489611	0	0	0	583
ARS-USMARC-PARENT-DQ647190-RS29013632	6	13897068	rs29013632	1	1	1	0.998991	0.416008	0	0	0	59
ARS-BFGL-NGS-116085	6	14038332	rs110082402	0	0	0	0.995506	0.462834	0	0	0	1617
HAPMAP56771-RS29024201	6	14814828	rs29024201	0	0	0	0.990032	0.395803	0	0	0	3818
BTA-90783-NO-RS	6	14889808	rs41593701	0	0	1	0.999088	0.499572	0	0	0	210
ARS-BFGL-NGS-1358	6	15484522	rs42279145	0	0	0	0.998969	0.435844	0	0	0	2563
HAPMAP38696-BTA-78192	6	15978059	rs41591011	0	0	0	0.99745	0.376437	0	0	0	4359
ARS-BFGL-NGS-2588	6	16327200	rs41568330	0	0	0	0.999552	0.43164	0	0	0	2716
BTB-00105321	6	16725243	rs43317449	0	0	0	0.999564	0.387318	0	0	0	4067
BTA-63194-NO-RS	6	16922089	rs41586736	0	0	0	0.998969	0.378069	0	0	0	4321
ARS-BFGL-NGS-107549	6	17490257	rs43454497	0	0	0	0.999297	0.397302	0	0	0	3780
HAPMAP48464-BTA-77646	6	17862924	rs41590000	0	0	0	0.999416	0.440607	0	0	0	2408
BTB-01365922	6	18332881	rs42490001	0	0	0	0.99898	0.470289	0	0	0	1334
ARS-BFGL-NGS-45046	6	18750621	rs110399261	0	0	0	0.999552	0.480673	0	0	0	935
ARS-BFGL-NGS-10494	6	18961422	rs109216831	0	0	0	0.941528	0.397158	0	0	0	6615
ARS-BFGL-NGS-111408	6	19518197	rs109746208	0	0	0	0.995948	0.326273	0	0	0	5314
BTB-01235703	6	19897267	rs41595780	0	0	0	0.999292	0.471441	0	0	0	1278
BTB-01034664	6	20350438	rs42189699	0	0	0	0.999088	0.417822	0	0	0	3152
HAPMAP45132-BTA-77765	6	21201112	rs41590030	0	0	0	0.999218	0.295578	0	0	0	5676
HAPMAP26681-BTA-143845	6	21473715	rs109258505	0	0	1	0.973921	0.487435	0	0	0	671
BTA-78232-NO-RS	6	21553155	rs41656213	0	0	0	0.998702	0.40436	0	0	0	3609
BTB-01640698	6	21884446	rs42756258	0	0	0	0.993018	0.38008	0	0	0	4264
HAPMAP40629-BTA-102563	6	22105777	rs41573624	0	0	0	0.999173	0.378667	0	0	0	4299
BTB-01530236	6	22302502	rs42647010	0	0	1	0.999127	0.487136	0	0	0	684
UA-IFASA-4431	6	23017006	rs29025923	0	0	0	0.999501	0.473928	0	0	0	1194
ARS-USMARC-PARENT-AY849381-RS29003287	6	23562312	rs29003287	1	1	1	0.973649	0.401436	0	0	0	73
HAPMAP39780-BTA-78179	6	23565493	rs41591006	0	0	0	0.999167	0.458296	0	0	0	1771
BTA-94473-NO-RS	6	24228907	rs41606230	0	0	0	0.997762	0.44867	0	0	0	2117
BTB-01965723	6	24429085	rs43075803	0	0	0	0.999654	0.466298	0	0	0	1475
HAPMAP42467-BTA-19217	6	24611359	rs41624597	0	0	0	0.999518	0.442096	0	0	0	2360
BTA-92371-NO-RS	6	24900639	rs41664497	0	0	0	0.996617	0.413357	0	0	0	3298
ARS-BFGL-NGS-21278	6	25033485	rs109439521	0	0	0	0.950239	0.422633	0	0	0	2998
ARS-BFGL-NGS-106762	6	25925916	rs109101732	0	0	0	0.999184	0.292415	0	0	0	5710
HAPMAP40492-BTA-117825	6	26043633	rs41618228	0	0	0	0.99877	0.421527	0	0	0	3031
ARS-BFGL-NGS-22019	6	26559101	rs109871568	0	0	0	0.999728	0.426012	0	0	0	2912
BTA-102968-NO-RS	6	26799276	rs41612964	0	0	0	0.998646	0.443381	0	0	0	2326
ARS-BFGL-NGS-113577	6	27158687	rs111027514	0	0	0	0.996039	0.386791	0	0	0	4081
ARS-BFGL-NGS-44791	6	27970286	rs109626375	0	0	0	0.999422	0.417518	0	0	0	3164
HAPMAP34437-BES1_CONTIG321_585	6	28576090	rs43705625	0	0	0	0.999309	0.354738	0	0	0	4834
UA-IFASA-4152	6	28754184	rs29011393	0	0	0	0.997325	0.343164	0	0	0	5034
HAPMAP43142-BTA-107561	6	29556343	rs41567696	0	1	1	0.998969	0.483654	0	0	0	112
HAPMAP43931-BTA-75650	6	30239801	rs41595091	0	0	0	0.999286	0.462095	0	0	0	1647
BTA-24561-NO-RS	6	30990436	rs41624497	0	0	0	0.999428	0.378647	0	0	0	4300
BTA-121729-NO-RS	6	31275687	rs41622316	0	0	0	0.99681	0.239291	0	1	0	6159
HAPMAP49292-BTA-75698	6	31570212	rs41649928	0	0	0	0.999184	0.231029	0	1	0	6206
HAPMAP30757-BTA-115734	6	32016569	rs43706686	0	0	0	0.999116	0.35241	0	0	0	4872
HAPMAP27294-BTC-032117	6	32850666	rs110632003	0	0	1	0.998867	0.495728	0	0	0	337
HAPMAP33286-BTC-032290	6	33002421	rs109778237	0	0	0	0.99936	0.278867	0	0	0	5854
HAPMAP32447-BTC-033214	6	33685443	rs110349550	0	0	0	0.987074	0.323729	0	0	0	5348
ARS-BFGL-NGS-103009	6	34889220	rs111012626	0	0	0	0.999382	0.442048	0	0	0	2362
HAPMAP60855-RS29024248	6	35360248	rs29024248	0	0	0	0.991466	0.26519	0	0	0	5977
BTA-18965-NO-RS	6	35611267	rs41665871	0	0	0	0.999467	0.426387	0	0	0	2902
HAPMAP59902-RS29013268	6	35788711	rs29013268	0	0	0	0.998736	0.29868	0	0	0	5648
BTA-97637-NO-RS	6	36277967	rs41592814	0	0	0	0.998	0.411012	0	0	0	3379
UA-IFASA-6538	6	37399296	rs41605197	0	0	0	0.999031	0.32228	0	0	0	5372
HAPMAP26263-BTC-036885	6	37501365	rs109478631	0	0	0	0.999229	0.480993	0	0	0	918
HAPMAP29925-BTC-036976	6	37526622	rs110749552	0	0	0	0.998833	0.473592	0	0	0	1204
HAPMAP43675-BTA-75814	6	37839427	rs41650794	0	0	0	0.998481	0.478175	0	0	0	1033
HAPMAP33288-BTC-033751	6	38203273	rs109248021	0	0	0	0.999139	0.352113	0	0	0	4875
HAPMAP29922-BTC-033565	6	38286952	rs41650773	0	0	0	0.999286	0.298405	0	0	0	5649
HAPMAP27537-BTC-060891	6	39257620	rs110240246	0	0	0	0.997926	0.482379	0	0	0	859
HAPMAP33339-BTC-071052	6	39529973	rs110392766	0	0	0	0.99414	0.443578	0	0	0	2322
HAPMAP32513-BTC-066089	6	39752891	rs109090869	0	0	0	0.999297	0.385895	0	0	0	4103
HAPMAP27299-BTC-035816	6	40327335	rs43458937	0	0	0	0.99949	0.392157	0	0	0	3937
HAPMAP27701-BTC-050761	6	40716598	rs109449028	0	0	0	0.999411	0.437604	0	0	0	2509
ARS-BFGL-NGS-36479	6	41062876	rs110190244	0	0	0	0.998714	0.449848	0	0	0	2081
HAPMAP26845-BTC-037406	6	41282225	rs110061346	0	0	0	0.999229	0.386764	0	0	0	4082
HAPMAP24633-BTC-062521	6	41661490	rs109892440	0	0	0	0.996912	0.423723	0	0	0	2962
HAPMAP59527-RS29021960	6	42319104	rs29021960	0	0	0	0.998884	0.390633	0	0	0	3982
BTB-00251655	6	42609559	rs43462195	0	0	0	0.997569	0.254591	0	0	0	6049
HAPMAP47224-BTA-24614	6	43303952	rs41625135	0	0	0	0.999382	0.481812	0	0	0	882
BTB-00825210	6	43531610	rs41983306	0	0	0	0.998691	0.471143	0	0	0	1290
BTB-02093016	6	43872606	rs43197793	0	0	0	0.998793	0.378921	0	0	0	4295
HAPMAP51527-BTA-97415	6	44461834	rs41665299	0	1	1	0.997184	0.454528	0	0	0	143
HAPMAP27690-BTC-037987	6	44698534	rs43460018	0	0	0	0.998022	0.453453	0	0	0	1958
HAPMAP26001-BTC-038813	6	44926243	rs110131167	0	0	0	0.999484	0.44706	0	0	0	2186
ARS-BFGL-NGS-97136	6	45909053	rs109672366	0	0	0	0.999343	0.441686	0	0	0	2374
HAPMAP57445-RS29023972	6	46083225	rs29023972	0	0	0	0.999201	0.351512	0	0	0	4890
HAPMAP34991-BES10_CONTIG387_829	6	46481458	rs43710090	0	0	0	0.99902	0.408613	0	0	0	3466
ARS-BFGL-NGS-95035	6	46788536	rs109892875	0	0	0	0.999173	0.390764	0	0	0	3980
ARS-USMARC-PARENT-DQ789028-RS29017713	6	46936182	rs29017713	1	1	1	0.997002	0.484852	0	0	0	10
ARS-BFGL-NGS-98747	6	47838726	rs109435799	0	0	0	0.997796	0.35671	0	0	0	4793
BTB-00254839	6	48025306	rs43466935	0	0	0	0.99936	0.337725	0	0	0	5126
ARS-BFGL-NGS-116163	6	48303392	rs109041887	0	0	0	0.996197	0.397438	0	0	0	3778
ARS-BFGL-NGS-78057	6	48913327	rs108960880	0	0	0	0.997983	0.438125	0	0	0	2496
BTB-01870633	6	49340171	rs42978749	0	0	0	0.998872	0.440924	0	0	0	2397
ARS-BFGL-NGS-58275	6	49910900	rs110025991	0	0	0	0.998787	0.313408	0	0	0	5491
HAPMAP43038-BTA-76203	6	50316616	rs110927967	0	0	0	0.993024	0.483388	0	0	0	823
BTB-00257072	6	50887205	rs43466343	0	0	0	0.997688	0.360875	0	0	0	4697
BTB-01518295	6	51102728	rs42639714	0	0	0	0.999184	0.478879	0	0	0	1009
BTA-103370-NO-RS	6	51624757	rs41614983	0	0	0	0.998952	0.3822	0	0	0	4205
BTA-26532-NO-RS	6	52036412	rs41625389	0	0	0	0.999439	0.427269	0	0	0	2872
HAPMAP59303-RS29022511	6	52865298	rs29022511	0	0	1	0.998385	0.495734	0	0	0	336
HAPMAP23860-BTC-065677	6	53428838	rs109063008	0	0	0	0.998759	0.441252	0	0	0	2386
HAPMAP26004-BTC-040877	6	53871559	rs109032578	0	0	0	0.99966	0.272075	0	0	0	5913
HAPMAP27120-BTC-066223	6	54369253	rs42956873	0	0	0	0.999592	0.450502	0	0	0	2058
HAPMAP27519-BTC-047206	6	54456990	rs42511516	0	0	0	0.998906	0.38431	0	0	0	4148
HAPMAP43761-BTA-110229	6	54582762	rs41612626	0	0	0	0.999088	0.289893	0	0	0	5739
BTB-00844067	6	55077357	rs42007442	0	0	0	0.998034	0.38541	0	0	0	4117
ARS-BFGL-NGS-23616	6	55384541	rs109044465	0	0	0	0.999496	0.389612	0	0	0	4006
ARS-BFGL-NGS-29965	6	55545104	rs109402333	0	0	0	0.998657	0.478919	0	0	0	1007
BTB-01421608	6	55594667	rs42542335	0	0	0	0.99911	0.284479	0	0	0	5791
BTA-94705-NO-RS	6	55844208	rs41660728	0	0	0	0.976992	0.383569	0	0	0	4171
BTB-01133499	6	56164953	rs42294009	0	0	0	0.999297	0.381727	0	0	0	4221
BTB-01132969	6	56419575	rs42287981	0	0	0	0.999473	0.47137	0	0	0	1279
HAPMAP34928-BES10_CONTIG751_552	6	56873006	rs41700841	0	0	0	0.999178	0.43451	0	0	0	2617
BTA-26162-NO-RS	6	56952870	rs41598922	0	0	0	0.998232	0.460431	0	0	0	1707
ARS-BFGL-NGS-114099	6	57139728	rs108957322	0	0	0	0.996146	0.226169	0	1	0	6220
ARS-BFGL-NGS-61109	6	57947092	rs109370971	0	0	0	0.999456	0.453035	0	0	0	1975
ARS-BFGL-NGS-23724	6	58473731	rs110043316	0	0	0	0.99851	0.443521	0	0	0	2324
ARS-BFGL-NGS-19947	6	58814212	rs110366420	0	0	0	0.997954	0.424447	0	0	0	2944
UA-IFASA-5538	6	58871346	rs41652929	0	0	0	0.999564	0.468764	0	0	0	1391
ARS-BFGL-NGS-31848	6	59565686	rs109891849	0	0	0	0.998459	0.473617	0	0	0	1202
ARS-BFGL-NGS-34791	6	59714100	rs109439667	0	0	0	0.999643	0.392831	0	0	0	3920
BTA-97854-NO-RS	6	59977609	rs41593582	0	0	0	0.998776	0.405479	0	0	0	3564
UA-IFASA-6142	6	60391803	rs41656693	0	0	0	0.999445	0.389283	0	0	0	4015
ARS-BFGL-NGS-106015	6	61199572	rs109496638	0	1	1	0.999156	0.472657	0	0	0	124
BTA-68404-NO-RS	6	61523195	rs43348079	0	0	0	0.998736	0.414108	0	0	0	3271
HAPMAP38694-BTA-76566	6	61591415	rs41597198	0	0	0	0.999575	0.35991	0	0	0	4717
BTB-00259674	6	62430437	rs43468724	0	0	0	0.999558	0.413646	0	0	0	3290
ARS-BFGL-NGS-116332	6	63039838	rs110671232	0	0	0	0.996061	0.46701	0	0	0	1454
BTB-01857634	6	63232513	rs42971076	0	0	0	0.998946	0.450736	0	0	0	2051
HAPMAP31190-BTA-161167	6	63893575	rs109227746	0	0	0	0.999728	0.346526	0	0	0	4979
BTA-111072-NO-RS	6	64059795	rs41618094	0	0	0	0.99919	0.360959	0	0	0	4696
BTB-00259941	6	64776129	rs43472791	0	0	0	0.99966	0.46205	0	0	0	1648
ARS-BFGL-NGS-110072	6	65075381	rs42650715	0	0	0	0.995965	0.470205	0	0	0	1338
BTB-00260704	6	65749899	rs43469091	0	0	0	0.996039	0.460586	0	0	0	1701
BTB-01601529	6	66209350	rs42717584	0	0	0	0.987924	0.419937	0	0	0	3079
BTB-01362640	6	66362612	rs42485661	0	0	0	0.994378	0.455562	0	0	0	1876
BTB-01474679	6	66549547	rs42595906	0	0	0	0.99966	0.349778	0	0	0	4927
HAPMAP59864-RS29017634	6	67213645	rs29017634	0	0	0	0.986354	0.469688	0	0	0	1365
ARS-BFGL-NGS-119362	6	68059441	rs110875592	0	0	0	0.996146	0.432854	0	0	0	2675
ARS-BFGL-NGS-111636	6	68546212	rs109987408	0	0	0	0.99618	0.466656	0	0	0	1467
ARS-BFGL-NGS-99368	6	69026906	rs111012634	0	0	0	0.998045	0.257406	0	0	0	6032
HAPMAP53343-SS46526328	6	69184582	rs41255467	0	0	0	0.998702	0.280036	0	0	0	5834
HAPMAP38628-BTA-76690	6	69639884	rs41653781	0	0	0	0.99707	0.296644	0	0	0	5666
ARS-BFGL-NGS-117236	6	70065213	rs109341573	0	0	0	0.994486	0.368396	0	0	0	4545
ARS-BFGL-NGS-92044	6	70581495	rs110875131	0	0	0	0.987782	0.420244	0	0	0	3067
BTA-76623-NO-RS	6	71154473	rs41653749	0	0	0	0.99962	0.267332	0	0	0	5956
HAPMAP59740-RS29016956	6	71579177	rs29016956	0	0	0	0.999462	0.406955	0	0	0	3509
HAPMAP31616-BTC-042811	6	71873004	rs110113047	0	0	0	0.999161	0.137766	0	1	0	6474
BTB-00263209	6	72382208	rs43477886	0	0	0	0.99843	0.473809	0	0	0	1198
ARS-BFGL-NGS-77747	6	72475809	rs42800435	0	0	0	0.995925	0.301753	0	0	0	5613
ARS-BFGL-NGS-106835	6	73369629	rs110320203	0	0	0	0.999031	0.463566	0	0	0	1580
BTB-00263396	6	73819092	rs43468476	0	0	0	0.999173	0.433026	0	0	0	2668
ARS-BFGL-NGS-93711	6	74084829	rs109535691	0	0	0	0.999603	0.360393	0	0	0	4707
ARS-BFGL-NGS-112030	6	74579431	rs109200033	0	0	0	0.995631	0.439877	0	0	0	2435
ARS-BFGL-NGS-101891	6	75137290	rs109740774	0	0	0	0.999677	0.178895	0	1	0	6396
HAPMAP52346-RS29024480	6	75380980	rs29024480	0	0	0	0.999331	0.315764	0	0	0	5456
BTA-76835-NO-RS	6	75426216	rs41587899	0	0	0	0.997099	0.31659	0	0	0	5449
HAPMAP50522-BTA-98140	6	76718463	rs41668300	0	0	0	0.999456	0.471511	0	0	0	1276
BTA-111809-NO-RS	6	77186116	rs41565133	0	0	0	0.999496	0.12532	0	1	0	6499
HAPMAP26729-BTA-154447	6	77391041	rs110915620	0	0	0	0.996651	0.396441	0	0	0	3798
HAPMAP38629-BTA-76891	6	78289101	rs41654388	0	0	0	0.999428	0.299077	0	0	0	5640
HAPMAP55427-RS29012305	6	79006685	rs29012305	0	0	0	0.999609	0.411034	0	0	0	3377
HAPMAP52479-RS29018853	6	79203343	rs29018853	0	0	0	0.997354	0.468272	0	0	0	1404
HAPMAP41083-BTA-76098	6	79350710	rs41652041	0	0	0	0.999592	0.458762	0	0	0	1757
BTB-00264606	6	79632703	rs43469868	0	0	0	0.999144	0.276188	0	0	0	5876
ARS-BFGL-NGS-112473	6	79680793	rs110385997	0	0	0	0.99609	0.361073	0	0	0	4693
HAPMAP39314-BTA-121985	6	79982917	rs41623578	0	0	0	0.986813	0.291613	0	0	0	5721
BTB-01788388	6	80664740	rs42895750	0	0	0	0.994968	0.291749	0	0	0	5719
BTA-20903-NO-RS	6	81467492	rs41580222	0	0	0	0.991477	0.389396	0	0	0	4013
HAPMAP26296-BTC-051940	6	82388706	rs109408260	0	0	0	0.998901	0.19118	0	1	0	6357
HAPMAP27308-BTC-043338	6	82480772	rs110145950	0	0	0	0.992112	0.433721	0	0	0	2641
HAPMAP27307-BTC-043200	6	82605943	rs109098253	0	0	0	0.999229	0.477142	0	0	0	1081
HAPMAP32099-BTA-151095	6	83345994	rs110391990	0	0	0	0.999773	0.270479	0	0	0	5925
BTA-107087-NO-RS	6	83512619	rs41615958	0	0	0	0.998963	0.458291	0	0	0	1773
UA-IFASA-2111	6	84351311	rs29012417	0	0	0	0.9997	0.32837	0	0	0	5276
ARS-BFGL-NGS-114609	6	84713584	rs109825631	0	0	0	0.995642	0.455559	0	0	0	1878
HAPMAP50102-BTA-77074	6	85494324	rs41655005	0	0	0	0.999354	0.411105	0	0	0	3374
HAPMAP43767-BTA-113302	6	85646902	rs41618641	0	0	0	0.999632	0.305507	0	0	0	5582
ARS-BFGL-NGS-86825	6	86794730	rs110289032	0	0	0	0.999411	0.408363	0	0	0	3474
HAPMAP25708-BTC-043671	6	87113639	rs110063049	0	0	1	0.999456	0.488513	0	0	0	625
HAPMAP38371-BTA-105598	6	87715723	rs41567942	0	0	0	0.993625	0.36776	0	0	0	4562
ARS-BFGL-NGS-54753	6	88210451	rs110249719	0	0	1	0.999246	0.484552	0	0	0	773
ARS-BFGL-NGS-118182	6	88592295	rs110527224	0	0	0	0.995925	0.345334	0	0	0	5002
ARS-BFGL-NGS-17376	6	88822266	rs108988814	0	0	0	0.998413	0.379151	0	0	0	4287
BTB-01654826	6	88891318	rs42766480	0	0	0	0.99966	0.471948	0	0	0	1262
BTB-01946648	6	89572513	rs43052940	0	0	0	0.998419	0.319514	0	0	0	5412
BTB-00707438	6	89962889	rs41869408	0	0	0	0.998753	0.467601	0	0	0	1428
BTB-00265923	6	90665860	rs43471476	0	0	0	0.999297	0.481825	0	0	0	880
HAPMAP42318-BTA-76987	6	90902316	rs41654948	0	0	0	0.998838	0.445605	0	0	0	2250
BTB-01458572	6	91106000	rs42581544	0	0	0	0.994021	0.413162	0	0	0	3305
BTB-01657893	6	91485845	rs42773532	0	0	0	0.999394	0.385368	0	0	0	4118
BTA-86242-NO-RS	6	91840239	rs41591081	0	0	0	0.999535	0.291912	0	0	0	5718
HAPMAP49816-BTA-98191	6	91906227	rs41664747	0	0	0	0.999524	0.422831	0	0	0	2991
BTB-01885835	6	92279760	rs42992679	0	0	0	0.999524	0.462484	0	0	0	1629
ARS-BFGL-NGS-63919	6	92830946	rs109363627	0	0	0	0.998901	0.429973	0	0	0	2779
ARS-BFGL-NGS-92582	6	93175994	rs109766893	0	0	0	0.999382	0.441935	0	0	0	2366
ARS-BFGL-NGS-112355	6	93271051	rs109721869	0	0	0	0.995529	0.39444	0	0	0	3869
BTA-77154-NO-RS	6	93551941	rs41655345	0	0	0	0.997529	0.419282	0	0	0	3103
BTB-00270281	6	94158559	rs43479594	0	0	0	0.999133	0.480855	0	0	0	925
ARS-BFGL-NGS-94213	6	94668310	rs109614068	0	0	0	0.999218	0.446947	0	0	0	2187
BTA-112746-NO-RS	6	95240012	rs41616437	0	0	0	0.999666	0.361485	0	0	0	4683
BTA-77371-NO-RS	6	95634253	rs41653161	0	0	0	0.997739	0.370927	0	0	0	4491
BTB-00271721	6	95670290	rs43479036	0	0	0	0.999484	0.445547	0	0	0	2256
ARS-BFGL-NGS-12689	6	95854352	rs110370069	0	0	0	0.999722	0.357196	0	0	0	4776
BTB-00272418	6	96493695	rs43476636	0	0	0	0.999263	0.201685	0	1	0	6315
ARS-BFGL-NGS-108245	6	96841919	rs42491338	0	0	0	0.997178	0.351103	0	0	0	4900
BTB-00272812	6	97666752	rs43479230	0	0	0	0.989312	0.320832	0	0	0	5392
HAPMAP36567-SCAFFOLD30438_8760	6	97937238	rs29016199	0	0	0	0.999377	0.33151	0	0	0	5230
BTB-00274330	6	98230507	rs43478543	0	0	0	0.999178	0.426544	0	0	0	2892
ARS-BFGL-NGS-82167	6	98952769	rs110101448	0	0	0	0.997076	0.399319	0	0	0	3734
ARS-BFGL-NGS-76171	6	99483757	rs42255609	0	0	0	0.997977	0.448301	0	0	0	2137
ARS-BFGL-NGS-36016	6	99952283	rs42254666	0	0	0	0.999433	0.310123	0	0	0	5536
HAPMAP54490-RS29018486	6	100054492	rs29018486	0	0	0	0.998997	0.419639	0	0	0	3088
BTB-00275309	6	100709082	rs43488014	0	0	0	0.991664	0.306693	0	0	0	5574
BTB-00274746	6	101134254	rs43482454	0	0	0	0.995738	0.468573	0	0	0	1396
HAPMAP39434-BTA-77640	6	101176530	rs41589997	0	0	1	0.999207	0.496501	0	0	0	305
HAPMAP27089-BTC-045849	6	101297489	rs110589431	0	0	1	0.999235	0.499538	0	0	0	211
HAPMAP47766-BTA-87827	6	101921411	rs41595677	0	0	0	0.999263	0.466923	0	0	0	1460
HAPMAP32224-BTC-044678	6	102158797	rs110176555	0	0	0	0.99932	0.365602	0	0	0	4603
HAPMAP22686-BTC-044345	6	102367174	rs109992337	0	0	0	0.998708	0.40644	0	0	0	3527
BTB-00275668	6	103079093	rs43483670	0	0	0	0.999462	0.331337	0	0	0	5235
HAPMAP23494-BTC-046433	6	103307689	rs109874335	0	0	0	0.998351	0.40077	0	0	0	3701
HAPMAP32230-BTC-046313	6	103355581	rs109456482	0	0	0	0.999173	0.407584	0	0	0	3495
ARS-BFGL-NGS-19211	6	104348254	rs43486059	0	0	0	0.998657	0.479682	0	0	0	980
ARS-BFGL-NGS-26163	6	104408900	rs43487021	0	0	0	0.997223	0.420649	0	0	0	3054
ARS-BFGL-NGS-33001	6	105258704	rs42330654	0	0	0	0.989176	0.432129	0	0	0	2703
ARS-BFGL-NGS-112633	6	105566153	rs109735237	0	0	0	0.995636	0.39524	0	0	0	3834
HAPMAP59570-RS29024349	6	106197672	rs29024349	0	0	0	0.999592	0.404527	0	0	0	3605
ARS-BFGL-NGS-30917	6	106352920	rs43482052	0	0	0	0.998991	0.43873	0	0	0	2480
ARS-BFGL-NGS-94895	6	108225240	rs110406285	0	0	1	0.996895	0.497126	0	0	0	289
ARS-BFGL-NGS-41382	6	109022523	rs43486482	0	0	0	0.998555	0.373456	0	0	0	4436
HAPMAP53146-SS46526085	6	109056666	rs41255232	0	0	0	0.984558	0.201592	0	1	0	6316
BTB-00283603	6	109719477	rs43488797	0	0	0	0.982404	0.38528	0	0	0	4122
ARS-BFGL-NGS-53620	6	109800337	rs42411131	0	0	0	0.998034	0.460475	0	0	0	1705
ARS-BFGL-NGS-104207	6	109835444	rs42410387	0	0	0	0.999042	0.444578	0	0	0	2288
HAPMAP60689-RS29012203	6	110080591	rs29012203	0	0	0	0.999518	0.34549	0	0	0	4997
ARS-BFGL-NGS-10777	6	110265558	rs109361020	0	0	0	0.999343	0.356986	0	0	0	4783
BTB-00280987	6	110720211	rs43487459	0	0	0	0.999609	0.45262	0	0	0	1991
BTA-103106-NO-RS	6	111321399	rs41613935	0	0	0	0.998884	0.434488	0	0	0	2618
HAPMAP49016-BTA-110674	6	111607375	rs41616060	0	0	0	0.99915	0.455531	0	0	0	1879
BTB-00281051	6	112239797	rs43487523	0	0	0	0.999671	0.411972	0	0	0	3346
ARS-BFGL-NGS-93816	6	112628889	rs109729250	0	0	0	0.99919	0.253472	0	0	0	6064
ARS-BFGL-NGS-117704	6	113410905	rs109895078	0	0	0	0.993069	0.273849	0	0	0	5900
ARS-BFGL-NGS-103502	6	113466625	rs42236464	0	0	0	0.998827	0.456659	0	0	0	1838
HAPMAP47844-BTA-115673	6	113538490	rs41611124	0	0	0	0.999377	0.282154	0	0	0	5815
BTB-01986839	6	114134405	rs43091114	0	0	0	0.999462	0.0349555	0	1	0	6571
BTB-01902778	6	114165533	rs43014084	0	1	1	0.998515	0.480244	0	0	0	117
HAPMAP29863-BTA-163429	6	115059679	rs43056736	0	0	0	0.999224	0.430776	0	0	0	2760
ARS-BFGL-NGS-54732	6	115360264	rs43486591	0	0	0	0.999269	0.371144	0	0	0	4488
ARS-BFGL-NGS-13312	6	115908626	rs109968263	0	0	0	0.999314	0.351044	0	0	0	4901
ARS-BFGL-NGS-111726	6	116072849	rs109189070	0	0	0	0.993574	0.32075	0	0	0	5393
BTB-01306168	6	116257857	rs42435779	0	0	0	0.999167	0.436707	0	0	0	2538
BTA-78066-NO-RS	6	116443441	rs41590982	0	0	1	0.999088	0.487527	0	0	0	667
HAPMAP56871-RS29009955	6	117148273	rs29009955	0	0	0	0.982789	0.270019	0	0	0	5933
BTA-78048-NO-RS	6	117409606	rs41655825	0	0	0	0.999297	0.319097	0	0	0	5421
HAPMAP41968-BTA-78106	6	117712436	rs41567812	0	0	0	0.999422	0.336043	0	0	0	5153
UA-IFASA-7739	6	118024667	rs41590968	0	0	0	0.999496	0.468941	0	0	0	1387
ARS-BFGL-NGS-65062	6	118090300	rs109647490	0	0	0	0.998459	0.478858	0	0	0	1011
ARS-BFGL-NGS-119662	6	118292328	rs108959343	0	1	1	0.995143	0.481589	0	0	0	115
ARS-BFGL-NGS-119881	6	118394088	rs109238890	0	0	0	0.995687	0.371973	0	0	0	4468
ARS-BFGL-NGS-23251	6	118787809	rs109117088	0	0	0	0.99936	0.216298	0	1	0	6260
ARS-BFGL-NGS-94720	6	118823458	rs109879890	0	0	0	0.992134	0.207352	0	1	0	6295
ARS-BFGL-NGS-108578	6	118850620	rs110864824	0	0	0	0.998742	0.180629	0	1	0	6391
ARS-BFGL-NGS-72630	6	118871663	rs110355634	0	0	0	0.959555	0.412361	0	0	0	3339
ARS-BFGL-NGS-112771	6	118879271	rs109426541	0	0	0	0.995631	0.23563	0	1	0	6183
BTB-00288047	6	118955402	rs43497903	0	0	0	0.977372	0.152769	0	1	0	6448
ARS-BFGL-NGS-34783	6	118986727	rs43497840	0	0	0	0.999507	0.417732	0	0	0	3155
HAPMAP27959-BTA-144557	6	119008612	rs110167684	0	0	0	0.999513	0.338303	0	0	0	5115
ARS-BFGL-NGS-90043	6	119057557	rs43497041	0	0	0	0.999065	0.443706	0	0	0	2316
ARS-BFGL-NGS-29384	6	119146067	rs109494632	0	0	0	0.999377	0.241667	0	1	0	6145
ARS-BFGL-NGS-17313	6	119216563	rs109748483	0	0	0	0.985895	0.184373	0	1	0	6377
BTB-01218926	7	244816	rs42371917	0	0	0	0.980948	0.313018	0	0	0	5500
BTB-01218897	7	271717	rs42371888	0	0	0	0.999377	0.315931	0	0	0	5455
BTB-01218761	7	354904	rs42371152	0	0	0	0.985294	0.372736	0	0	0	4449
ARS-BFGL-NGS-19919	7	428335	rs42379781	0	0	0	0.999031	0.345381	0	0	0	5000
ARS-BFGL-NGS-42840	7	594486	rs109802261	0	0	0	0.994378	0.0788425	0	1	0	6554
ARS-BFGL-NGS-96769	7	681878	rs42908415	0	0	0	0.996311	0.169406	0	1	0	6419
ARS-BFGL-NGS-111791	7	716475	rs110237102	0	0	0	0.981129	0.330681	0	0	0	5244
BTB-00292345	7	765687	rs43494255	0	0	0	0.99945	0.222167	0	1	0	6236
HAPMAP43050-BTA-79121	7	792902	rs41661269	0	0	0	0.99813	0.447383	0	0	0	2172
ARS-BFGL-NGS-110962	7	1009369	rs109288175	0	0	0	0.987125	0.432895	0	0	0	2673
ARS-BFGL-NGS-44014	7	1263597	rs43495042	0	0	0	0.999405	0.472794	0	0	0	1237
ARS-BFGL-NGS-83344	7	1887948	rs43502245	0	0	0	0.998782	0.453982	0	0	0	1940
BTB-00291825	7	2486342	rs43499630	0	0	0	0.995342	0.417988	0	0	0	3146
BTB-00290071	7	2503561	rs43497398	0	0	0	0.999558	0.429098	0	0	0	2808
ARS-BFGL-NGS-119873	7	2657581	rs109764861	0	0	0	0.992865	0.446465	0	0	0	2207
ARS-BFGL-NGS-88100	7	3161049	rs110557079	0	0	0	0.986762	0.32747	0	0	0	5295
ARS-BFGL-NGS-115826	7	3388020	rs43020439	0	0	0	0.993404	0.395892	0	0	0	3812
HAPMAP29832-BTA-144648	7	3775890	rs109379167	0	0	0	0.99817	0.435948	0	0	0	2559
ARS-BFGL-NGS-32148	7	3873859	rs109373725	0	0	0	0.999411	0.455701	0	0	0	1872
ARS-BFGL-NGS-115303	7	4075322	rs109028182	0	0	0	0.9949	0.402476	0	0	0	3651
ARS-BFGL-NGS-117421	7	4286714	rs43494965	0	0	1	0.995585	0.488573	0	0	0	622
[truncated: 4,627 more rows]
