# Supplementary material for: SNP Data Quality Control in a National Beef and Dairy Cattle System and Highly Accurate SNP Based Parentage Verification and Identification
Source: Front Genet. 2018 Mar 15;9:84. doi: 10.3389/fgene.2018.00084 (PMC5862794; doi:10.3389/fgene.2018.00084)
Supplement: Table S3 — Parentage SNP MAF across 852,087 animals and for 25 breeds. [file Table3.XLSX]

## Sheet: Sheet1
Table S3. Parentage SNP MAF across 852,087 animals and for 25 breeds
					Breed
SNPID	ISAG200	ALL	PURE	CROSS	AA	AU	BA	BB	CH	DX	FR	HE	HO	JE	KE	LH	LM	MH	MO	MY	NR	PI	PT	RM	SA	SH	SI	SP	ST
	Count	852087	146094	705993	19077	2189	1354	2103	34538	21	710	10677	16795	1315	11	10	39148	13	204	16	21	595	1091	59	3341	2387	9900	63	26
ARS-BFGL-BAC-11276	0	0.466932	0.452845	0.469845	0.330039	0.37894	0.396603	0.436251	0.411852	0.285714	0.442172	0.363449	0.414761	0.361089	0.5	0.35	0.3138	0.5	0.426471	0.28125	0.47619	0.363866	0.410174	0.389831	0.434112	0.359362	0.43268	0.460317	0.288462
ARS-BFGL-BAC-12893	0	0.492584	0.468738	0.497518	0.342162	0.465722	0.478582	0.330875	0.444591	0.452381	0.451977	0.367489	0.49042	0.497299	0.409091	0.3	0.472349	0.423077	0.365196	0.1875	0.47619	0.435294	0.41934	0.288136	0.305331	0.267715	0.468598	0.230159	0.461538
ARS-BFGL-BAC-14220	0	0.467211	0.424349	0.476079	0.425699	0.319781	0.36068	0.425309	0.363415	0.404762	0.493644	0.470241	0.174938	0.400685	0.181818	0	0.341654	0.423077	0.293103	0.1875	0.047619	0.29916	0.328742	0.313559	0.254717	0.4188	0.229396	0.150794	0.134615
ARS-BFGL-BAC-14359	0	0.496498	0.495088	0.494773	0.341454	0.434186	0.495562	0.319159	0.342682	0.333333	0.446733	0.275796	0.436923	0.139171	0.181818	0	0.410531	0.230769	0.458128	0.5	0.238095	0.376471	0.467652	0.491525	0.171356	0.484486	0.408625	0.34127	0.365385
ARS-BFGL-BAC-14813	0	0.490823	0.494454	0.49008	0.335669	0.37437	0.490761	0.435012	0.463144	0.333333	0.474928	0.396745	0.253043	0.395622	0.5	0.25	0.376334	0.346154	0.238916	0.15625	0.190476	0.489002	0.486059	0.201754	0.432064	0.449769	0.404507	0.261905	0.346154
ARS-BFGL-BAC-15437	0	0.492881	0.459954	0.492355	0.257808	0.470899	0.376645	0.485294	0.443246	0	0.47807	0.427454	0.47881	0.279056	0	0	0.310466	0	0.285714	0.25	0.233333	0.47807	0.406024	0.176471	0.343333	0.134146	0.453172	0.166667	0
ARS-BFGL-BAC-16276	0	0.48283	0.474515	0.484544	0.492229	0.426667	0.458457	0.403865	0.43918	0.309524	0.468794	0.380314	0.271685	0.395738	0.45	0.111111	0.457121	0.346154	0.465517	0.4375	0.285714	0.404399	0.397317	0.29661	0.247822	0.423368	0.396627	0.388889	0.326923
ARS-BFGL-BAC-19454	1	0.405649	0.385311	0.409859	0.487713	0.444037	0.394737	0.497854	0.359948	0.285714	0.45134	0.425279	0.451923	0.452435	0.136364	0.444444	0.280672	0.461538	0.460784	0.125	0.25	0.416244	0.435202	0.237288	0.208308	0.245127	0.348824	0.380952	0.461538
ARS-BFGL-BAC-23417	0	0.472452	0.432324	0.480748	0.341447	0.197531	0.320769	0.243224	0.408307	0.380952	0.202817	0.490397	0.475716	0.321374	0.272727	0.25	0.328746	0.0384615	0.355392	0.4375	0.357143	0.398319	0.46281	0.00847458	0.153443	0.465141	0.371917	0.388889	0.365385
ARS-BFGL-BAC-2599	0	0.488009	0.491395	0.487308	0.0815528	0.26656	0.335303	0.314136	0.431192	0.309524	0.478107	0.339241	0.397242	0.48251	0.454545	0.35	0.441431	0.346154	0.355392	0.34375	0.285714	0.37563	0.43538	0.288136	0.255765	0.198319	0.351168	0.031746	0.173077
ARS-BFGL-BAC-27364	1	0.498195	0.498399	0.498153	0.32332	0.482009	0.490523	0.343704	0.437734	0.261905	0.403319	0.45766	0.236672	0.128747	0.136364	0.45	0.475566	0	0.4325	0.25	0.5	0.443201	0.370544	0.431034	0.230828	0.166025	0.424421	0.163934	0.46
ARS-BFGL-BAC-29664	0	0.467519	0.430032	0.475291	0.487142	0.478351	0.447994	0.257438	0.354285	0.404762	0.497183	0.313709	0.365047	0.352874	0.409091	0.388889	0.322899	0.166667	0.45297	0.46875	0.404762	0.29511	0.421659	0.483051	0.496822	0.326096	0.417441	0.103175	0.461538
ARS-BFGL-BAC-30348	0	0.462535	0.416858	0.471981	0.495852	0.153688	0.393939	0.366667	0.331536	0.309524	0.347887	0.396576	0.195202	0.368199	0.363636	0.5	0.252603	0.208333	0.316832	0.5	0.428571	0.322391	0.320737	0.449153	0.177854	0.399581	0.432011	0.47619	0.461538
ARS-BFGL-BAC-30716	0	0.497492	0.479242	0.498734	0.315403	0.275594	0.411374	0.328891	0.237623	0.333333	0.422535	0.490633	0.329819	0.123194	0.409091	0.5	0.49747	0	0.357843	0.4375	0.333333	0.470588	0.397706	0.381356	0.369162	0.283319	0.308886	0.0793651	0.403846
ARS-BFGL-BAC-32404	0	0.496193	0.499191	0.495573	0.441176	0.323892	0.27031	0.217071	0.41099	0.47619	0.434507	0.310106	0.460033	0.25249	0.409091	0.25	0.347684	0.230769	0.115196	0.25	0.285714	0.255462	0.151696	0.372881	0.370548	0.323628	0.39255	0.253968	0.461538
ARS-BFGL-BAC-35552	1	0.426661	0.440039	0.423896	0.108932	0.243719	0.109387	0.455412	0.341406	0.261905	0.30493	0.0171056	0.4778	0.187072	0.181818	0.4	0.470621	0.375	0.465517	0.4375	0.333333	0.397133	0.204775	0.364407	0.193253	0.42932	0.43153	0.388889	0.346154
ARS-BFGL-BAC-36979	0	0.49057	0.453455	0.498251	0.11963	0.42978	0.338889	0.494242	0.441805	0.214286	0.329577	0.238205	0.366991	0.416286	0.5	0.25	0.489219	0.346154	0.335784	0.46875	0.380952	0.488196	0.379945	0.398305	0.431143	0.339916	0.38579	0.412698	0.25
ARS-BFGL-BAC-40619	0	0.498885	0.496869	0.499297	0.455084	0.478967	0.419689	0.468735	0.494043	0.452381	0.356223	0.341207	0.477939	0.41224	0.2	0.5	0.499489	0.307692	0.443627	0.28125	0.357143	0.315126	0.470101	0.457627	0.454777	0.442485	0.244131	0.325397	0.423077
ARS-BFGL-BAC-6489	0	0.495695	0.480275	0.498878	0.430314	0.482404	0.5	0.236078	0.494958	0.404762	0.497175	0.44484	0.499249	0.17233	0.454545	0.15	0.488601	0.230769	0.394608	0.5	0.214286	0.371429	0.359762	0.254237	0.430668	0.480511	0.484228	0.5	0.461538
ARS-BFGL-NGS-100131	0	0.47621	0.462746	0.478994	0.265208	0.38866	0.484109	0.391429	0.418174	0.380952	0.452817	0.399541	0.375757	0.408365	0.136364	0.35	0.342975	0.346154	0.435961	0	0.0714286	0.363025	0.479798	0.101695	0.174004	0.25105	0.359497	0.444444	0.403846
ARS-BFGL-NGS-10035	1	0.386116	0.37008	0.389431	0.171116	0.450572	0.348485	0.368985	0.220106	0.238095	0.304809	0.431656	0.441087	0.361597	0.409091	0	0.463078	0.0769231	0.477941	0.3125	0.238095	0.257143	0.278033	0.0254237	0.497301	0.167159	0.406642	0.357143	0.403846
ARS-BFGL-NGS-10128	0	0.488649	0.485634	0.489274	0.262978	0.353636	0.490291	0.396469	0.354294	0.380952	0.398449	0.234892	0.371088	0.235741	0.318182	0.35	0.418246	0.5	0.246231	0.40625	0.142857	0.386248	0.274791	0.20339	0.334853	0.493393	0.330547	0.444444	0.384615
ARS-BFGL-NGS-101456	1	0.483757	0.472185	0.48615	0.425664	0.277879	0.347633	0.444577	0.486645	0.357143	0.445698	0.413261	0.430992	0.382962	0.318182	0.35	0.456522	0.384615	0.223039	0.46875	0.452381	0.495784	0.367985	0.457627	0.444111	0.47754	0.389333	0.404762	0.442308
ARS-BFGL-NGS-101468	0	0.499565	0.466486	0.49255	0.408185	0.495428	0.421344	0.393673	0.48293	0.47619	0.258133	0.135916	0.485358	0.353031	0.363636	0.15	0.388018	0.423077	0.421569	0.25	0	0.352445	0.417965	0.364407	0.34317	0.327948	0.452959	0.365079	0.307692
ARS-BFGL-NGS-101742	0	0.484607	0.497631	0.480933	0.261719	0.307042	0.426667	0.481429	0.436401	0.0714286	0.459097	0.385034	0.446178	0.476372	0.363636	0.35	0.486118	0.375	0.210784	0.28125	0.214286	0.480607	0.406795	0.12931	0.373427	0.348154	0.167492	0.190476	0.4375
ARS-BFGL-NGS-101968	0	0.492084	0.464604	0.497764	0.364475	0.44897	0.416543	0.415792	0.365564	0.333333	0.289845	0.347606	0.493687	0.264209	0.454545	0.2	0.416043	0.307692	0.426471	0.46875	0.428571	0.382353	0.474265	0.241379	0.455049	0.427463	0.382231	0.444444	0.365385
ARS-BFGL-NGS-102169	1	0.43892	0.426035	0.441583	0.298182	0.380723	0.425775	0.199286	0.422535	0.428571	0.436879	0.428679	0.403664	0.156566	0.454545	0.3	0.376145	0.307692	0.453202	0.28125	0.380952	0.496633	0.490349	0.40678	0.358686	0.188889	0.216911	0.452381	0.384615
ARS-BFGL-NGS-10254	0	0.481943	0.452828	0.487958	0.274919	0.415293	0.390902	0.384835	0.434245	0.428571	0.430889	0.463575	0.378031	0.409657	0.181818	0	0.364698	0.384615	0.20936	0.25	0.285714	0.410774	0.393578	0.322034	0.480186	0.235924	0.348861	0.468254	0.346154
ARS-BFGL-NGS-102603	0	0.48875	0.4707	0.492474	0.372598	0.460695	0.484086	0.434586	0.303147	0.452381	0.446959	0.488284	0.41511	0.44237	0.363636	0.35	0.479421	0.423077	0.418719	0.4375	0.428571	0.489057	0.387615	0.466102	0.381886	0.151509	0.4867	0.388889	0.269231
ARS-BFGL-NGS-102610	0	0.468279	0.493358	0.463098	0.143157	0.365341	0.304508	0.311874	0.475045	0.0714286	0.42068	0.315023	0.332182	0.447853	0.363636	0.4	0.314729	0.346154	0.172414	0.3125	0.285714	0.39899	0.25023	0.449153	0.364249	0.420555	0.310334	0.301587	0.173077
ARS-BFGL-NGS-102877	0	0.499993	0.463046	0.492385	0.462674	0.463158	0.482988	0.464745	0.369929	0.475	0.414427	0.28909	0.466837	0.48658	0.25	0.05	0.434529	0.166667	0.335784	0.40625	0.238095	0.47138	0.451746	0.220339	0.484885	0.218396	0.140036	0.111111	0.365385
ARS-BFGL-NGS-103280	0	0.491543	0.4808	0.493757	0.442002	0.278108	0.326923	0.389952	0.490718	0.428571	0.4483	0.190467	0.336401	0.129673	0.272727	0	0.302229	0.384615	0.487685	0.5	0.4	0.418919	0.46679	0.245614	0.239892	0.449476	0.44095	0.484127	0.461538
ARS-BFGL-NGS-103379	0	0.484072	0.435822	0.494041	0.425984	0.465005	0.481523	0.291687	0.469802	0.452381	0.25811	0.374156	0.441466	0.486133	0.454545	0.2	0.321789	0.230769	0.372549	0.3125	0.309524	0.462121	0.499081	0.194915	0.258383	0.373106	0.47997	0.174603	0.288462
ARS-BFGL-NGS-103387	0	0.497842	0.48619	0.499747	0.315736	0.347508	0.340724	0.303427	0.476586	0.452381	0.292254	0.161729	0.472861	0.420472	0.272727	0.05	0.326615	0.115385	0.45098	0.40625	0.142857	0.439496	0.268103	0.40678	0.444295	0.16995	0.486354	0.0634921	0.288462
ARS-BFGL-NGS-103449	0	0.474898	0.454936	0.478987	0.274365	0.425858	0.248332	0.464012	0.497773	0.333333	0.479943	0.389285	0.479952	0.450436	0.318182	0	0.207197	0.423077	0.477723	0.25	0.452381	0.399663	0.224138	0.405172	0.220054	0.481505	0.346986	0.404762	0.384615
ARS-BFGL-NGS-103469	0	0.486754	0.480187	0.479919	0.353106	0.267522	0.113368	0.341667	0.404132	0.238095	0.363188	0.473467	0.417851	0.322358	0	0.45	0.426261	0.346154	0.458333	0.4375	0.214286	0.260101	0.320772	0.186441	0.206809	0.207948	0.415603	0.31746	0.480769
ARS-BFGL-NGS-103524	0	0.497361	0.479155	0.492507	0.476734	0.278209	0.365385	0.375357	0.482173	0.428571	0.374294	0.243486	0.464923	0.386416	0.5	0	0.347704	0.5	0.453431	0.375	0.357143	0.363025	0.47846	0.381356	0.248429	0.272765	0.365746	0.396825	0.403846
ARS-BFGL-NGS-103691	0	0.491255	0.489905	0.487363	0.379585	0.466102	0.414878	0.29	0.433117	0.214286	0.400564	0.307397	0.361805	0.416731	0.454545	0.05	0.441164	0.291667	0.324257	0.1875	0.428571	0.287521	0.327665	0.0338983	0.477232	0.149119	0.410402	0.404762	0.442308
ARS-BFGL-NGS-103861	0	0.490085	0.490056	0.490091	0.121523	0.48925	0.434541	0.444976	0.473548	0.166667	0.359463	0.371236	0.174837	0.387567	0	0.5	0.407697	0.230769	0.318627	0.4375	0.238095	0.386555	0.467801	0	0.474221	0.497273	0.371643	0.277778	0.461538
ARS-BFGL-NGS-10436	0	0.493926	0.491261	0.490863	0.497771	0.459268	0.35	0.490723	0.39618	0.452381	0.356841	0.466604	0.41941	0.237062	0.0454545	0.45	0.468866	0.423077	0.431373	0.375	0.309524	0.294613	0.313016	0.398305	0.46991	0.299665	0.44181	0.396825	0.365385
ARS-BFGL-NGS-104603	0	0.484262	0.485489	0.484008	0.0469054	0.37254	0.286138	0.395227	0.415907	0.142857	0.492908	0.0582465	0.445571	0.360429	0.363636	0	0.249129	0.291667	0.411765	0.09375	0.166667	0.220539	0.200092	0.491525	0.359934	0.208526	0.249266	0.103175	0.153846
ARS-BFGL-NGS-104897	0	0.476195	0.466256	0.478254	0.384528	0.17736	0.326909	0.278017	0.472821	0.142857	0.386494	0.456035	0.280976	0.479215	0.409091	0.45	0.275218	0.346154	0.448529	0.40625	0.238095	0.197302	0.345941	0.29661	0.30584	0.388983	0.344278	0.301587	0.5
ARS-BFGL-NGS-10560	0	0.468481	0.47532	0.467187	0.379185	0.435528	0.480356	0.221092	0.39574	0.357143	0.39469	0.314658	0.339436	0.33347	0.454545	0.35	0.44787	0.115385	0.146199	0.181818	0.416667	0.479832	0.376585	0.271186	0.335984	0.303955	0.21248	0.31746	0.423077
ARS-BFGL-NGS-105811	0	0.499402	0.475443	0.49564	0.317811	0.433655	0.422963	0.329752	0.248691	0.190476	0.42726	0.166839	0.487534	0.448434	0.4	0.0555556	0.395655	0.423077	0.362069	0.25	0.285714	0.452862	0.417972	0.440678	0.394586	0.380682	0.460383	0.388889	0.192308
ARS-BFGL-NGS-106015	1	0.467583	0.462829	0.468569	0.269194	0.441435	0.43373	0.337315	0.368718	0.047619	0.318503	0.398873	0.406746	0.4121	0.318182	0.5	0.394526	0.125	0.341584	0.4375	0.380952	0.210924	0.379834	0.220339	0.413374	0.498941	0.328643	0.18254	0.461538
ARS-BFGL-NGS-106289	0	0.470431	0.453798	0.473575	0.259528	0.276777	0.487304	0.244073	0.37794	0.142857	0.344982	0.499889	0.496985	0.220899	0.272727	0.15	0.316298	0.25	0.491124	0.454545	0.454545	0.372881	0.413386	0.112069	0.471727	0.158094	0.366168	0.229508	0.26
ARS-BFGL-NGS-106379	0	0.479083	0.486859	0.477479	0.260446	0.492867	0.472973	0.303357	0.412413	0.47619	0.331437	0.493572	0.44409	0.486199	0.0909091	0.35	0.488728	0.346154	0.186567	0.291667	0.25	0.465812	0.398045	0.271186	0.498195	0.491597	0.380387	0.225806	0.384615
ARS-BFGL-NGS-107085	0	0.477678	0.438193	0.485843	0.448022	0.223978	0.316805	0.46665	0.398642	0.125	0.415672	0.253934	0.379642	0.448837	0.05	0	0.346015	0.25	0.373134	0.46875	0.47619	0.403646	0.22488	0.412281	0.256187	0.45	0.322133	0.401639	0.4
ARS-BFGL-NGS-107176	0	0.487757	0.498652	0.484949	0.337655	0.465951	0.492234	0.371374	0.455741	0.452381	0.389124	0.498172	0.432449	0.465187	0.363636	0.5	0.302558	0.461538	0.252451	0.5	0.261905	0.388047	0.450413	0.313559	0.311078	0.440486	0.363209	0.396825	0.403846
ARS-BFGL-NGS-107540	0	0.498241	0.492971	0.494201	0.44793	0.415344	0.358521	0.443299	0.32402	0.5	0.331294	0.0739201	0.431554	0.0922179	0	0.5	0.434556	0	0.227273	0.333333	0.366667	0.278261	0.166268	0.382353	0.165924	0.435976	0.482896	0.388889	0
ARS-BFGL-NGS-107714	0	0.474813	0.461716	0.477519	0.142696	0.464269	0.487435	0.331662	0.431791	0.309524	0.374646	0.280611	0.281923	0.398517	0.272727	0.5	0.431373	0.346154	0.45098	0.4375	0.47619	0.346218	0.431066	0.440678	0.184952	0.236566	0.349904	0.174603	0.230769
ARS-BFGL-NGS-107767	0	0.458981	0.464409	0.457861	0.367889	0.377285	0.467825	0.196088	0.450752	0.261905	0.438385	0.388022	0.354902	0.43402	0.363636	0.1	0.433437	0.458333	0.193627	0.46875	0.333333	0.431092	0.272936	0.059322	0.303807	0.241387	0.434272	0.492063	0.442308
ARS-BFGL-NGS-108099	0	0.475275	0.443313	0.481885	0.463375	0.43618	0.393121	0.466077	0.314819	0.3	0.380113	0.320167	0.280402	0.411583	0.454545	0.45	0.36543	0	0.174129	0.4375	0.357143	0.339527	0.367065	0.284483	0.258253	0.461263	0.447331	0.403226	0.480769
ARS-BFGL-NGS-108308	0	0.490776	0.486775	0.491603	0.296191	0.285062	0.451959	0.474798	0.478906	0.166667	0.455508	0.312418	0.345564	0.417882	0.272727	0.05	0.492191	0.375	0.276961	0.34375	0.261905	0.342017	0.471127	0.355932	0.438904	0.250734	0.402722	0.253968	0.307692
ARS-BFGL-NGS-108549	0	0.486232	0.493714	0.482081	0.390801	0.460484	0.403178	0.418616	0.468569	0.428571	0.484397	0.353333	0.471599	0.184129	0.363636	0.2	0.466237	0.461538	0.446078	0.46875	0.380952	0.417936	0.436406	0.172414	0.467645	0.452771	0.48132	0.34127	0.230769
ARS-BFGL-NGS-108579	0	0.486874	0.475493	0.489227	0.378056	0.460165	0.338769	0.310081	0.403403	0.333333	0.385269	0.145101	0.432362	0.437167	0.181818	0	0.465429	0.346154	0.360294	0.46875	0.166667	0.459528	0.488532	0.466102	0.189035	0.380622	0.46524	0.301587	0.307692
ARS-BFGL-NGS-109532	0	0.49772	0.484913	0.499633	0.497585	0.49016	0.425296	0.457184	0.429311	0.428571	0.463329	0.377741	0.471291	0.271896	0.227273	0.25	0.421191	0.115385	0.371921	0.28125	0.285714	0.396639	0.413682	0.322034	0.292654	0.397393	0.456141	0.484127	0.403846
ARS-BFGL-NGS-1097	0	0.479908	0.487718	0.478293	0.208886	0.443099	0.334072	0.304762	0.437424	0.404762	0.471711	0.439768	0.342632	0.444106	0.454545	0.25	0.403904	0.333333	0.426471	0.34375	0.333333	0.430252	0.366514	0.448276	0.470342	0.397818	0.140358	0.468254	0.173077
ARS-BFGL-NGS-109722	0	0.494077	0.416987	0.489978	0.419607	0.256287	0.367061	0.205349	0.331216	0.380952	0.0829757	0.279362	0.437466	0.311213	0.363636	0.2	0.417138	0.384615	0.4225	0.3125	0.404762	0.202542	0.477941	0.144068	0.198622	0.34714	0.306609	0.491935	0.365385
ARS-BFGL-NGS-109750	0	0.481101	0.456452	0.486168	0.167768	0.40932	0.42376	0.326369	0.386724	0.0238095	0.389942	0.177777	0.35761	0.0522675	0.363636	0.15	0.462551	0.346154	0.484925	0.5	0.285714	0.200862	0.413444	0.155172	0.142214	0.444257	0.257486	0.18254	0.480769
ARS-BFGL-NGS-109752	0	0.448599	0.417257	0.455065	0.275838	0.255373	0.472202	0.399382	0.441181	0.428571	0.33834	0.339244	0.278951	0.353941	0.227273	0.45	0.318318	0.25	0.216749	0.3125	0.5	0.405405	0.285583	0.211864	0.2727	0.384615	0.174942	0.484127	0.25
ARS-BFGL-NGS-109907	0	0.484134	0.483551	0.484254	0.356056	0.43524	0.480044	0.197431	0.484091	0.333333	0.428571	0.444564	0.453451	0.430822	0.181818	0	0.449192	0.346154	0.359606	0.40625	0.47619	0.452941	0.378676	0.194915	0.490707	0.30256	0.451254	0.365079	0.307692
ARS-BFGL-NGS-110190	0	0.488804	0.467602	0.493183	0.405414	0.251143	0.394231	0.475476	0.475852	0.357143	0.321173	0.349255	0.483387	0.464536	0.227273	0.4	0.383021	0.346154	0.435961	0.3125	0.428571	0.342857	0.445872	0.177966	0.320808	0.38847	0.442456	0.460317	0.423077
ARS-BFGL-NGS-110280	0	0.492804	0.466064	0.498325	0.330665	0.452196	0.440785	0.494042	0.297059	0.452381	0.395	0.366957	0.432415	0.268731	0.227273	0.3	0.482139	0.423077	0.305419	0.40625	0.428571	0.449495	0.407254	0.40678	0.284452	0.222851	0.471508	0.380952	0.442308
ARS-BFGL-NGS-110420	0	0.493052	0.45876	0.499864	0.381745	0.4984	0.470827	0.210414	0.393996	0.285714	0.397711	0.349339	0.449144	0.0354691	0.454545	0.4	0.402443	0.346154	0.142857	0.40625	0.166667	0.340336	0.438073	0.194915	0.311471	0.294044	0.405217	0.404762	0.5
ARS-BFGL-NGS-110438	0	0.489667	0.468225	0.480969	0.363813	0.331124	0.396526	0.34079	0.280859	0.285714	0.402003	0.39436	0.45573	0.205344	0.181818	0	0.468619	0.346154	0.251232	0.40625	0.380952	0.373109	0.484876	0.0762712	0.427118	0.381971	0.454385	0.396825	0.480769
ARS-BFGL-NGS-110665	0	0.458664	0.398142	0.471166	0.134623	0.464367	0.418639	0.291528	0.322716	0.47619	0.418571	0.494144	0.34071	0.0552591	0.181818	0.25	0.39462	0.423077	0.49505	0.375	0.47619	0.403361	0.406966	0.398305	0.242887	0.198113	0.369618	0.47619	0.230769
ARS-BFGL-NGS-110811	0	0.478564	0.49824	0.474498	0.329673	0.46659	0.364375	0.421756	0.460667	0.285714	0.287554	0.266277	0.347231	0.34734	0.318182	0.15	0.467073	0.5	0.330049	0.21875	0.309524	0.461214	0.4	0.37069	0.407496	0.268134	0.4084	0.330645	0.326923
ARS-BFGL-NGS-110930	0	0.490155	0.480125	0.492227	0.232218	0.425469	0.413589	0.392806	0.473748	0.190476	0.442775	0.437764	0.248457	0.419003	0.181818	0.2	0.400954	0.461538	0.40099	0.375	0.238095	0.478992	0.481175	0.279661	0.496556	0.222712	0.220689	0.388889	0.288462
ARS-BFGL-NGS-110965	0	0.487851	0.486702	0.488088	0.48991	0.435224	0.466914	0.342796	0.441436	0.5	0.494269	0.0520521	0.262517	0.270023	0.0454545	0	0.483641	0.346154	0.300995	0.3125	0.428571	0.416102	0.452162	0.466102	0.47145	0.214857	0.30508	0.451613	0.403846
ARS-BFGL-NGS-111049	0	0.476335	0.461731	0.47935	0.455719	0.420679	0.417844	0.301435	0.479636	0.404762	0.46495	0.308114	0.263578	0.484627	0.181818	0.25	0.373227	0.307692	0.165025	0.5	0.47619	0.361395	0.322253	0.457627	0.391936	0.367925	0.425124	0.261905	0.423077
ARS-BFGL-NGS-111053	1	0.468213	0.488337	0.464056	0.437906	0.345521	0.426514	0.460514	0.452764	0.380952	0.422857	0.46539	0.475357	0.497332	0.454545	0	0.377035	0.384615	0.46798	0.34375	0.261905	0.371429	0.401925	0.101695	0.441467	0.467519	0.297352	0.452381	0.365385
ARS-BFGL-NGS-111076	1	0.480304	0.493687	0.477539	0.403351	0.428473	0.464893	0.314762	0.461554	0.47619	0.432046	0.344576	0.495827	0.444699	0.136364	0.25	0.486634	0.346154	0.344828	0.46875	0.5	0.462185	0.475252	0.389831	0.493265	0.256394	0.431901	0.47619	0.461538
ARS-BFGL-NGS-111114	1	0.468122	0.48708	0.464227	0.268258	0.308062	0.472491	0.38395	0.383147	0.357143	0.286541	0.421696	0.473031	0.378927	0.409091	0.05	0.495686	0.384615	0.273632	0.3125	0.452381	0.494048	0.485116	0.372727	0.241426	0.34893	0.325334	0.0793651	0.423077
ARS-BFGL-NGS-111118	0	0.476024	0.485895	0.473985	0.0647793	0.385636	0.491481	0.476894	0.379688	0.309524	0.321888	0.424981	0.414973	0.439359	0	0	0.466822	0.5	0.470443	0.28125	0.261905	0.441077	0.384651	0.228814	0.456098	0.251782	0.486454	0.103175	0.480769
ARS-BFGL-NGS-111681	0	0.482053	0.476681	0.483163	0.43892	0.308999	0.453264	0.376846	0.354237	0.47619	0.360951	0.376573	0.479078	0.422197	0.272727	0.1	0.452199	0.153846	0.289604	0.5	0.261905	0.44958	0.338249	0.491525	0.387902	0.271429	0.417556	0.301587	0.423077
ARS-BFGL-NGS-111691	0	0.462544	0.41844	0.471674	0.2473	0.464137	0.368165	0.494211	0.496959	0.190476	0.407514	0.372007	0.435235	0.458909	0.15	0.2	0.317506	0.208333	0.399497	0.34375	0.190476	0.429674	0.429505	0.0169492	0.387852	0.295387	0.409742	0.0725806	0.208333
ARS-BFGL-NGS-111777	0	0.484053	0.469692	0.48701	0.378358	0.408634	0.370753	0.391346	0.395842	0.404762	0.389286	0.147643	0.345373	0.244481	0.227273	0.25	0.472616	0.384615	0.273399	0.5	0.5	0.447811	0.481651	0.245763	0.245958	0.134857	0.313265	0.444444	0.403846
ARS-BFGL-NGS-111788	0	0.495917	0.444063	0.470122	0.295364	0.159236	0.379237	0.330808	0.422394	0.25	0.227651	0.286215	0.35149	0.140785	0	0.5	0.379177	0	0.285714	0.5	0.25	0.447761	0.336648	0.117647	0.35	0.297546	0.349154	0.277778	0
ARS-BFGL-NGS-111859	0	0.467547	0.445726	0.472053	0.463439	0.489717	0.487805	0.308845	0.466201	0.166667	0.408571	0.467816	0.489432	0.46467	0.409091	0.25	0.281819	0.461538	0.433498	0.40625	0.380952	0.491597	0.474771	0.254237	0.332834	0.427703	0.321407	0.388889	0.423077
ARS-BFGL-NGS-112094	1	0.463005	0.462453	0.463119	0.278411	0.467764	0.496307	0.190952	0.496739	0.214286	0.499283	0.459466	0.421303	0.202363	0.454545	0.3	0.468419	0.153846	0.480296	0.375	0.5	0.473064	0.469669	0.423729	0.483823	0.138726	0.432457	0.047619	0.403846
ARS-BFGL-NGS-112130	0	0.497625	0.496593	0.496431	0.25524	0.371226	0.216186	0.362684	0.450962	0.309524	0.456304	0.488559	0.497216	0.250381	0.363636	0.3	0.420062	0.115385	0.334975	0.21875	0.47619	0.410473	0.283486	0.474576	0.465347	0.438313	0.384304	0.314516	0.0576923
ARS-BFGL-NGS-112133	0	0.498085	0.473641	0.49225	0.292542	0.38894	0.33161	0.415076	0.405705	0.119048	0.447902	0.467839	0.468253	0.398719	0.0909091	0.2	0.473756	0.269231	0.169951	0.4375	0.5	0.202361	0.420715	0.362069	0.459706	0.32327	0.180297	0.134921	0.403846
ARS-BFGL-NGS-112325	1	0.429984	0.416381	0.432794	0.422774	0.280622	0.294313	0.395476	0.457562	0.47619	0.271429	0.349658	0.339705	0.495808	0.227273	0.05	0.267059	0.192308	0.259901	0.4375	0.190476	0.389916	0.240367	0.40678	0.434711	0.479027	0.187342	0.492063	0.365385
ARS-BFGL-NGS-112372	0	0.490985	0.47535	0.494206	0.450531	0.435011	0.451075	0.390506	0.478665	0.142857	0.405755	0.408243	0.360974	0.265065	0.409091	0.05	0.474861	0.461538	0.362069	0.34375	0.190476	0.468855	0.452734	0.0169492	0.480162	0.443606	0.392589	0.444444	0.461538
ARS-BFGL-NGS-112392	0	0.475934	0.47742	0.475627	0.461852	0.417431	0.441481	0.247728	0.461655	0.166667	0.433476	0.472619	0.238253	0.330763	0.454545	0	0.303353	0.269231	0.238916	0.1875	0.452381	0.437815	0.411142	0.228814	0.466015	0.259882	0.4898	0.333333	0.442308
ARS-BFGL-NGS-112592	0	0.481229	0.493738	0.476069	0.221158	0.475207	0.379002	0.401573	0.443219	0.404762	0.263271	0.496661	0.414012	0.19013	0.409091	0.1	0.397573	0.346154	0.279703	0.466667	0.190476	0.486418	0.365865	0.288136	0.296013	0.299246	0.482136	0.34127	0.326923
ARS-BFGL-NGS-112625	0	0.484271	0.496117	0.480221	0.431626	0.499086	0.414328	0.477154	0.368397	0.428571	0.400572	0.459329	0.394993	0.235046	0.318182	0.1	0.409945	0.307692	0.406404	0.3125	0.380952	0.424242	0.433028	0.483051	0.446407	0.267198	0.383566	0.301587	0.461538
ARS-BFGL-NGS-113524	0	0.471629	0.42688	0.480869	0.410049	0.455002	0.425775	0.460714	0.242822	0.452381	0.497851	0.398547	0.315563	0.377606	0.409091	0.1	0.440229	0.153846	0.169951	0.34375	0.404762	0.420168	0.49725	0.211864	0.417689	0.403314	0.456601	0.111111	0.423077
ARS-BFGL-NGS-113570	0	0.498165	0.498007	0.49738	0.239223	0.192413	0.447894	0.313815	0.485415	0.357143	0.462536	0.0833494	0.343522	0.221273	0.409091	0.05	0.450932	0.384615	0.210396	0.46875	0.380952	0.486532	0.193623	0.0762712	0.330039	0.389727	0.268751	0.365079	0.365385
ARS-BFGL-NGS-113716	0	0.474188	0.451769	0.478817	0.292605	0.373684	0.288732	0.379171	0.477727	0.452381	0.380952	0.251856	0.341561	0.152555	0.363636	0.4	0.315711	0.461538	0.472772	0.46875	0.214286	0.255462	0.477022	0.237288	0.0859633	0.256092	0.371274	0.293651	0.365385
ARS-BFGL-NGS-11383	1	0.469253	0.453887	0.472412	0.331644	0.384298	0.365399	0.307973	0.478313	0.285714	0.429688	0.402502	0.382427	0.456607	0.363636	0	0.458358	0.5	0.479592	0.2	0.411765	0.380102	0.380184	0.440678	0.384073	0.409874	0.460763	0.238095	0.211538
ARS-BFGL-NGS-113910	0	0.495493	0.484902	0.497681	0.360103	0.385688	0.419129	0.16952	0.452574	0.214286	0.412732	0.338394	0.449232	0.245808	0.318182	0.2	0.473416	0.423077	0.470443	0.28125	0.5	0.323529	0.302933	0.432203	0.377731	0.438207	0.494793	0.301587	0.442308
ARS-BFGL-NGS-113972	0	0.498221	0.447993	0.487118	0.494544	0.365631	0.465632	0.488344	0.465122	0.357143	0.247143	0.0705519	0.37943	0.207698	0.227273	0.4	0.433453	0.269231	0.445813	0.46875	0.166667	0.236134	0.477523	0.432203	0.45701	0.228835	0.451618	0.484127	0.461538
ARS-BFGL-NGS-114006	1	0.47962	0.494597	0.476526	0.452226	0.278108	0.429099	0.321905	0.48252	0.357143	0.455714	0.49344	0.455005	0.389863	0.227273	0.45	0.469398	0.269231	0.487685	0.34375	0.309524	0.365546	0.472044	0.135593	0.196707	0.258801	0.470639	0.412698	0.326923
ARS-BFGL-NGS-114028	0	0.481581	0.47614	0.482705	0.369467	0.428375	0.372136	0.498811	0.489251	0.3	0.481402	0.256887	0.478124	0.284657	0.181818	0.05	0.428935	0.461538	0.418719	0.40625	0.309524	0.405565	0.449129	0.161017	0.426176	0.356423	0.377995	0.230159	0.153846
ARS-BFGL-NGS-114067	0	0.489548	0.491826	0.489077	0.415596	0.386957	0.472532	0.297948	0.46116	0.380952	0.429799	0.249508	0.403121	0.372209	0.272727	0.15	0.440773	0.115385	0.141791	0.46875	0.452381	0.456998	0.435484	0.381356	0.323156	0.492415	0.172544	0.365079	0.230769
ARS-BFGL-NGS-114087	0	0.492979	0.475251	0.496641	0.494093	0.44447	0.419009	0.329924	0.384559	0.333333	0.387374	0.358744	0.488499	0.439405	0.454545	0.35	0.438659	0.423077	0.438424	0.28125	0.238095	0.348739	0.433486	0.330508	0.39991	0.261016	0.264941	0.150794	0.403846
ARS-BFGL-NGS-114245	0	0.472209	0.468131	0.47298	0.436559	0.325789	0.40727	0.295771	0.464196	0.261905	0.375	0.238701	0.369692	0.477105	0.363636	0.05	0.355907	0.346154	0.420588	0.5	0.25	0.489057	0.417073	0.305085	0.460593	0.310004	0.359682	0.396825	0.480769
ARS-BFGL-NGS-114538	0	0.481216	0.461361	0.48529	0.496635	0.365189	0.374162	0.438116	0.255969	0.357143	0.377037	0.2044	0.219856	0.1965	0.363636	0	0.433169	0.307692	0.305851	0.433333	0.333333	0.310491	0.340056	0.389831	0.450076	0.164777	0.320988	0.0793651	0.288462
ARS-BFGL-NGS-114766	0	0.499014	0.498467	0.498494	0.250105	0.471879	0.480769	0.147073	0.214805	0.357143	0.459943	0.33349	0.317915	0.362424	0.318182	0.222222	0.32075	0.423077	0.487685	0.125	0.309524	0.389731	0.310028	0.415254	0.212552	0.340613	0.382939	0.325397	0.288462
ARS-BFGL-NGS-114947	0	0.4799	0.487665	0.478296	0.290779	0.366484	0.425666	0.493321	0.499724	0.333333	0.405	0.475366	0.459869	0.349085	0.454545	0.15	0.314093	0.423077	0.423645	0.28125	0.47619	0.307107	0.384862	0.372881	0.478704	0.497685	0.461234	0.460317	0.423077
ARS-BFGL-NGS-115237	0	0.489816	0.49671	0.488392	0.449976	0.309349	0.486627	0.238653	0.444414	0.404762	0.479107	0.0623532	0.465498	0.492212	0.363636	0.5	0.49345	0.153846	0.485	0.4375	0.357143	0.486348	0.443878	0.127119	0.250752	0.103782	0.223893	0.0952381	0.384615
ARS-BFGL-NGS-115346	0	0.490995	0.490632	0.487201	0.34227	0.359725	0.496285	0.426085	0.36162	0.380952	0.485673	0.442333	0.36542	0.248853	0.318182	0.4	0.396247	0.5	0.337438	0.46875	0.261905	0.188345	0.413983	0.318966	0.456214	0.294575	0.491528	0.404762	0.403846
ARS-BFGL-NGS-115377	0	0.487669	0.477879	0.489691	0.290623	0.410297	0.313008	0.352072	0.427287	0.47619	0.311334	0.436579	0.306878	0.346418	0.409091	0.111111	0.489817	0.115385	0.480296	0.28125	0.380952	0.408403	0.476627	0.322034	0.392782	0.416981	0.464347	0.333333	0.230769
ARS-BFGL-NGS-115514	1	0.389616	0.368961	0.393884	0.0415485	0.322344	0.374907	0.485639	0.452045	0.0714286	0.321888	0.475958	0.461338	0.358737	0.0909091	0.45	0.370655	0.230769	0.428218	0.28125	0.214286	0.339226	0.400922	0.449153	0.42718	0.345493	0.365752	0.150794	0.211538
ARS-BFGL-NGS-115598	0	0.492894	0.488136	0.488955	0.405923	0.445902	0.350951	0.297562	0.343657	0.275	0.387374	0.398279	0.447811	0.262308	0.318182	0	0.424191	0.384615	0.471503	0.433333	0.333333	0.34569	0.410462	0.457627	0.418915	0.384386	0.247169	0.298387	0.346154
ARS-BFGL-NGS-115613	0	0.499103	0.4878	0.498568	0.368583	0.381856	0.497041	0.481667	0.452511	0.380952	0.453571	0.46682	0.218287	0.236415	0.272727	0.05	0.397161	0.461538	0.421182	0.125	0.380952	0.454622	0.406049	0.177966	0.343965	0.347088	0.413079	0.47619	0.346154
ARS-BFGL-NGS-11585	0	0.498219	0.492257	0.499453	0.329131	0.359368	0.322461	0.321633	0.428949	0.214286	0.303672	0.364234	0.401468	0.3897	0.272727	0.166667	0.488378	0.346154	0.416256	0.15625	0.261905	0.466273	0.464121	0.220339	0.188458	0.234651	0.468534	0.206349	0.461538
ARS-BFGL-NGS-116095	0	0.464216	0.431384	0.470994	0.405678	0.429291	0.425666	0.380601	0.343413	0.309524	0.424177	0.372498	0.366636	0.405725	0.363636	0.5	0.437244	0.333333	0.34	0.375	0.404762	0.37479	0.418274	0.211864	0.408408	0.182336	0.47357	0.214286	0.442308
ARS-BFGL-NGS-116165	0	0.472339	0.470204	0.472781	0.414801	0.45521	0.404656	0.287108	0.459622	0.261905	0.392143	0.404702	0.218319	0.194741	0.181818	0.15	0.445995	0.384615	0.14532	0.4375	0.333333	0.452101	0.46242	0.237288	0.468572	0.232397	0.167222	0.47619	0.365385
ARS-BFGL-NGS-116386	0	0.477174	0.443905	0.48393	0.316389	0.44785	0.455654	0.464967	0.479821	0.333333	0.252143	0.42736	0.413842	0.482699	0.454545	0.3	0.40112	0.230769	0.480296	0.375	0.285714	0.438552	0.267644	0.381356	0.353293	0.494759	0.403621	0.277778	0.307692
ARS-BFGL-NGS-116541	0	0.490011	0.489278	0.490345	0.310358	0.350923	0.465909	0.481938	0.311619	0.25	0.330389	0.473927	0.41884	0.332465	0	0	0.381366	0	0.290698	0.5	0.0666667	0.295652	0.427711	0.352941	0.475446	0.146789	0.177172	0.277778	0
ARS-BFGL-NGS-116543	0	0.482792	0.487596	0.476674	0.420032	0.36871	0.427568	0.326822	0.42958	0.285714	0.298571	0.494375	0.417201	0.494231	0.409091	0.45	0.403718	0.346154	0.304455	0.40625	0.119048	0.330523	0.34022	0.466102	0.422535	0.278967	0.209581	0.174603	0.269231
ARS-BFGL-NGS-116589	0	0.472437	0.475913	0.47172	0.354834	0.428702	0.443662	0.331667	0.342118	0.285714	0.237374	0.461575	0.32119	0.433977	0.318182	0.35	0.430793	0.230769	0.148515	0.40625	0.452381	0.400338	0.403775	0.396552	0.355579	0.490526	0.496811	0.5	0.403846
ARS-BFGL-NGS-116761	0	0.490865	0.457597	0.497603	0.34991	0.489185	0.246812	0.419029	0.443824	0.452381	0.322977	0.480613	0.457144	0.203829	0.45	0.3	0.416701	0.423077	0.39604	0.40625	0.475	0.483871	0.369888	0.344828	0.408077	0.264482	0.176731	0.193548	0.4375
ARS-BFGL-NGS-117122	0	0.471491	0.473643	0.471047	0.440342	0.439643	0.363536	0.425583	0.408914	0.285714	0.474249	0.442893	0.473195	0.385177	0.454545	0.45	0.379	0.192308	0.497537	0.375	0.333333	0.448653	0.389807	0.381356	0.334032	0.219103	0.454311	0.31746	0.384615
ARS-BFGL-NGS-117241	0	0.485138	0.4981	0.481677	0.399014	0.466621	0.315225	0.430238	0.415688	0.119048	0.430516	0.423297	0.461487	0.484907	0.227273	0.4	0.393016	0.346154	0.428571	0.34375	0.428571	0.476431	0.458678	0.355932	0.372942	0.297026	0.361867	0.365079	0.307692
ARS-BFGL-NGS-117319	1	0.351651	0.314676	0.359288	0.156363	0.433471	0.339734	0.371075	0.207667	0.357143	0.426429	0.254004	0.366304	0.347158	0.272727	0	0.411466	0.461538	0.416256	0.4375	0.428571	0.20084	0.268103	0.491525	0.121221	0.119866	0.207247	0.0555556	0.173077
ARS-BFGL-NGS-117322	1	0.442887	0.470751	0.437147	0.21058	0.322669	0.389548	0.481913	0.487899	0.357143	0.330946	0.404528	0.49077	0.483633	0.363636	0.5	0.386449	0.307692	0.455665	0.40625	0.333333	0.439496	0.449495	0.059322	0.379377	0.488465	0.334109	0.436508	0.269231
ARS-BFGL-NGS-117421	0	0.464849	0.40879	0.476423	0.278804	0.429982	0.28714	0.393693	0.286197	0.380952	0.322812	0.419901	0.370208	0.362972	0.227273	0.2	0.435176	0.461538	0.359606	0.4375	0.452381	0.343697	0.414141	0.20339	0.397482	0.325913	0.217912	0.5	0.25
ARS-BFGL-NGS-117553	0	0.475069	0.477843	0.474496	0.435615	0.468464	0.227474	0.480723	0.472185	0.47619	0.437053	0.305173	0.398565	0.210931	0.318182	0.4	0.407168	0.208333	0.394089	0.4375	0.380952	0.478151	0.460092	0.432203	0.30455	0.434199	0.495095	0.31746	0.403846
ARS-BFGL-NGS-117619	0	0.499356	0.479522	0.494994	0.497898	0.497941	0.459719	0.40062	0.464542	0.333333	0.401288	0.183763	0.33296	0.310437	0.409091	0.2	0.437953	0.269231	0.445813	0.34375	0.428571	0.411616	0.495856	0.0847458	0.47404	0.42644	0.446857	0.301587	0.403846
ARS-BFGL-NGS-117672	0	0.495032	0.492259	0.495605	0.357648	0.364915	0.478715	0.434564	0.469232	0.190476	0.335517	0.247959	0.452601	0.329581	0	0	0.471366	0.0769231	0.365672	0.28125	0.404762	0.480207	0.351024	0.157895	0.284365	0.411802	0.475283	0.412698	0.403846
ARS-BFGL-NGS-117870	0	0.492962	0.483706	0.494872	0.456975	0.420439	0.430792	0.498572	0.466473	0.333333	0.484218	0.204518	0.42001	0.475705	0.5	0.45	0.38203	0.269231	0.399015	0.28125	0.380952	0.42521	0.472426	0.364407	0.478704	0.330113	0.456612	0.396825	0.480769
ARS-BFGL-NGS-118073	0	0.484476	0.456704	0.490211	0.482925	0.406536	0.35392	0.330557	0.369966	0.452381	0.382143	0.320823	0.474162	0.155212	0.0909091	0.3	0.481941	0.0384615	0.221675	0.40625	0.428571	0.431933	0.19615	0.322034	0.47515	0.44188	0.40728	0.404762	0.403846
ARS-BFGL-NGS-118102	0	0.489072	0.491825	0.488503	0.324073	0.444394	0.322009	0.412226	0.406112	0.357143	0.482783	0.311093	0.484833	0.0557264	0.318182	0.45	0.491998	0.346154	0.46798	0.5	0.5	0.309764	0.348763	0.0847458	0.47258	0.38202	0.427003	0.0396825	0.442308
ARS-BFGL-NGS-118138	0	0.489372	0.490461	0.489147	0.425933	0.356751	0.465607	0.237993	0.489447	0.190476	0.430714	0.260052	0.421299	0.320884	0.272727	0.5	0.46176	0.269231	0.206897	0.3125	0.404762	0.439496	0.481193	0.177966	0.464371	0.46559	0.349338	0.47619	0.403846
ARS-BFGL-NGS-118319	1	0.286145	0.293885	0.284547	0.298826	0.290064	0.149852	0.0906921	0.340173	0.47619	0.344604	0.255946	0.229202	0.0477829	0.318182	0	0.109008	0.461538	0.462871	0.15625	0.357143	0.462963	0.320737	0.288136	0.194194	0.187474	0.360156	0.388889	0.461538
ARS-BFGL-NGS-118340	1	0.491172	0.483895	0.492675	0.272054	0.349657	0.457164	0.475952	0.410148	0.333333	0.430316	0.490437	0.456596	0.35461	0.181818	0.5	0.346896	0.423077	0.275862	0.5	0.452381	0.423401	0.415823	0.330508	0.42491	0.424738	0.267035	0.119048	0.461538
ARS-BFGL-NGS-118398	0	0.483682	0.459536	0.488668	0.318799	0.391731	0.459719	0.266524	0.449707	0.47619	0.31402	0.413388	0.499606	0.105564	0.227273	0.25	0.367202	0.115385	0.413793	0.46875	0.47619	0.410084	0.283747	0.381356	0.103262	0.144323	0.389411	0.357143	0.346154
ARS-BFGL-NGS-118453	0	0.48092	0.46304	0.484613	0.245633	0.377742	0.480798	0.442857	0.453985	0.309524	0.305714	0.466732	0.438725	0.119305	0.5	0.15	0.291853	0.230769	0.258621	0.0625	0.452381	0.395798	0.468836	0.101695	0.435648	0.172472	0.315021	0.206349	0.461538
ARS-BFGL-NGS-118597	0	0.493396	0.471199	0.497981	0.220516	0.419296	0.449372	0.469747	0.363209	0.261905	0.422636	0.267004	0.449643	0.125858	0.454545	0	0.499323	0.423077	0.310345	0.34375	0.380952	0.489076	0.495413	0.279661	0.383728	0.46057	0.209534	0.301587	0.480769
ARS-BFGL-NGS-118621	0	0.497447	0.479279	0.4988	0.467162	0.483982	0.463784	0.404615	0.420616	0.380952	0.483548	0.397002	0.481795	0.270198	0.409091	0.35	0.495872	0.423077	0.421182	0.28125	0.047619	0.325169	0.455545	0.288136	0.406858	0.269102	0.496106	0.47619	0.326923
ARS-BFGL-NGS-118876	0	0.493142	0.482261	0.495325	0.461295	0.249655	0.371738	0.364706	0.404082	0.475	0.40727	0.46597	0.383227	0.339175	0.409091	0.4	0.412241	0.269231	0.412935	0.4375	0.380952	0.46167	0.402124	0.338983	0.281137	0.459106	0.329921	0.491935	0.192308
ARS-BFGL-NGS-11889	0	0.470937	0.474067	0.470287	0.235546	0.287071	0.227444	0.216651	0.371635	0.333333	0.437592	0.472628	0.258018	0.0837817	0.15	0.15	0.180306	0.318182	0.226601	0.46875	0.428571	0.368512	0.440341	0.398305	0.086332	0.32587	0.232797	0.120968	0.307692
ARS-BFGL-NGS-119431	0	0.493939	0.45283	0.49763	0.456273	0.334705	0.489653	0.384266	0.420634	0.119048	0.276657	0.0506585	0.492184	0.0987558	0.454545	0.25	0.455832	0.5	0.381773	0.40625	0.238095	0.465546	0.437095	0.127119	0.283338	0.216023	0.486342	0.444444	0.384615
ARS-BFGL-NGS-119662	1	0.476608	0.446498	0.482819	0.104643	0.434723	0.327765	0.396082	0.494138	0.475	0.385222	0.414359	0.479338	0.480916	0.227273	0	0.471996	0.423077	0.480296	0.375	0.309524	0.390388	0.361086	0.398305	0.36006	0.47583	0.42001	0.193548	0.25
ARS-BFGL-NGS-119694	0	0.486621	0.456079	0.492921	0.381202	0.278438	0.469697	0.471667	0.468988	0.261905	0.451868	0.0992273	0.40307	0.406322	0.409091	0.4	0.241517	0.461538	0.391626	0.34375	0.452381	0.422559	0.417815	0.192982	0.268677	0.344734	0.430039	0.436508	0.326923
ARS-BFGL-NGS-119782	0	0.484776	0.460319	0.489827	0.445701	0.266682	0.32127	0.394386	0.461492	0.238095	0.383405	0.315101	0.471111	0.43842	0.227273	0.2	0.34616	0.269231	0.388614	0.375	0.47619	0.489882	0.450962	0.466102	0.248353	0.233949	0.392027	0.206349	0.480769
ARS-BFGL-NGS-12481	0	0.488096	0.498254	0.485997	0.371662	0.370032	0.438655	0.486164	0.403122	0.333333	0.459803	0.384298	0.356748	0.272414	0.272727	0.3	0.370029	0.115385	0.110294	0.34375	0.404762	0.378788	0.483945	0.169492	0.373351	0.181284	0.235026	0.396825	0.442308
ARS-BFGL-NGS-12514	0	0.491047	0.482064	0.492904	0.31271	0.16804	0.285133	0.347163	0.496376	0.5	0.337341	0.326575	0.447678	0.423963	0.227273	0.2	0.315827	0.153846	0.42402	0.375	0.404762	0.4375	0.278545	0.415254	0.364236	0.384906	0.351902	0.5	0.44
ARS-BFGL-NGS-12595	0	0.484617	0.479707	0.485645	0.259045	0.43398	0.479684	0.421545	0.492309	0.425	0.430595	0.233708	0.496	0.444188	0.5	0.35	0.378884	0.458333	0.416256	0.46875	0.333333	0.269231	0.487896	0.422414	0.460147	0.16434	0.374871	0.395161	0.365385
ARS-BFGL-NGS-12759	0	0.471019	0.468587	0.471521	0.344973	0.490847	0.483728	0.250119	0.400525	0.452381	0.322034	0.334163	0.208843	0.395579	0.409091	0.45	0.469589	0.423077	0.465686	0.4375	0.380952	0.478849	0.427449	0.181034	0.395802	0.298279	0.421971	0.15873	0.480769
ARS-BFGL-NGS-12878	0	0.468223	0.455217	0.470914	0.313335	0.305096	0.452823	0.421531	0.459012	0.47619	0.346317	0.457137	0.350242	0.322717	0.0454545	0.333333	0.237208	0.461538	0.426471	0.40625	0.261905	0.391231	0.343173	0.423729	0.259499	0.498314	0.232875	0.31746	0.326923
ARS-BFGL-NGS-13360	0	0.48418	0.483195	0.477436	0.27948	0.225902	0.407613	0.405476	0.488729	0.380952	0.317606	0.423812	0.430311	0.416092	0.227273	0.35	0.414586	0.227273	0.463235	0.40625	0.119048	0.294613	0.493578	0.432203	0.329886	0.220662	0.40558	0.484127	0.480769
ARS-BFGL-NGS-14035	0	0.452309	0.471633	0.44832	0.412947	0.478251	0.141272	0.379294	0.393327	0.428571	0.466619	0.294629	0.240083	0.268009	0.454545	0.1	0.180172	0.346154	0.346535	0.40625	0.428571	0.347973	0.452622	0.127119	0.438024	0.447733	0.27053	0.5	0.384615
ARS-BFGL-NGS-14039	0	0.497874	0.485913	0.499652	0.198036	0.398076	0.328021	0.248692	0.486176	0.119048	0.48237	0.377039	0.334274	0.36796	0.272727	0.35	0.494257	0.461538	0.470588	0.46875	0.5	0.339496	0.363636	0.466102	0.382794	0.48194	0.221936	0.301587	0.346154
ARS-BFGL-NGS-14557	0	0.471575	0.497248	0.465129	0.429954	0.200274	0.191654	0.409286	0.217493	0.190476	0.435211	0.186188	0.449831	0.495437	0.409091	0.05	0.239635	0.269231	0.273399	0.5	0.380952	0.49916	0.457798	0.279661	0.239449	0.294093	0.303113	0.357143	0.326923
ARS-BFGL-NGS-14632	0	0.498451	0.478577	0.497442	0.396743	0.47693	0.365115	0.369348	0.366075	0.380952	0.320423	0.259723	0.445539	0.461509	0.272727	0.25	0.403376	0.461538	0.409314	0.5	0.380952	0.480672	0.424242	0.440678	0.439072	0.249057	0.280558	0.230159	0.480769
ARS-BFGL-NGS-14740	1	0.481871	0.484699	0.481286	0.373833	0.482869	0.469697	0.340466	0.477757	0.47619	0.447887	0.29377	0.476206	0.491241	0.272727	0.3	0.447563	0.423077	0.414216	0.34375	0.47619	0.394958	0.280477	0.330508	0.43475	0.127463	0.324386	0.246032	0.365385
ARS-BFGL-NGS-1481	0	0.45082	0.441649	0.452716	0.270726	0.277296	0.313516	0.241199	0.482247	0.5	0.376761	0.447603	0.409113	0.288593	0.409091	0.05	0.27658	0.192308	0.394608	0.28125	0.404762	0.478151	0.365138	0.389831	0.235012	0.381612	0.266825	0.198413	0.442308
ARS-BFGL-NGS-14996	0	0.459072	0.448986	0.461158	0.474078	0.444902	0.240946	0.488582	0.489216	0.380952	0.345557	0.371942	0.287845	0.353008	0.227273	0.35	0.35917	0.153846	0.232843	0.4375	0.452381	0.240336	0.220994	0.059322	0.142793	0.410939	0.323559	0.15873	0.288462
ARS-BFGL-NGS-15250	0	0.482309	0.480989	0.482581	0.470557	0.341179	0.280118	0.290138	0.398643	0.428571	0.32274	0.24625	0.434107	0.229555	0.227273	0	0.422405	0.333333	0.377451	0.375	0.380952	0.434454	0.297706	0.457627	0.368255	0.240252	0.325377	0.428571	0.230769
ARS-BFGL-NGS-15506	1	0.446358	0.441247	0.447413	0.395528	0.369575	0.48477	0.442537	0.392681	0.047619	0.489362	0.126614	0.489588	0.298611	0.454545	0.4	0.36087	0.384615	0.475369	0.125	0.452381	0.214407	0.401104	0.305085	0.45338	0.203252	0.478529	0.201613	0.173077
ARS-BFGL-NGS-15508	0	0.493045	0.494848	0.490542	0.290089	0.357796	0.349335	0.327627	0.489192	0.452381	0.447109	0.100946	0.480904	0.302469	0.409091	0.05	0.45277	0.269231	0.333333	0.34375	0.47619	0.172269	0.407424	0.152542	0.413948	0.413663	0.251693	0.293651	0.365385
ARS-BFGL-NGS-15731	1	0.464315	0.448108	0.467669	0.475295	0.397899	0.340724	0.204286	0.473773	0.47619	0.31831	0.44089	0.452125	0.442073	0.318182	0.1	0.320018	0.346154	0.438424	0.34375	0.214286	0.307563	0.490376	0.305085	0.490721	0.251888	0.371853	0.31746	0.423077
ARS-BFGL-NGS-16249	0	0.47313	0.45026	0.477857	0.254326	0.466498	0.477827	0.348593	0.491061	0.428571	0.385915	0.230888	0.344911	0.274353	0.272727	0.25	0.451319	0.192308	0.367647	0.4375	0.309524	0.421186	0.350368	0.398305	0.462702	0.485744	0.488832	0.246032	0.365385
ARS-BFGL-NGS-16336	0	0.490877	0.484373	0.492222	0.479216	0.491991	0.217456	0.494053	0.417957	0.404762	0.469014	0.473652	0.400339	0.351721	0.318182	0.4	0.411069	0.230769	0.184729	0.40625	0.5	0.298319	0.359835	0.169492	0.275397	0.405263	0.26869	0.277778	0.288462
ARS-BFGL-NGS-16504	0	0.474208	0.488112	0.471331	0.44944	0.380974	0.337416	0.464115	0.298793	0.285714	0.364347	0.422483	0.448938	0.422137	0.0454545	0.333333	0.319202	0.461538	0.453202	0.46875	0.166667	0.238579	0.385397	0.491525	0.259795	0.0875158	0.111952	0.412698	0.5
ARS-BFGL-NGS-16920	0	0.488015	0.475285	0.490647	0.459579	0.428506	0.399926	0.421228	0.48613	0.285714	0.454161	0.467619	0.462351	0.073384	0.409091	0.15	0.413104	0.269231	0.463235	0.375	0.47619	0.281513	0.486697	0.186441	0.240641	0.450105	0.394028	0.412698	0.5
ARS-BFGL-NGS-16925	0	0.496127	0.482636	0.498918	0.410169	0.427298	0.488157	0.378095	0.379317	0.333333	0.482295	0.496672	0.320074	0.427863	0.5	0.1	0.473571	0.384615	0.45098	0.3125	0.238095	0.413445	0.467919	0.483051	0.348249	0.138842	0.388642	0.412698	0.5
ARS-BFGL-NGS-17077	0	0.469516	0.434018	0.476854	0.442736	0.327697	0.456763	0.352689	0.3706	0.166667	0.46822	0.305725	0.186268	0.0625483	0.227273	0	0.265696	0.307692	0.460784	0.3125	0.428571	0.440336	0.4375	0.313559	0.393735	0.256092	0.464734	0.396825	0.442308
ARS-BFGL-NGS-17125	0	0.484521	0.45188	0.49127	0.328771	0.34225	0.472674	0.316992	0.403455	0.238095	0.25952	0.434471	0.374695	0.377574	0.318182	0.45	0.386952	0.346154	0.375	0.4375	0.380952	0.446218	0.359633	0.364407	0.327844	0.39979	0.3125	0.277778	0.365385
ARS-BFGL-NGS-17182	0	0.487655	0.484453	0.488317	0.0396034	0.351742	0.279259	0.380828	0.438288	0.404762	0.399296	0.0960637	0.454248	0.224693	0.272727	0.4	0.256157	0.208333	0.465347	0.166667	0.0952381	0.401182	0.291244	0.483051	0.416742	0.410579	0.196855	0.0873016	0.461538
ARS-BFGL-NGS-17527	0	0.486523	0.468349	0.490216	0.356379	0.477889	0.288052	0.389731	0.331302	0.357143	0.423077	0.330016	0.371579	0.440299	0.222222	0.1	0.443327	0.461538	0.376847	0.40625	0.5	0.308772	0.476879	0.449153	0.478747	0.259422	0.48273	0.419355	0.384615
ARS-BFGL-NGS-18122	0	0.474334	0.458724	0.477562	0.418207	0.480101	0.484086	0.463979	0.498156	0.428571	0.323944	0.0764722	0.414003	0.417751	0.454545	0.222222	0.422738	0.5	0.482843	0.21875	0.404762	0.484034	0.418733	0.322034	0.440859	0.372323	0.374087	0.428571	0.326923
ARS-BFGL-NGS-18653	0	0.491912	0.499845	0.490273	0.42123	0.457931	0.425185	0.346817	0.455413	0.261905	0.420085	0.475061	0.433737	0.334855	0.227273	0	0.382995	0.269231	0.485075	0.34375	0.333333	0.491597	0.408756	0.389831	0.394578	0.445053	0.440654	0.31746	0.442308
ARS-BFGL-NGS-19227	0	0.497608	0.496324	0.497874	0.388241	0.428473	0.388479	0.336268	0.498084	0.285714	0.365303	0.420727	0.426936	0.149924	0.318182	0.4	0.407867	0.461538	0.416667	0.4375	0.357143	0.459664	0.432843	0.29661	0.343123	0.307563	0.314614	0.388889	0.384615
ARS-BFGL-NGS-19431	0	0.490444	0.47912	0.492787	0.487856	0.450389	0.314349	0.41294	0.428209	0.0952381	0.434415	0.264968	0.48215	0.38251	0.5	0.35	0.477992	0.192308	0.470443	0.40625	0.333333	0.488215	0.334404	0.483051	0.201258	0.387374	0.444866	0.0793651	0.442308
ARS-BFGL-NGS-19741	0	0.489927	0.445683	0.498999	0.371337	0.446094	0.444198	0.248567	0.323757	0.452381	0.114347	0.237768	0.420764	0.459407	0.409091	0.4	0.291392	0.230769	0.300493	0.09375	0.190476	0.324074	0.388426	0.364407	0.3528	0.44167	0.441657	0.190476	0.442308
ARS-BFGL-NGS-20281	0	0.44927	0.432006	0.452839	0.340587	0.38546	0.439394	0.495714	0.412519	0.285714	0.391396	0.283283	0.337538	0.470475	0.181818	0.45	0.292932	0.384615	0.29902	0.34375	0.333333	0.327731	0.478401	0.29661	0.470949	0.41782	0.45819	0.333333	0.365385
ARS-BFGL-NGS-20403	0	0.485662	0.49265	0.484218	0.404944	0.491063	0.382702	0.223988	0.240916	0.425	0.471388	0.484501	0.403502	0.491979	0.272727	0.1	0.392429	0.5	0.396552	0.21875	0.428571	0.204082	0.418744	0.0689655	0.336845	0.223139	0.476966	0.112903	0.32
ARS-BFGL-NGS-21227	0	0.487352	0.475666	0.479709	0.272329	0.464792	0.488922	0.337774	0.185107	0.238095	0.308181	0.472821	0.49735	0.314017	0.5	0.15	0.46785	0.192308	0.468137	0.46875	0.5	0.49916	0.244037	0.241379	0.251648	0.327673	0.406683	0.206349	0.25
ARS-BFGL-NGS-21400	0	0.493972	0.482283	0.49639	0.483123	0.346523	0.417717	0.208333	0.496461	0.238095	0.399576	0.271099	0.312132	0.29246	0.454545	0.1	0.462268	0.384615	0.118812	0.5	0.452381	0.49577	0.400459	0.29661	0.476005	0.365772	0.304383	0.309524	0.211538
ARS-BFGL-NGS-21717	0	0.459562	0.41179	0.469275	0.412459	0.18161	0.34	0.214831	0.386439	0.380952	0.354725	0.452993	0.308606	0.455752	0.136364	0.05	0.298741	0.384615	0.169118	0.40625	0.142857	0.356303	0.483012	0.169492	0.188399	0.329263	0.341946	0.277778	0.480769
ARS-BFGL-NGS-22052	0	0.489538	0.486758	0.484793	0.207595	0.445309	0.436669	0.189907	0.491054	0.285714	0.384677	0.272079	0.389933	0.335137	0.272727	0.15	0.424705	0.115385	0.326347	0.363636	0.208333	0.353211	0.279297	0.381356	0.409049	0.137532	0.395688	0.198413	0.365385
ARS-BFGL-NGS-22113	0	0.482721	0.474107	0.484503	0.485528	0.478281	0.429416	0.451667	0.356919	0.0952381	0.439972	0.467666	0.364633	0.319635	0.0454545	0.4	0.494479	0	0.252451	0.40625	0.452381	0.483165	0.430275	0.20339	0.391467	0.186792	0.444484	0.468254	0.423077
ARS-BFGL-NGS-2215	0	0.479118	0.461631	0.482724	0.466253	0.426673	0.48851	0.449023	0.332897	0.190476	0.428267	0.34291	0.463897	0.20613	0.318182	0.05	0.481309	0.384615	0.443627	0.40625	0.380952	0.486486	0.375	0.491525	0.238295	0.269668	0.412556	0.373016	0.326923
ARS-BFGL-NGS-22685	0	0.458941	0.45535	0.459678	0.1848	0.345854	0.43713	0.240077	0.403857	0.47619	0.402699	0.392266	0.23039	0.477183	0.0454545	0.35	0.4368	0.0384615	0.480392	0.4	0.428571	0.4	0.388067	0.194915	0.482014	0.291632	0.316362	0.269841	0.480769
ARS-BFGL-NGS-23432	0	0.465688	0.445324	0.46989	0.410725	0.413959	0.230912	0.427412	0.434944	0.357143	0.347949	0.203511	0.364087	0.206672	0.272727	0.45	0.284273	0.461538	0.295567	0.3125	0.404762	0.399493	0.401195	0.172414	0.424138	0.36703	0.227572	0.293651	0.384615
ARS-BFGL-NGS-23813	0	0.490915	0.48814	0.49149	0.176247	0.475762	0.43652	0.382156	0.318208	0.075	0.452045	0.415236	0.452456	0.489726	0.409091	0.35	0.426648	0.125	0.419118	0.34375	0.190476	0.485642	0.389454	0.224138	0.482816	0.476069	0.253908	0.277778	0.423077
ARS-BFGL-NGS-23961	0	0.44633	0.410559	0.453664	0.357891	0.468921	0.358198	0.421644	0.427026	0.5	0.452415	0.228514	0.350111	0.296875	0	0.1	0.222866	0.346154	0.205882	0.28125	0.0952381	0.464706	0.339187	0.457627	0.201258	0.0769715	0.321287	0.444444	0.365385
ARS-BFGL-NGS-24214	0	0.466886	0.448582	0.470669	0.275894	0.415025	0.285926	0.334209	0.436872	0.238095	0.49929	0.328511	0.336618	0.499235	0.227273	0	0.240743	0.423077	0.35468	0.28125	0.142857	0.465488	0.306422	0.355932	0.40024	0.465053	0.308585	0.412698	0.480769
ARS-BFGL-NGS-24419	1	0.433597	0.426419	0.435081	0.469455	0.45679	0.364106	0.387066	0.416587	0.47619	0.397599	0.407383	0.372	0.367433	0.227273	0.35	0.396118	0.153846	0.470588	0.46875	0.428571	0.302521	0.485308	0.432203	0.483827	0.174214	0.377324	0.253968	0.288462
ARS-BFGL-NGS-24521	0	0.484203	0.496019	0.48178	0.317012	0.450366	0.342476	0.441599	0.425793	0.238095	0.401709	0.314642	0.493581	0.170313	0.454545	0	0.452774	0.461538	0.289216	0.46875	0.309524	0.403879	0.162963	0.262712	0.370992	0.364973	0.366843	0.452381	0.365385
ARS-BFGL-NGS-24591	0	0.478642	0.477931	0.478789	0.498503	0.493819	0.397778	0.322773	0.281189	0.452381	0.490113	0.429014	0.228038	0.425385	0.227273	0.222222	0.466073	0.461538	0.371921	0.40625	0.428571	0.369529	0.498163	0.381356	0.262913	0.233712	0.302597	0.484127	0.307692
ARS-BFGL-NGS-25107	0	0.498965	0.499457	0.498864	0.31195	0.494045	0.499629	0.293145	0.362541	0.428571	0.417266	0.257758	0.398687	0.47994	0.35	0	0.474495	0.307692	0.438119	0.46875	0.309524	0.259259	0.360572	0.307018	0.280565	0.430433	0.419044	0.344262	0.26
ARS-BFGL-NGS-25646	0	0.450456	0.414116	0.457971	0.408888	0.453797	0.464549	0.475726	0.44977	0.357143	0.35	0.323833	0.234793	0.206084	0.3	0.05	0.274367	0.307692	0.497549	0.375	0.380952	0.32521	0.470669	0.432203	0.374775	0.412259	0.177503	0.428571	0.365385
ARS-BFGL-NGS-25959	0	0.497946	0.490957	0.49939	0.422818	0.497253	0.477054	0.398858	0.453649	0.47619	0.496474	0.449752	0.333105	0.43515	0.363636	0.2	0.404787	0.25	0.306373	0.375	0.47619	0.409244	0.487168	0.491525	0.481709	0.125053	0.393896	0.285714	0.480769
ARS-BFGL-NGS-2644	0	0.480222	0.45144	0.48617	0.368514	0.310526	0.469652	0.482636	0.360418	0.380952	0.219014	0.195471	0.441899	0.362148	0.5	0.0555556	0.496547	0	0.348039	0.34375	0.47619	0.373524	0.414141	0.322034	0.391187	0.417576	0.34954	0.230159	0.480769
ARS-BFGL-NGS-26517	1	0.352492	0.332824	0.356564	0.488111	0.160339	0.377407	0.354793	0.214555	0.238095	0.48519	0.458212	0.442792	0.276636	0.363636	0.35	0.258866	0.423077	0.482759	0.34375	0.380952	0.310606	0.378676	0.398305	0.255699	0.331513	0.11591	0.484127	0.365385
ARS-BFGL-NGS-27095	0	0.495213	0.47833	0.489736	0.170154	0.108547	0.489283	0.428231	0.480488	0.5	0.403521	0.311979	0.454178	0.268788	0.136364	0.15	0.446339	0.230769	0.166667	0.375	0.452381	0.205882	0.254354	0.466102	0.266037	0.276123	0.211556	0.269841	0.5
ARS-BFGL-NGS-27577	1	0.401023	0.380042	0.405362	0.328428	0.329374	0.435329	0.320171	0.380404	0.238095	0.495775	0.487575	0.435156	0.21189	0.0454545	0.1	0.237852	0.346154	0.357143	0.46875	0.285714	0.491597	0.405505	0.474576	0.266187	0.339203	0.401567	0.277778	0.5
ARS-BFGL-NGS-27731	0	0.479268	0.480874	0.478936	0.42258	0.323193	0.375556	0.413851	0.465415	0.285714	0.416667	0.421652	0.388912	0.256664	0.272727	0.1	0.379614	0.0769231	0.375	0.4375	0.238095	0.320707	0.443934	0.0338983	0.220659	0.278502	0.485872	0.253968	0.326923
ARS-BFGL-NGS-27865	0	0.457096	0.421949	0.464366	0.476689	0.393856	0.268175	0.322296	0.387368	0.214286	0.31338	0.286787	0.426936	0.327757	0.181818	0	0.225464	0.307692	0.437811	0.4375	0.238095	0.474705	0.433303	0.338983	0.237189	0.384131	0.420526	0.388889	0.5
ARS-BFGL-NGS-27948	0	0.478248	0.435226	0.487151	0.176407	0.422532	0.494453	0.216326	0.497927	0.452381	0.365629	0.163964	0.381282	0.446702	0.0909091	0.1	0.402053	0.230769	0.213235	0.25	0.380952	0.410084	0.402383	0.313559	0.320509	0.275985	0.258474	0.253968	0.442308
ARS-BFGL-NGS-28167	0	0.491282	0.495258	0.490466	0.428441	0.438985	0.376571	0.336837	0.414285	0.380952	0.415363	0.381511	0.481575	0.28505	0.181818	0.4	0.493071	0.461538	0.328431	0.3125	0.47619	0.341176	0.409889	0.364407	0.438455	0.409853	0.42847	0.293651	0.288462
ARS-BFGL-NGS-28202	0	0.493922	0.476016	0.497624	0.212083	0.318327	0.39	0.403287	0.370937	0.119048	0.408898	0.174646	0.422988	0.319392	0.409091	0.05	0.463161	0.0769231	0.375	0.4375	0.380952	0.371404	0.392364	0.364407	0.204225	0.346896	0.483873	0.349206	0.461538
ARS-BFGL-NGS-28504	0	0.482113	0.455875	0.487557	0.466251	0.496536	0.270941	0.438278	0.489393	0.315789	0.347949	0.301076	0.416691	0.415713	0.454545	0.0555556	0.292745	0.307692	0.440594	0.375	0.475	0.172007	0.262167	0.127119	0.240741	0.307775	0.472641	0.492063	0.423077
ARS-BFGL-NGS-28681	0	0.499854	0.476449	0.494955	0.380004	0.416133	0.387204	0.42183	0.455973	0.452381	0.293785	0.368283	0.498992	0.498077	0.454545	0.4	0.296655	0.384615	0.387255	0.375	0.214286	0.451261	0.485793	0.271186	0.277112	0.215094	0.286011	0.112903	0.423077
ARS-BFGL-NGS-29144	0	0.480731	0.462957	0.484406	0.21601	0.272644	0.390289	0.368371	0.490404	0.357143	0.349788	0.34716	0.472521	0.456654	0.227273	0.2	0.48215	0.461538	0.392157	0.125	0.225	0.461149	0.317847	0.482759	0.249701	0.427883	0.268269	0.206349	0.211538
ARS-BFGL-NGS-30199	0	0.473263	0.494808	0.468848	0.156194	0.386603	0.439024	0.154197	0.341699	0.166667	0.260313	0.400039	0.48441	0.482504	0.363636	0.05	0.469431	0.384615	0.330049	0.3125	0.285714	0.425926	0.476389	0.211864	0.376803	0.162933	0.388251	0.230159	0.423077
ARS-BFGL-NGS-30207	0	0.469925	0.461784	0.471609	0.3001	0.470074	0.292131	0.300287	0.478315	0.380952	0.392857	0.338169	0.480745	0.377786	0.409091	0.2	0.288009	0.461538	0.391626	0.46875	0.261905	0.255499	0.275	0.403509	0.484521	0.317607	0.377894	0.277778	0.34
ARS-BFGL-NGS-30559	0	0.49308	0.49407	0.490421	0.250393	0.490385	0.405695	0.415835	0.466698	0.404762	0.423239	0.374765	0.430186	0.25783	0.318182	0	0.430804	0.166667	0.431373	0.375	0.333333	0.406566	0.17844	0.398305	0.384512	0.333683	0.396421	0.103175	0.403846
ARS-BFGL-NGS-30677	0	0.45182	0.435068	0.455284	0.225678	0.364135	0.421286	0.304472	0.414474	0.333333	0.486601	0.350867	0.422028	0.263699	0.409091	0.45	0.185059	0.346154	0.220588	0.28125	0.357143	0.346801	0.41659	0.0762712	0.199251	0.451153	0.236531	0.47619	0.461538
ARS-BFGL-NGS-30953	0	0.481786	0.448634	0.488636	0.326813	0.458524	0.262944	0.429594	0.465542	0.380952	0.412181	0.478234	0.461964	0.172387	0.409091	0	0.400571	0.423077	0.375	0.375	0.357143	0.360406	0.376492	0.211864	0.385123	0.484421	0.34105	0.285714	0.423077
ARS-BFGL-NGS-31640	1	0.460609	0.441869	0.464487	0.433942	0.34148	0.30681	0.309082	0.459596	0.309524	0.399296	0.21964	0.490418	0.291985	0.409091	0.5	0.39004	0.269231	0.438725	0.46875	0.333333	0.380672	0.260331	0.355932	0.146345	0.281224	0.147175	0.460317	0.480769
ARS-BFGL-NGS-31807	1	0.490353	0.497927	0.488786	0.433702	0.48926	0.266617	0.399144	0.414152	0.47619	0.422535	0.459016	0.461922	0.349049	0.5	0	0.445979	0.346154	0.490148	0.3125	0.380952	0.313445	0.361468	0.152542	0.448967	0.474843	0.415395	0.357143	0.384615
ARS-BFGL-NGS-32083	0	0.491208	0.465823	0.496458	0.441133	0.234232	0.38507	0.441694	0.369189	0.380952	0.335684	0.348238	0.493732	0.307985	0.454545	0.4	0.44215	0.461538	0.436275	0.40625	0.333333	0.454622	0.488511	0.364407	0.312257	0.425336	0.481442	0.214286	0.25
ARS-BFGL-NGS-32490	0	0.49885	0.486514	0.498599	0.418911	0.42978	0.41642	0.398281	0.372393	0.0952381	0.392504	0.411163	0.408819	0.436786	0.454545	0.35	0.423103	0.115385	0.41133	0.3125	0.285714	0.289916	0.453627	0.432203	0.498802	0.232397	0.433593	0.261905	0.307692
ARS-BFGL-NGS-32605	0	0.480944	0.494736	0.47809	0.44401	0.473732	0.327917	0.462857	0.42089	0.285714	0.499295	0.477136	0.487859	0.215709	0.454545	0.05	0.421599	0.307692	0.327586	0.4375	0.380952	0.410084	0.477085	0.279661	0.281587	0.45304	0.432427	0.460317	0.384615
ARS-BFGL-NGS-32769	0	0.494969	0.469312	0.499729	0.398709	0.379799	0.493713	0.418333	0.427737	0.47619	0.408062	0.364161	0.404731	0.407154	0.409091	0	0.49408	0.346154	0.409314	0.4375	0.333333	0.314815	0.463235	0.29661	0.385111	0.421351	0.486906	0.468254	0.269231
ARS-BFGL-NGS-32846	0	0.461921	0.471027	0.460071	0.463309	0.150252	0.297118	0.39633	0.482831	0.333333	0.369718	0.347088	0.272768	0.282946	0.227273	0.45	0.455169	0.384615	0.311275	0.15625	0.357143	0.442761	0.46829	0.482759	0.224903	0.437579	0.418647	0.269841	0.346154
ARS-BFGL-NGS-33000	0	0.486826	0.490948	0.485974	0.314594	0.371631	0.388848	0.465271	0.428634	0.404762	0.382394	0.473388	0.468186	0.425697	0.0454545	0.15	0.422047	0.307692	0.245098	0.46875	0.357143	0.358586	0.49633	0.347458	0.398473	0.38186	0.420358	0.325397	0.288462
ARS-BFGL-NGS-33249	0	0.459094	0.425817	0.465978	0.417541	0.212294	0.465632	0.245364	0.309802	0.428571	0.485915	0.411886	0.234706	0.141065	0.227273	0.5	0.439545	0.307692	0.436275	0.4375	0.261905	0.319328	0.477523	0.423729	0.17825	0.308546	0.446562	0.468254	0.269231
ARS-BFGL-NGS-33709	0	0.48198	0.471191	0.484212	0.395433	0.366636	0.41364	0.421629	0.363499	0.404762	0.410563	0.382016	0.398307	0.313665	0.136364	0.5	0.491935	0.5	0.408867	0.3125	0.261905	0.444351	0.416514	0.20339	0.492647	0.490122	0.292366	0.491935	0.384615
ARS-BFGL-NGS-33745	0	0.488725	0.476675	0.491216	0.429171	0.48032	0.305761	0.421778	0.495666	0.214286	0.451909	0.345238	0.467504	0.410578	0.272727	0	0.362099	0.269231	0.480392	0.375	0.380952	0.345378	0.389706	0.211864	0.415544	0.434773	0.430624	0.31746	0.384615
ARS-BFGL-NGS-34169	0	0.497807	0.495569	0.496439	0.291238	0.341937	0.311899	0.257972	0.492263	0.452381	0.454866	0.294641	0.484512	0.196387	0.363636	0.35	0.445052	0.307692	0.345588	0.3125	0.285714	0.384034	0.397706	0.40678	0.442515	0.320889	0.368506	0.365079	0.230769
ARS-BFGL-NGS-34282	0	0.488218	0.475469	0.490859	0.20011	0.41132	0.443787	0.31584	0.377946	0.333333	0.44774	0.483877	0.417029	0.311644	0.409091	0	0.397713	0.25	0.470588	0.46875	0.261905	0.448567	0.385503	0.440678	0.475811	0.205858	0.41969	0.309524	0.307692
ARS-BFGL-NGS-34393	0	0.473578	0.493396	0.469478	0.49769	0.241663	0.448671	0.49714	0.40309	0.47619	0.469676	0.168119	0.430202	0.27821	0.5	0.4	0.340504	0.384615	0.421569	0.46875	0.285714	0.372896	0.486239	0	0.353144	0.392243	0.392294	0.404762	0.461538
ARS-BFGL-NGS-34516	0	0.468125	0.448675	0.472146	0.388918	0.283463	0.283235	0.457877	0.350472	0.452381	0.311268	0.167245	0.478952	0.337423	0.227273	0.15	0.412499	0.0833333	0.254902	0.46875	0.238095	0.428451	0.320348	0.457627	0.38601	0.374529	0.14373	0.325397	0.442308
ARS-BFGL-NGS-34582	0	0.499628	0.460684	0.492314	0.319035	0.367748	0.187639	0.15628	0.293376	0.380952	0.445698	0.366086	0.45095	0.381226	0.318182	0.5	0.444337	0.375	0.370098	0.4375	0.404762	0.420875	0.398531	0.237288	0.238473	0.343331	0.411598	0.150794	0.365385
ARS-BFGL-NGS-35419	0	0.433875	0.427336	0.435227	0.351448	0.359068	0.479645	0.298333	0.469319	0.5	0.46831	0.257289	0.226435	0.124715	0.363636	0.15	0.207509	0.230769	0.215686	0.4375	0.142857	0.362185	0.386343	0.381356	0.44506	0.440277	0.225152	0.222222	0.346154
ARS-BFGL-NGS-3584	0	0.491191	0.498238	0.489734	0.476415	0.5	0.24166	0.363073	0.288955	0.214286	0.497866	0.316237	0.24665	0.141065	0.409091	0	0.354572	0.346154	0.352941	0.5	0.333333	0.346218	0.421415	0.491525	0.325442	0.336559	0.467861	0.238095	0.269231
ARS-BFGL-NGS-35963	0	0.498083	0.483339	0.498868	0.448516	0.489936	0.321877	0.28388	0.493114	0.404762	0.380818	0.399081	0.435179	0.0692015	0.454545	0.45	0.367439	0.423077	0.396552	0.28125	0.428571	0.380672	0.481651	0.449153	0.460168	0.377941	0.45274	0.206349	0.288462
ARS-BFGL-NGS-36513	1	0.464759	0.430856	0.471773	0.402954	0.414567	0.467134	0.415278	0.377941	0.333333	0.335926	0.374167	0.313641	0.332184	0.136364	0	0.371966	0.25	0.446078	0.4375	0.47619	0.247475	0.489908	0.466102	0.484253	0.348485	0.407659	0.452381	0.461538
ARS-BFGL-NGS-36545	0	0.496129	0.491421	0.497101	0.183822	0.198624	0.369904	0.207439	0.491575	0.47619	0.314448	0.355715	0.461876	0.458751	0.409091	0.05	0.294832	0.307692	0.371921	0.375	0.309524	0.499157	0.430147	0.431034	0.324588	0.177941	0.38154	0.349206	0.326923
ARS-BFGL-NGS-36553	0	0.491913	0.4793	0.494515	0.459072	0.476234	0.418759	0.198477	0.407475	0.5	0.496459	0.490953	0.480843	0.127126	0.318182	0.35	0.424872	0.346154	0.203431	0.1875	0.5	0.478921	0.482569	0.355932	0.213537	0.460797	0.333536	0.325397	0.403846
ARS-BFGL-NGS-36793	0	0.494703	0.489059	0.491346	0.394473	0.463566	0.439259	0.267398	0.433378	0.261905	0.478814	0.366541	0.489049	0.241235	0.227273	0	0.48729	0.192308	0.41133	0.1875	0.380952	0.467172	0.39733	0.330508	0.494756	0.159781	0.441686	0.365079	0.384615
ARS-BFGL-NGS-36852	0	0.456675	0.410515	0.466215	0.367964	0.404936	0.46151	0.340952	0.228804	0.404762	0.489407	0.308471	0.246694	0.466174	0.409091	0.05	0.295521	0.318182	0.348039	0.375	0.275	0.415825	0.380843	0.169492	0.172058	0.485954	0.431922	0.452381	0.442308
ARS-BFGL-NGS-36880	0	0.497095	0.47899	0.49216	0.443267	0.408425	0.466964	0.495941	0.452531	0.333333	0.22973	0.455873	0.424631	0.420925	0.409091	0.15	0.435806	0.0769231	0.281095	0.4375	0.309524	0.495791	0.356814	0.12931	0.469143	0.426891	0.41877	0.333333	0.365385
ARS-BFGL-NGS-37484	0	0.482987	0.486247	0.482312	0.459683	0.311472	0.441568	0.148263	0.307914	0.47619	0.468839	0.234593	0.466472	0.285441	0.227273	0	0.213367	0.5	0.453431	0.1875	0.357143	0.470539	0.388991	0.381356	0.484248	0.463956	0.346587	0.0873016	0.442308
ARS-BFGL-NGS-37680	0	0.497878	0.467889	0.495932	0.243834	0.389959	0.454815	0.111905	0.445726	0.166667	0.292199	0.434541	0.303752	0.377424	0.318182	0.4	0.343871	0.5	0.467822	0.46875	0.452381	0.44688	0.457103	0.448276	0.191397	0.0880252	0.450432	0.0714286	0.5
ARS-BFGL-NGS-38423	1	0.488055	0.482743	0.489154	0.137784	0.373041	0.434718	0.228095	0.300183	0.214286	0.346968	0.370228	0.382335	0.110215	0.181818	0	0.438296	0.416667	0.447761	0.4375	0.428571	0.342061	0.456841	0.372881	0.308389	0.430626	0.456743	0.261905	0.288462
ARS-BFGL-NGS-38620	1	0.450305	0.472339	0.445749	0.427022	0.387592	0.463415	0.412691	0.496591	0.166667	0.280057	0.29185	0.49464	0.443216	0	0.15	0.472505	0.115385	0.490196	0.375	0.380952	0.352196	0.459062	0.342105	0.438494	0.386765	0.327871	0.206349	0.365385
ARS-BFGL-NGS-3965	0	0.481133	0.459194	0.48567	0.390968	0.407594	0.266099	0.406235	0.403547	0.261905	0.300847	0.385842	0.353602	0.329658	0.5	0	0.362631	0.346154	0.275862	0.125	0.238095	0.448653	0.413303	0.389831	0.293862	0.289639	0.225136	0.460317	0.326923
ARS-BFGL-NGS-39913	0	0.484488	0.470591	0.487362	0.199071	0.471193	0.335799	0.38566	0.447096	0.142857	0.490845	0.260009	0.440156	0.157034	0.454545	0	0.488518	0.192308	0.376847	0.5	0.428571	0.159664	0.360422	0.152542	0.334181	0.43055	0.251213	0.285714	0.442308
ARS-BFGL-NGS-39978	1	0.37476	0.37226	0.375278	0.271915	0.0684524	0.13	0.0576279	0.484102	0.333333	0.347084	0.324995	0.436845	0.152523	0.409091	0.2	0.0522447	0.291667	0.468137	0.34375	0.425	0.212352	0.297222	0.220339	0.1875	0.360303	0.447786	0.491935	0.442308
ARS-BFGL-NGS-40189	0	0.492514	0.475172	0.4961	0.192964	0.48559	0.424556	0.242857	0.345996	0.380952	0.287024	0.0507776	0.300624	0.269787	0.5	0.3	0.486785	0.269231	0.276961	0.25	0.5	0.342593	0.362844	0.40678	0.36965	0.269392	0.498685	0.420635	0.192308
ARS-BFGL-NGS-40229	0	0.467563	0.415694	0.477953	0.357363	0.265316	0.299139	0.299365	0.300648	0.0714286	0.251603	0.346867	0.375726	0.413007	0.5	0	0.373165	0.384615	0.264881	0.409091	0.416667	0.473443	0.449805	0.474576	0.414716	0.312002	0.355952	0.428571	0.423077
ARS-BFGL-NGS-40249	0	0.472345	0.446009	0.477796	0.332529	0.334552	0.5	0.356497	0.351234	0.309524	0.452113	0.224346	0.402222	0.430038	0.454545	0.4	0.377875	0.5	0.219212	0.34375	0.380952	0.373109	0.458753	0.40678	0.203055	0.416213	0.408342	0.365079	0.403846
ARS-BFGL-NGS-4047	0	0.470685	0.478695	0.469029	0.26167	0.460009	0.429099	0.289461	0.314686	0.357143	0.398592	0.241846	0.474255	0.449772	0.181818	0.3	0.261963	0.166667	0.5	0.4375	0.142857	0.469748	0.468378	0.381356	0.361078	0.253146	0.281019	0.373016	0.384615
ARS-BFGL-NGS-40856	0	0.491733	0.484115	0.493308	0.469576	0.396891	0.496677	0.356327	0.497406	0.428571	0.343662	0.116553	0.462274	0.0624524	0.136364	0	0.352825	0.423077	0.5	0.5	0.380952	0.434454	0.378552	0.220339	0.293862	0.476101	0.435486	0.484127	0.442308
ARS-BFGL-NGS-41117	0	0.471485	0.484382	0.462421	0.419372	0.428703	0.414996	0.418912	0.359077	0.0714286	0.339311	0.48897	0.30964	0.410601	0.409091	0.2	0.402417	0.384615	0.20936	0.34375	0.261905	0.394247	0.449861	0.236842	0.45438	0.347094	0.215152	0.468254	0.384615
ARS-BFGL-NGS-41462	0	0.483167	0.455201	0.48895	0.366931	0.156464	0.433161	0.441849	0.458706	0.452381	0.303521	0.47268	0.401818	0.461449	0.409091	0.25	0.294812	0.192308	0.142157	0.25	0.47619	0.349662	0.421028	0.0338983	0.441749	0.299371	0.43486	0.103175	0.346154
ARS-BFGL-NGS-42283	1	0.427469	0.422321	0.428533	0.456856	0.470991	0.38601	0.229008	0.323999	0.309524	0.384017	0.445898	0.439496	0.410217	0.136364	0	0.425653	0.384615	0.445545	0.3125	0.428571	0.272727	0.375802	0.449153	0.261976	0.466667	0.362809	0.484127	0.480769
ARS-BFGL-NGS-42338	0	0.491777	0.494483	0.491218	0.266438	0.363117	0.460828	0.471218	0.407562	0.404762	0.456982	0.401209	0.490242	0.37392	0.318182	0.3	0.4118	0.384615	0.312808	0.4375	0.428571	0.323529	0.363428	0.483051	0.392269	0.227978	0.242317	0.396825	0.288462
ARS-BFGL-NGS-42505	1	0.487611	0.465247	0.492221	0.351477	0.451989	0.450741	0.476689	0.49062	0.142857	0.326977	0.473743	0.469414	0.495547	0.363636	0.4	0.429596	0.416667	0.477941	0.46875	0.309524	0.357504	0.469181	0.144068	0.389122	0.434956	0.426563	0.34127	0.461538
ARS-BFGL-NGS-42852	0	0.493815	0.484672	0.495712	0.282946	0.45612	0.444361	0.340058	0.376237	0.4	0.324648	0.252495	0.470694	0.214996	0.272727	0.4	0.349252	0.333333	0.424623	0.4375	0.47619	0.348896	0.345227	0.144068	0.38815	0.493838	0.477741	0.370968	0.365385
ARS-BFGL-NGS-4292	0	0.49022	0.470385	0.494321	0.494914	0.49543	0.301329	0.270328	0.376394	0.404762	0.449929	0.327182	0.415556	0.16055	0.181818	0.4	0.480507	0.153846	0.384804	0.5	0.404762	0.40084	0.286697	0.288136	0.467076	0.464166	0.365612	0.365079	0.461538
ARS-BFGL-NGS-42950	0	0.497836	0.490389	0.495399	0.43162	0.437357	0.424074	0.430854	0.394709	0.047619	0.316761	0.278389	0.430415	0.362977	0.272727	0	0.454748	0.384615	0.391626	0.40625	0.357143	0.394604	0.382136	0.279661	0.445095	0.49643	0.216677	0.282258	0.32
ARS-BFGL-NGS-44153	0	0.47022	0.45128	0.474136	0.39947	0.479443	0.426829	0.299477	0.371306	0.404762	0.372535	0.466692	0.414103	0.401521	0.363636	0.4	0.462322	0.384615	0.477941	0.40625	0.380952	0.389076	0.353804	0.372881	0.283298	0.433361	0.394226	0.436508	0.384615
ARS-BFGL-NGS-44355	0	0.477984	0.480323	0.4775	0.335926	0.49725	0.469539	0.486899	0.447688	0.333333	0.452617	0.426755	0.477679	0.452217	0.227273	0.05	0.413033	0.25	0.328431	0.40625	0.428571	0.492424	0.399908	0.0438596	0.201715	0.236024	0.42001	0.34127	0.442308
ARS-BFGL-NGS-44611	0	0.485183	0.474746	0.487339	0.37113	0.180302	0.258315	0.465172	0.354622	0.309524	0.441926	0.479762	0.32909	0.346672	0.363636	0.1	0.329014	0.291667	0.370098	0.5	0.261905	0.481513	0.238991	0.137931	0.0909227	0.385906	0.457764	0.420635	0.5
ARS-BFGL-NGS-44686	0	0.499826	0.49841	0.499461	0.438593	0.280046	0.37922	0.459203	0.437875	0.309524	0.376259	0.402811	0.41497	0.141463	0.5	0.5	0.441934	0.318182	0.29602	0.333333	0.45	0.398625	0.42797	0.344828	0.34488	0.447357	0.470079	0.379032	0.4
ARS-BFGL-NGS-45453	0	0.48893	0.49318	0.488051	0.44942	0.458772	0.272929	0.147255	0.454695	0.119048	0.451841	0.3021	0.36468	0.479087	0.0909091	0.5	0.376877	0.461538	0.0686275	0.375	0.333333	0.268519	0.251607	0.322034	0.21298	0.261016	0.458971	0.246032	0.403846
ARS-BFGL-NGS-45547	0	0.496322	0.492207	0.49395	0.396987	0.380175	0.395366	0.166505	0.483633	0.261905	0.439802	0.352082	0.418551	0.215537	0.454545	0.3	0.44609	0.416667	0.298995	0.28125	0.166667	0.371134	0.490749	0.413793	0.243978	0.319562	0.455409	0.201613	0.365385
ARS-BFGL-NGS-45686	0	0.480811	0.497628	0.477439	0.382377	0.427697	0.301563	0.358545	0.392609	0.404762	0.390224	0.222368	0.411499	0.331662	0.454545	0.05	0.426359	0.384615	0.33631	0.454545	0.416667	0.267399	0.481463	0.347458	0.481465	0.442251	0.492455	0.468254	0.403846
ARS-BFGL-NGS-50172	0	0.491958	0.491338	0.492086	0.40948	0.478719	0.367037	0.461042	0.417928	0.5	0.407616	0.300441	0.237372	0.41341	0	0.2	0.470688	0.384615	0.406863	0.5	0.452381	0.457143	0.499082	0.144068	0.484703	0.375526	0.457815	0.387097	0.365385
ARS-BFGL-NGS-5022	0	0.473851	0.462851	0.476127	0.458384	0.356293	0.371766	0.416944	0.369261	0.428571	0.479549	0.334193	0.230488	0.423194	0.318182	0.1	0.424195	0.0769231	0.465347	0.15625	0.452381	0.460304	0.373155	0.364407	0.285757	0.413619	0.468791	0.404762	0.480769
ARS-BFGL-NGS-5133	0	0.498295	0.491057	0.496092	0.477959	0.35783	0.477794	0.22823	0.484662	0.285714	0.491465	0.496342	0.314944	0.0756654	0.25	0.4	0.400331	0.384615	0.387255	0.09375	0.428571	0.422297	0.300645	0.423729	0.460775	0.48425	0.390699	0.420635	0.480769
ARS-BFGL-NGS-53433	0	0.464956	0.433138	0.471533	0.202293	0.420595	0.380459	0.475918	0.484315	0.333333	0.389675	0.460221	0.224428	0.39854	0.5	0.4	0.284867	0.269231	0.291667	0.46875	0.119048	0.439292	0.234619	0.423729	0.462969	0.434581	0.435166	0.33871	0.307692
ARS-BFGL-NGS-53461	0	0.485003	0.491117	0.480067	0.347715	0.307446	0.429838	0.334207	0.440359	0.0714286	0.264085	0.123326	0.410867	0.254406	0.454545	0.3	0.363195	0.461538	0.458333	0.375	0.47619	0.469697	0.258257	0.482759	0.279724	0.444608	0.451774	0.365079	0.307692
ARS-BFGL-NGS-54753	0	0.459616	0.463541	0.458803	0.147986	0.132845	0.186711	0.353362	0.338305	0.428571	0.349576	0.432292	0.248173	0.457666	0.136364	0	0.362747	0.125	0.0686275	0.3125	0.166667	0.442664	0.287684	0.474576	0.410891	0.433907	0.258257	0.269841	0.461538
ARS-BFGL-NGS-55042	0	0.484182	0.471838	0.486731	0.305501	0.493822	0.409393	0.375481	0.484955	0.452381	0.403597	0.331501	0.249429	0.144615	0.35	0	0.462838	0.269231	0.294118	0.5	0.309524	0.403199	0.476498	0.313559	0.491737	0.383032	0.160108	0.460317	0.4
ARS-BFGL-NGS-55943	1	0.44122	0.449809	0.439445	0.42667	0.470009	0.376484	0.451721	0.427935	0.357143	0.409544	0.248286	0.470079	0.484721	0.227273	0.3	0.413609	0.375	0.419118	0.15625	0.375	0.484007	0.421875	0.228814	0.467016	0.362069	0.41719	0.492063	0.423077
ARS-BFGL-NGS-56579	0	0.499167	0.493185	0.497584	0.358966	0.331041	0.491488	0.44895	0.479063	0.333333	0.403521	0.402752	0.48953	0.237823	0.363636	0.35	0.447094	0.461538	0.463054	0.1875	0.357143	0.483926	0.478918	0.313559	0.392022	0.363503	0.439887	0.395161	0.346154
ARS-BFGL-NGS-5662	0	0.482193	0.484964	0.48162	0.337856	0.479186	0.489645	0.444471	0.468769	0.452381	0.497863	0.448846	0.457869	0.458492	0.15	0.2	0.496105	0.346154	0.351485	0.34375	0.142857	0.41723	0.417203	0.186441	0.425759	0.43587	0.208148	0.428571	0.403846
ARS-BFGL-NGS-5665	0	0.492626	0.470853	0.497124	0.322583	0.391453	0.358993	0.316166	0.378024	0.214286	0.480254	0.310201	0.385473	0.423839	0.5	0.111111	0.474274	0.269231	0.465686	0.375	0.45	0.418487	0.487144	0.491525	0.247378	0.363732	0.484663	0.238095	0.461538
ARS-BFGL-NGS-57149	0	0.485691	0.460689	0.490859	0.311352	0.368999	0.326553	0.326025	0.427008	0.5	0.425952	0.25246	0.238006	0.482652	0.272727	0	0.311578	0.0384615	0.117647	0.5	0.309524	0.328283	0.454545	0.37931	0.318059	0.235097	0.465528	0.166667	0.442308
ARS-BFGL-NGS-57417	0	0.486594	0.477026	0.488574	0.374764	0.486054	0.441938	0.122027	0.403717	0.214286	0.462676	0.33874	0.441813	0.277397	0.318182	0.2	0.455863	0.423077	0.404412	0.28125	0.404762	0.388889	0.402752	0.491525	0.277112	0.455747	0.356933	0.269841	0.5
ARS-BFGL-NGS-57549	0	0.487509	0.466685	0.491817	0.173381	0.396062	0.434959	0.287143	0.425959	0.285714	0.466855	0.4376	0.264333	0.486207	0.272727	0.25	0.443657	0.0384615	0.426471	0.375	0.47619	0.396639	0.462844	0.40678	0.1469	0.252411	0.478004	0.468254	0.384615
ARS-BFGL-NGS-57711	1	0.358041	0.355155	0.358638	0.363992	0.379128	0.49963	0.222116	0.386495	0.473684	0.347673	0.182637	0.387145	0.0563166	0.318182	0.4	0.376858	0.346154	0.431034	0.25	0.404762	0.268067	0.285846	0.271186	0.433453	0.326479	0.306599	0.333333	0.365385
ARS-BFGL-NGS-57870	0	0.472225	0.415014	0.484065	0.0954455	0.291952	0.438519	0.296763	0.452228	0.452381	0.180986	0.280746	0.362492	0.366438	0.136364	0.05	0.474968	0.115385	0.448529	0.25	0.357143	0.466387	0.35	0.364407	0.0766467	0.356394	0.487959	0.396825	0.423077
ARS-BFGL-NGS-58066	0	0.475586	0.480314	0.474608	0.289735	0.222222	0.292836	0.478344	0.451745	0.452381	0.491549	0.376031	0.410193	0.386225	0.454545	0.35	0.437709	0.192308	0.287129	0.4375	0.404762	0.341176	0.352617	0.152542	0.131926	0.456412	0.402062	0.365079	0.326923
ARS-BFGL-NGS-58613	1	0.445315	0.401901	0.454293	0.156949	0.196616	0.225926	0.212417	0.406271	0.404762	0.385049	0.182743	0.340681	0.0700152	0.318182	0	0.160201	0	0.0714286	0.28125	0.357143	0.3457	0.366728	0.457627	0.326641	0.220662	0.243454	0.309524	0.346154
ARS-BFGL-NGS-60640	0	0.484296	0.497654	0.481535	0.488533	0.343764	0.349963	0.423132	0.40603	0.5	0.314789	0.129064	0.478047	0.469884	0.136364	0.4	0.429881	0.384615	0.0882353	0.28125	0.47619	0.391414	0.353804	0.177966	0.341916	0.458491	0.163482	0.460317	0.365385
ARS-BFGL-NGS-6240	0	0.47049	0.455928	0.4735	0.431587	0.371631	0.358936	0.354762	0.441557	0.404762	0.483027	0.119691	0.304143	0.39117	0.227273	0.05	0.433155	0.458333	0.39951	0.375	0.309524	0.443697	0.420956	0.110169	0.301257	0.370386	0.299828	0.301587	0.423077
ARS-BFGL-NGS-6269	0	0.491385	0.46944	0.495922	0.351322	0.457515	0.39645	0.284524	0.402913	0.47619	0.470423	0.488561	0.431184	0.3379	0.272727	0.3	0.261581	0.0416667	0.360294	0.40625	0.47619	0.402521	0.301835	0.313559	0.358683	0.328374	0.369829	0.198413	0.442308
ARS-BFGL-NGS-63132	0	0.465047	0.457861	0.46653	0.275521	0.436015	0.415988	0.440952	0.453764	0.380952	0.404225	0.274407	0.389093	0.166268	0.272727	0.25	0.337795	0.461538	0.139706	0.46875	0.428571	0.289076	0.496334	0.362069	0.489069	0.394493	0.267931	0.388889	0.423077
ARS-BFGL-NGS-64451	0	0.499086	0.478577	0.496677	0.354053	0.352699	0.457005	0.37959	0.395732	0.261905	0.465395	0.400141	0.481632	0.100535	0.409091	0.35	0.463727	0.384615	0.32266	0.46875	0.428571	0.468067	0.406077	0.466102	0.266427	0.268037	0.441301	0.306452	0.4
ARS-BFGL-NGS-64841	0	0.486058	0.474916	0.488362	0.298496	0.364989	0.265163	0.386266	0.380789	0.428571	0.44774	0.395695	0.385248	0.362633	0.227273	0.3	0.447295	0.423077	0.47549	0.28125	0.452381	0.378788	0.439798	0.186441	0.29838	0.199916	0.281803	0.253968	0.461538
ARS-BFGL-NGS-66512	0	0.476618	0.459399	0.480177	0.316115	0.3837	0.301258	0.421704	0.498172	0.285714	0.326761	0.274274	0.363769	0.223857	0.318182	0.5	0.315006	0.0416667	0.396552	0.375	0.380952	0.348305	0.312099	0.0508475	0.313625	0.183403	0.489618	0.301587	0.403846
ARS-BFGL-NGS-67112	0	0.481335	0.464925	0.484731	0.496066	0.459707	0.340355	0.466207	0.440375	0.428571	0.400564	0.329601	0.471929	0.277947	0.181818	0.1	0.461001	0.384615	0.198529	0.46875	0.285714	0.368067	0.347388	0.237288	0.425771	0.347671	0.416128	0.365079	0.5
ARS-BFGL-NGS-67146	1	0.426182	0.42219	0.427008	0.312707	0.493601	0.294009	0.320867	0.468	0.404762	0.407042	0.190844	0.412842	0.186215	0.318182	0.45	0.312164	0.384615	0.321078	0.40625	0.357143	0.466273	0.302752	0.338983	0.461492	0.27652	0.29393	0.428571	0.211538
ARS-BFGL-NGS-67161	0	0.460616	0.448447	0.46313	0.488951	0.302794	0.41322	0.346264	0.436902	0.452381	0.422426	0.462696	0.331714	0.265399	0.227273	0.2	0.306881	0.0769231	0.455665	0.4375	0.452381	0.403361	0.229606	0.482759	0.408111	0.416737	0.433387	0.388889	0.365385
ARS-BFGL-NGS-67260	0	0.493854	0.496316	0.493345	0.343617	0.242424	0.292593	0.299237	0.378464	0.333333	0.258523	0.418717	0.403977	0.383942	0.0909091	0.05	0.403063	0.269231	0.3867	0.40625	0.285714	0.495791	0.456841	0.381356	0.241969	0.382353	0.454734	0.269841	0.5
ARS-BFGL-NGS-67754	0	0.499236	0.489495	0.496903	0.330034	0.457208	0.324815	0.290276	0.357458	0.47619	0.408322	0.371048	0.34979	0.126432	0.318182	0.444444	0.453325	0.5	0.409314	0.21875	0.380952	0.446218	0.488991	0.220339	0.362777	0.470984	0.43888	0.357143	0.365385
ARS-BFGL-NGS-67968	0	0.474826	0.416272	0.486922	0.494228	0.182092	0.358526	0.388465	0.378619	0	0.360284	0.410021	0.272673	0.396327	0.318182	0.35	0.251428	0.125	0.4675	0.28125	0.333333	0.290598	0.398344	0.364407	0.397941	0.30256	0.440073	0.468254	0.269231
ARS-BFGL-NGS-68030	0	0.498483	0.490366	0.499838	0.29299	0.480338	0.407476	0.47168	0.397151	0.404762	0.285614	0.409824	0.494201	0.325342	0.409091	0.15	0.477023	0.423077	0.267157	0.375	0.166667	0.432773	0.301376	0.364407	0.428571	0.42956	0.321995	0.420635	0.480769
ARS-BFGL-NGS-68850	0	0.495272	0.471526	0.499816	0.45164	0.416057	0.323725	0.32588	0.326917	0.238095	0.350282	0.395622	0.456646	0.467618	0.227273	0.25	0.380818	0.423077	0.230392	0.40625	0.357143	0.363866	0.361595	0.177966	0.424302	0.227712	0.428767	0.380952	0.326923
ARS-BFGL-NGS-70946	1	0.475531	0.499938	0.47046	0.343742	0.359525	0.410569	0.383682	0.345809	0.166667	0.338028	0.226416	0.351013	0.326304	0.454545	0.45	0.434028	0.346154	0.482843	0.46875	0.380952	0.457983	0.395509	0.40678	0.448069	0.44146	0.488677	0.460317	0.480769
ARS-BFGL-NGS-71395	0	0.484286	0.442173	0.493008	0.376617	0.438476	0.47061	0.384837	0.256093	0.119048	0.281471	0.201101	0.495742	0.369632	0.272727	0.45	0.387595	0.125	0.269608	0.1875	0.0952381	0.337542	0.48896	0.245763	0.142297	0.240811	0.375926	0.261905	0.480769
ARS-BFGL-NGS-72192	0	0.497626	0.476419	0.49799	0.470109	0.471167	0.463757	0.362876	0.488324	0.285714	0.398868	0.117727	0.496163	0.48855	0.454545	0.45	0.471426	0.384615	0.259804	0.375	0.309524	0.491582	0.484821	0.146552	0.329928	0.384244	0.356991	0.492063	0.461538
ARS-BFGL-NGS-72413	0	0.495674	0.483968	0.498018	0.289265	0.381928	0.450413	0.429423	0.422816	0.428571	0.32948	0.45173	0.490251	0.138393	0.5	0.3	0.492034	0.346154	0.412234	0.346154	0.264706	0.487784	0.395872	0.192982	0.482816	0.435723	0.290298	0.444444	0.46
ARS-BFGL-NGS-72471	1	0.307535	0.343768	0.300175	0.41227	0.26865	0.261288	0.181358	0.358281	0.380952	0.0959097	0.328732	0.0818622	0.137332	0.5	0.45	0.443122	0.153846	0.310345	0.0625	0.166667	0.36172	0.144761	0.059322	0.344558	0.180882	0.33936	0.484127	0.461538
ARS-BFGL-NGS-73980	0	0.477611	0.478722	0.477381	0.322998	0.415258	0.420916	0.467573	0.240788	0.452381	0.277151	0.372281	0.482485	0.241432	0.454545	0	0.382281	0.0769231	0.313725	0.1875	0.0952381	0.392074	0.417431	0.422414	0.303416	0.422722	0.233364	0.428571	0.442308
ARS-BFGL-NGS-74123	0	0.498708	0.47076	0.484664	0.491446	0.428947	0.496764	0.417738	0.395923	0.5	0.278929	0.416025	0.456969	0.296498	0	0.5	0.419934	0	0.465909	0.333333	0.266667	0.49569	0.434211	0.470588	0.282222	0.123476	0.342829	0.222222	0
ARS-BFGL-NGS-7433	0	0.494312	0.456428	0.49785	0.388951	0.488453	0.379092	0.374218	0.376559	0.380952	0.445714	0.43882	0.462378	0.269447	0.454545	0.15	0.456203	0.416667	0.438424	0.4	0.166667	0.358714	0.476411	0.182692	0.425606	0.30714	0.338283	0.452381	0.384615
ARS-BFGL-NGS-74380	0	0.486319	0.498666	0.483767	0.487867	0.342406	0.411743	0.392381	0.356172	0.285714	0.374642	0.432036	0.440894	0.294901	0.363636	0.45	0.320218	0.384615	0.313725	0.28125	0.47619	0.438552	0.475229	0.423729	0.465848	0.493283	0.288957	0.468254	0.480769
ARS-BFGL-NGS-74523	0	0.497062	0.485055	0.499545	0.426484	0.369913	0.3726	0.476678	0.478747	0.309524	0.468265	0.064111	0.3346	0.334094	0.318182	0	0.476099	0.5	0.355392	0.25	0.285714	0.343434	0.348763	0.237288	0.283234	0.25577	0.431749	0.277778	0.480769
ARS-BFGL-NGS-74971	0	0.457983	0.424197	0.464974	0.49508	0.341801	0.412444	0.433173	0.398925	0.142857	0.499282	0.480326	0.299988	0.223875	0.136364	0.05	0.243214	0.0833333	0.482759	0.46875	0.375	0.289384	0.474026	0.12069	0.372075	0.328947	0.493012	0.354839	0.384615
ARS-BFGL-NGS-75066	0	0.487601	0.469756	0.491292	0.301013	0.347458	0.366568	0.459286	0.469386	0.404762	0.302113	0.318007	0.393197	0.274943	0.363636	0.15	0.476855	0.153846	0.32266	0.1875	0.238095	0.471429	0.456181	0.262712	0.438689	0.300969	0.455917	0.404762	0.192308
ARS-BFGL-NGS-75391	0	0.49572	0.477233	0.490127	0.343563	0.491987	0.365285	0.333175	0.478607	0.238095	0.389986	0.419963	0.357024	0.254947	0.181818	0.05	0.376966	0.5	0.344828	0.34375	0.214286	0.357744	0.354262	0.186441	0.422109	0.350126	0.470746	0.436508	0.403846
ARS-BFGL-NGS-75852	0	0.481692	0.475479	0.482977	0.39989	0.297303	0.431532	0.343958	0.492744	0.428571	0.475317	0.243465	0.422975	0.345859	0.363636	0.15	0.377419	0.269231	0.335784	0.0625	0.5	0.422559	0.270852	0.347458	0.425299	0.444444	0.439415	0.468254	0.346154
ARS-BFGL-NGS-76111	0	0.477092	0.468514	0.478846	0.438591	0.371572	0.435544	0.253092	0.385821	0.428571	0.396871	0.376792	0.432109	0.486079	0.5	0	0.468719	0.423077	0.487745	0.3125	0.333333	0.418074	0.439908	0.423729	0.260401	0.374895	0.332777	0.468254	0.461538
ARS-BFGL-NGS-76330	1	0.428464	0.417601	0.430712	0.476994	0.359432	0.325203	0.446267	0.26457	0.190476	0.339437	0.454017	0.497347	0.251711	0.363636	0.2	0.425366	0.384615	0.199507	0.5	0.285714	0.496633	0.455882	0.228814	0.283253	0.237825	0.361926	0.253968	0.480769
ARS-BFGL-NGS-80026	0	0.495975	0.483622	0.498529	0.253978	0.441419	0.493348	0.235714	0.461747	0.380952	0.461918	0.378108	0.297024	0.444444	0.181818	0.35	0.393913	0.153846	0.482843	0.3125	0.452381	0.456229	0.387615	0.279661	0.390503	0.454412	0.222273	0.412698	0.384615
ARS-BFGL-NGS-80841	0	0.485899	0.475069	0.488138	0.340301	0.497714	0.461965	0.424798	0.420334	0.333333	0.445621	0.366264	0.407009	0.40625	0.454545	0.4	0.447397	0.307692	0.453431	0.4375	0.404762	0.435294	0.333181	0.220339	0.472746	0.49958	0.407657	0.119048	0.461538
ARS-BFGL-NGS-81155	0	0.497119	0.491038	0.494666	0.434423	0.448694	0.334449	0.492128	0.281801	0.357143	0.394068	0.434836	0.453857	0.251362	0.454545	0	0.443541	0.25	0.280788	0.46875	0.190476	0.442833	0.450276	0.20339	0.477437	0.102354	0.19657	0.460317	0.384615
ARS-BFGL-NGS-81428	0	0.490962	0.49934	0.488958	0.365152	0.379579	0.384729	0.389895	0.460651	0.214286	0.387394	0.420394	0.482993	0.176245	0.227273	0.05	0.449349	0.416667	0.282178	0.25	0.214286	0.373096	0.415978	0.432203	0.375938	0.153507	0.412632	0.285714	0.25
ARS-BFGL-NGS-8229	0	0.477667	0.459817	0.481359	0.426974	0.267139	0.420994	0.348571	0.42393	0.238095	0.334979	0.499016	0.374309	0.288432	0.454545	0.25	0.269951	0.416667	0.308824	0.40625	0.333333	0.451178	0.317343	0.449153	0.407607	0.354595	0.288395	0.460317	0.461538
ARS-BFGL-NGS-82717	0	0.471403	0.455483	0.474682	0.287699	0.403793	0.36105	0.364568	0.331787	0.214286	0.347518	0.492588	0.241374	0.0785597	0.409091	0.1	0.359858	0.346154	0.216749	0.21875	0.428571	0.289562	0.337615	0.245763	0.355153	0.260059	0.335222	0.126984	0.365385
ARS-BFGL-NGS-83035	0	0.499132	0.47549	0.493884	0.268242	0.344765	0.423134	0.485728	0.364529	0.285714	0.478169	0.269631	0.449724	0.202435	0.0454545	0.4	0.471169	0.423077	0.105392	0.15625	0.142857	0.423529	0.405963	0.194915	0.0929362	0.339061	0.421242	0.15873	0.365385
ARS-BFGL-NGS-83273	0	0.462084	0.467822	0.4609	0.370863	0.486289	0.413462	0.424869	0.432505	0.357143	0.426761	0.445075	0.223331	0.430261	0.5	0.2	0.435751	0.0416667	0.443627	0.4375	0.5	0.418487	0.444495	0.322034	0.462586	0.183019	0.323226	0.174603	0.442308
ARS-BFGL-NGS-84065	0	0.492265	0.487113	0.493331	0.363882	0.437814	0.496302	0.296667	0.492656	0.238095	0.392807	0.36871	0.454065	0.231179	0.227273	0.25	0.459881	0.307692	0.258621	0.25	0.404762	0.447059	0.316682	0.432203	0.394493	0.360645	0.408631	0.349206	0.423077
ARS-BFGL-NGS-84327	0	0.486151	0.489273	0.481084	0.338954	0.423605	0.494087	0.31777	0.389671	0.190476	0.474648	0.390852	0.268634	0.0684211	0.181818	0.25	0.429305	0.230769	0.294118	0.28125	0.404762	0.451261	0.483043	0.347458	0.446209	0.457005	0.407289	0.396825	0.442308
ARS-BFGL-NGS-8471	0	0.479697	0.448043	0.486247	0.498478	0.304388	0.316334	0.39505	0.474965	0.5	0.360367	0.13716	0.404229	0.200917	0.318182	0.0555556	0.395243	0.153846	0.470443	0.3125	0.285714	0.302521	0.479779	0.135593	0.351513	0.367814	0.354831	0.420635	0.365385
ARS-BFGL-NGS-86662	1	0.45415	0.472899	0.450282	0.401418	0.285158	0.370466	0.406921	0.493594	0.404762	0.269068	0.41694	0.456095	0.160729	0.454545	0.05	0.488028	0.192308	0.455882	0.34375	0.452381	0.402707	0.330727	0.389831	0.486219	0.330601	0.375038	0.253968	0.384615
ARS-BFGL-NGS-87679	0	0.486531	0.466765	0.490618	0.37523	0.443073	0.362999	0.438333	0.390351	0.190476	0.319464	0.360778	0.257087	0.25	0.409091	0.05	0.499936	0.384615	0.470588	0.09375	0.333333	0.447899	0.364803	0.347458	0.432805	0.441929	0.316555	0.396825	0.461538
ARS-BFGL-NGS-89098	0	0.477162	0.435685	0.485735	0.412098	0.473961	0.436484	0.472883	0.316126	0.285714	0.499296	0.273451	0.481091	0.415065	0.181818	0.1	0.499744	0.384615	0.311275	0.375	0.357143	0.472222	0.425298	0.456897	0.375749	0.469405	0.485945	0.285714	0.480769
ARS-BFGL-NGS-89746	0	0.488553	0.473327	0.491699	0.290097	0.381585	0.47855	0.475476	0.424704	0.380952	0.480254	0.370171	0.452903	0.114536	0.272727	0.35	0.460888	0.346154	0.374384	0.3125	0.214286	0.404202	0.267249	0.432203	0.484726	0.326899	0.325346	0.206349	0.442308
ARS-BFGL-NGS-8982	0	0.476643	0.49072	0.473731	0.365305	0.315765	0.305329	0.243418	0.426067	0.0952381	0.388028	0.382209	0.279787	0.251714	0.409091	0.4	0.437625	0.269231	0.433498	0.433333	0.380952	0.395447	0.320442	0.20339	0.438849	0.426167	0.182573	0.277778	0.346154
ARS-BFGL-NGS-92824	0	0.485893	0.483939	0.486297	0.404299	0.253997	0.428624	0.280191	0.423284	0.47619	0.473796	0.434638	0.439518	0.364226	0.227273	0.2	0.39803	0.192308	0.436275	0.46875	0.428571	0.398148	0.410681	0.220339	0.261013	0.329979	0.246459	0.222222	0.192308
ARS-BFGL-NGS-92946	0	0.466604	0.485245	0.462751	0.273858	0.25354	0.421344	0.435269	0.456597	0.5	0.296479	0.471829	0.378341	0.384734	0.363636	0.1	0.262659	0.384615	0.436275	0.5	0.428571	0.484034	0.340367	0.288136	0.395446	0.408767	0.432733	0.111111	0.423077
ARS-BFGL-NGS-93119	1	0.406672	0.41491	0.404969	0.305915	0.499314	0.320162	0.480019	0.442452	0.142857	0.314528	0.157172	0.40609	0.324715	0.181818	0.05	0.431075	0.384615	0.435961	0.5	0.238095	0.309244	0.340055	0.474576	0.326745	0.389145	0.425857	0.285714	0.288462
ARS-BFGL-NGS-94543	0	0.49891	0.474024	0.493314	0.42295	0.482184	0.408956	0.272013	0.477734	0.261905	0.284605	0.206743	0.490155	0.400304	0.5	0	0.498939	0.208333	0.301471	0.34375	0.452381	0.439496	0.426997	0.381356	0.424805	0.409971	0.470454	0.492063	0.423077
ARS-BFGL-NGS-94895	0	0.490718	0.493265	0.487393	0.443212	0.481903	0.297953	0.436477	0.436315	0.309524	0.383024	0.215503	0.389878	0.125576	0.136364	0.1875	0.466304	0.125	0.235294	0.46875	0.452381	0.28934	0.435767	0.144068	0.388701	0.344142	0.479276	0.314516	0.442308
ARS-BFGL-NGS-95360	0	0.454737	0.454953	0.454693	0.291511	0.363346	0.291944	0.431018	0.465822	0.452381	0.416197	0.19336	0.420398	0.311489	0.363636	0.25	0.314091	0.269231	0.446078	0.375	0.357143	0.434343	0.498625	0.405172	0.26504	0.378248	0.341674	0.357143	0.403846
ARS-BFGL-NGS-96125	1	0.40516	0.410598	0.404036	0.388793	0.45286	0.470022	0.436038	0.354114	0.166667	0.370739	0.242043	0.460126	0.42846	0.454545	0.05	0.386596	0	0.455882	0.3125	0.4	0.290756	0.486213	0.457627	0.339093	0.212963	0.413365	0.34127	0.384615
ARS-BFGL-NGS-98526	0	0.469104	0.453916	0.472254	0.253418	0.187011	0.303109	0.318726	0.346696	0.452381	0.452113	0.129896	0.49265	0.38626	0.318182	0.2	0.26459	0.423077	0.347291	0.34375	0.1	0.385009	0.276037	0.318966	0.304506	0.21066	0.480177	0.306452	0.32
ARS-BFGL-NGS-99210	1	0.490711	0.468299	0.495333	0.320099	0.402937	0.489993	0.440095	0.460571	0.357143	0.434936	0.340589	0.361621	0.347826	0.5	0.15	0.415051	0.384615	0.497525	0.46875	0.309524	0.444351	0.249083	0.364407	0.202849	0.444725	0.208409	0.5	0.365385
ARS-USMARC-569	1	0.459245	0.460132	0.459061	0.462503	0.386883	0.259985	0.296667	0.445663	0.5	0.339915	0.236906	0.467062	0.181264	0.181818	0.1	0.338199	0.115385	0.477941	0.09375	0.380952	0.409933	0.34143	0.474576	0.304283	0.389774	0.267256	0.428571	0.307692
ARS-USMARC-PARENT-AY761135-RS29003723	1	0.442878	0.378901	0.456017	0.211698	0.395338	0.474093	0.444312	0.236047	0.333333	0.442553	0.429235	0.45652	0.142748	0.409091	0.05	0.445361	0.307692	0.301471	0.46875	0.47619	0.430976	0.404959	0.330508	0.412425	0.3376	0.414283	0.365079	0.423077
ARS-USMARC-PARENT-AY776154-NO-RS	1	0.318253	0.332641	0.315277	0.408307	0.226463	0.327421	0.202092	0.240919	0.357143	0.21831	0.358783	0.427494	0.155894	0.409091	0	0.369896	0.153846	0.0906863	0.5	0.119048	0.220539	0.266972	0.288136	0.306794	0.313836	0.0347005	0.18254	0.442308
ARS-USMARC-PARENT-AY841151-RS29003466	1	0.495639	0.4892	0.492519	0.239897	0.275656	0.31869	0.307068	0.471563	0.428571	0.447887	0.391331	0.280449	0.440304	0.5	0.05	0.418482	0.461538	0.473039	0.40625	0.404762	0.347386	0.304247	0.372881	0.398581	0.407878	0.226513	0.0793651	0.442308
ARS-USMARC-PARENT-AY842472-RS29001941	1	0.418263	0.41558	0.418814	0.127308	0.381061	0.411374	0.369648	0.352692	0.119048	0.481664	0.323761	0.448322	0.218417	0.136364	0.35	0.467336	0.461538	0.32598	0.15625	0.190476	0.402357	0.495875	0.0423729	0.48264	0.353336	0.415672	0.349206	0.269231
ARS-USMARC-PARENT-AY842473-RS29001956	1	0.465114	0.427452	0.472858	0.259229	0.473684	0.396961	0.499284	0.359293	0.166667	0.351351	0.227567	0.399034	0.183829	0.227273	0.1	0.487883	0.384615	0.32266	0.40625	0.452381	0.499155	0.494465	0.301724	0.44781	0.44895	0.416117	0.246032	0.192308
ARS-USMARC-PARENT-AY842474-RS29003226	1	0.449659	0.456909	0.448169	0.391421	0.365402	0.281805	0.425679	0.48844	0.214286	0.45	0.199991	0.46532	0.201842	0.272727	0.4	0.314117	0.461538	0.433498	0.4375	0.452381	0.447723	0.327681	0.110169	0.293501	0.478835	0.234577	0.380952	0.442308
ARS-USMARC-PARENT-AY842475-RS29002127	1	0.483152	0.471169	0.485569	0.260485	0.469822	0.492245	0.392278	0.448547	0.238095	0.439266	0.127661	0.426418	0.291422	0.181818	0.25	0.388336	0.153846	0.382353	0.46875	0.380952	0.443697	0.485308	0.0172414	0.430177	0.229769	0.348391	0.34127	0.480769
ARS-USMARC-PARENT-AY844963-RS17871338	1	0.378225	0.379523	0.377959	0.298823	0.36853	0.446746	0.347036	0.480431	0.0238095	0.301554	0.126817	0.484025	0.470655	0.363636	0	0.324384	0.269231	0.485149	0.15625	0.0714286	0.291737	0.465961	0.301724	0.387335	0.494118	0.377559	0.31746	0.211538
ARS-USMARC-PARENT-AY849381-RS29003287	1	0.396275	0.421087	0.385743	0.426555	0.453822	0.396624	0.416247	0.438186	0	0.408907	0.485024	0.384316	0.394133	0	0	0.280123	0	0.4375	0	0.333333	0.38806	0.395184	0.323529	0.452618	0.455521	0.429312	0.444444	0
ARS-USMARC-PARENT-AY850194-NO-RS	1	0.349869	0.350243	0.349792	0.460824	0.344765	0.287509	0.127973	0.288328	0.452381	0.398293	0.417229	0.250808	0.236196	0.409091	0.3	0.388389	0.291667	0.183824	0.46875	0.404762	0.418919	0.418807	0.313559	0.343123	0.255034	0.309863	0.333333	0.480769
ARS-USMARC-PARENT-AY851162-NO-RS	1	0.427432	0.449472	0.422876	0.477116	0.421811	0.443829	0.490481	0.322989	0.333333	0.271831	0.45745	0.272001	0.489337	0.409091	0.05	0.314625	0.384615	0.446078	0.0625	0.404762	0.333333	0.462316	0.313559	0.325996	0.237416	0.403497	0.460317	0.442308
ARS-USMARC-PARENT-AY851163-RS17871661	1	0.410437	0.407627	0.411002	0.49253	0.331726	0.278932	0.475791	0.326091	0.238095	0.315951	0.141402	0.328994	0.248861	0.0909091	0.3	0.47869	0.153846	0.217822	0.433333	0.425	0.45678	0.454378	0.482759	0.152324	0.417193	0.283803	0.34127	0.461538
ARS-USMARC-PARENT-AY853302-NO-RS	1	0.407912	0.354358	0.418928	0.321853	0.281136	0.270772	0.369732	0.256566	0.333333	0.43679	0.491832	0.467877	0.269171	0.409091	0.05	0.193835	0.269231	0.325871	0.28125	0.214286	0.412162	0.408712	0.152542	0.176373	0.135794	0.279672	0.34127	0.480769
ARS-USMARC-PARENT-AY853303-NO-RS	1	0.266625	0.254516	0.269127	0.432288	0.29304	0.117124	0.181796	0.283621	0.357143	0.356338	0.329015	0.311497	0.368726	0.4	0.05	0.165049	0.384615	0.320896	0.46875	0.142857	0.123519	0.196412	0.152542	0.0384731	0.188604	0.0878111	0.460317	0.326923
ARS-USMARC-PARENT-AY856094-RS17871190	1	0.396864	0.382706	0.39978	0.490035	0.154092	0.332092	0.457955	0.29566	0.166667	0.399576	0.285593	0.392906	0.172374	0.136364	0	0.368508	0.291667	0.438424	0.5	0.357143	0.186869	0.328111	0.483051	0.294339	0.345924	0.2981	0.47619	0.365385
ARS-USMARC-PARENT-AY857620-RS17871214	0	0.489923	0.480322	0.483807	0.489385	0.463124	0.358832	0.476156	0.458043	0.190476	0.5	0.324592	0.390308	0.498478	0	0	0.465879	0.461538	0.490196	0.46875	0.380952	0.45068	0.4375	0.483051	0.37961	0.358102	0.453101	0.47619	0.326923
ARS-USMARC-PARENT-AY858890-RS29002256	1	0.424821	0.447443	0.420174	0.309418	0.42012	0.421013	0.42974	0.3452	0.452381	0.191869	0.306182	0.320539	0.0837191	0.388889	0.45	0.419771	0.458333	0.44802	0.15625	0.404762	0.333333	0.468577	0.40678	0.440303	0.46136	0.445561	0.274194	0.48
ARS-USMARC-PARENT-AY860426-NO-RS	1	0.40537	0.364057	0.413647	0.108074	0.33294	0.296557	0.265046	0.305781	0.238095	0.49359	0.488639	0.169144	0.185584	0.363636	0	0.273605	0.0769231	0.190476	0.363636	0.5	0.222836	0.346004	0.288136	0.280024	0.253468	0.461103	0.0952381	0.211538
ARS-USMARC-PARENT-AY863214-RS17871744	1	0.474066	0.44918	0.479028	0.202041	0.297867	0.498818	0.320573	0.339655	0.47619	0.415865	0.36788	0.332982	0.194283	0.5	0.444444	0.292385	0.125	0.329341	0.05	0	0.285321	0.379056	0.396552	0.252606	0.103252	0.205785	0.0725806	0.461538
ARS-USMARC-PARENT-AY914316-RS17871403	1	0.410814	0.39708	0.413636	0.408168	0.36455	0.342942	0.406042	0.314583	0.380952	0.257426	0.285192	0.351252	0.41711	0.454545	0.3	0.412088	0.5	0.477941	0.1875	0.333333	0.384874	0.412385	0.338983	0.388889	0.327528	0.262615	0.333333	0.480769
ARS-USMARC-PARENT-AY916666-NO-RS	1	0.4213	0.383261	0.429158	0.415119	0.318618	0.205403	0.248922	0.459349	0.333333	0.311522	0.156684	0.481335	0.172587	0.227273	0.05	0.320412	0.346154	0.470588	0.4375	0.380952	0.382997	0.263109	0.491379	0.206094	0.491188	0.329866	0.428571	0.403846
ARS-USMARC-PARENT-AY919868-RS29002211	1	0.422854	0.409116	0.425676	0.223001	0.0921775	0.201994	0.30468	0.339653	0.214286	0.307966	0.448107	0.460381	0.364259	0.3	0.25	0.295062	0.307692	0.103448	0.4375	0.333333	0.347386	0.215668	0.0762712	0.198017	0.210914	0.171109	0.357143	0.461538
ARS-USMARC-PARENT-AY929334-NO-RS	1	0.35092	0.297244	0.362015	0.41524	0.240741	0.224686	0.280952	0.183155	0.309524	0.330042	0.449147	0.28281	0.268645	0.0909091	0.3	0.173841	0.0384615	0.367647	0.09375	0.333333	0.410924	0.171861	0.0423729	0.495657	0.455938	0.189307	0.428571	0.365385
ARS-USMARC-PARENT-AY937242-RS17872223	1	0.449265	0.479346	0.443179	0.33343	0.400187	0.468563	0.272662	0.429194	0.142857	0.32158	0.0304554	0.366741	0.490219	0.318182	0.4	0.436153	0.384615	0.457071	0.1875	0.309524	0.448893	0.31418	0.258621	0.410111	0.439563	0.445682	0.483871	0.307692
ARS-USMARC-PARENT-AY939849-RS17870274	1	0.491164	0.491569	0.49108	0.378468	0.26074	0.452963	0.371612	0.372805	0.285714	0.345775	0.489679	0.342761	0.405747	0.454545	0.45	0.440426	0.461538	0.327586	0.3125	0.238095	0.441176	0.442202	0.169492	0.208446	0.460587	0.302437	0.277778	0.192308
ARS-USMARC-PARENT-AY941204-RS17872131	1	0.448698	0.441906	0.450094	0.480513	0.344495	0.335677	0.310566	0.462304	0.333333	0.473907	0.442281	0.39258	0.369732	0.5	0.277778	0.336057	0.346154	0.410448	0.4375	0.47619	0.275717	0.375919	0.347458	0.463279	0.457563	0.345609	0.253968	0.423077
ARS-USMARC-PARENT-AY943841-RS17871566	1	0.494377	0.492241	0.494817	0.275573	0.453797	0.480769	0.43327	0.495604	0.357143	0.470339	0.311544	0.335918	0.4198	0.181818	0.4	0.361921	0.0833333	0.460784	0.4375	0.380952	0.423529	0.443318	0.474576	0.288709	0.463716	0.484059	0.214286	0.326923
ARS-USMARC-PARENT-DQ381152-RS29002408	1	0.46138	0.45265	0.463114	0.375757	0.322412	0.32022	0.364929	0.450468	0.285714	0.373377	0.213925	0.29872	0.184276	0.181818	0	0.3739	0.269231	0.331325	0.272727	0.318182	0.428967	0.395418	0.491525	0.163415	0.384208	0.405128	0.333333	0.423077
ARS-USMARC-PARENT-DQ381153-RS29012842	1	0.493795	0.499945	0.492507	0.462175	0.486722	0.469719	0.496187	0.391665	0.428571	0.381188	0.478238	0.43596	0.326137	0	0	0.399703	0.208333	0.320197	0.375	0.214286	0.267227	0.478899	0.237288	0.464061	0.349559	0.487395	0.428571	0.288462
ARS-USMARC-PARENT-DQ404149-NO-RS	1	0.418245	0.421959	0.417476	0.348195	0.455378	0.488476	0.363246	0.41878	0.357143	0.496459	0.474015	0.384567	0.252479	0.272727	0	0.485522	0.461538	0.32598	0.46875	0.333333	0.432546	0.324885	0.293103	0.168568	0.420732	0.344891	0.5	0.461538
ARS-USMARC-PARENT-DQ404150-RS29012530	1	0.430565	0.406433	0.435506	0.376579	0.386704	0.360606	0.226961	0.371772	0.333333	0.378995	0.185212	0.332315	0.227126	0.318182	0.45	0.389689	0.375	0.455	0.46875	0.5	0.404762	0.386492	0.37069	0.298095	0.471005	0.4209	0.238095	0.434783
ARS-USMARC-PARENT-DQ404151-RS29019282	1	0.432848	0.412428	0.436926	0.135341	0.364031	0.471935	0.449762	0.327132	0.452381	0.370714	0.0522024	0.443529	0.498889	0.363636	0.2	0.270649	0.423077	0.372549	0.3125	0.275	0.438655	0.430339	0.254237	0.372267	0.342701	0.48625	0.0634921	0.403846
ARS-USMARC-PARENT-DQ404152-RS29022245	1	0.466545	0.426178	0.474681	0.415047	0.173068	0.236296	0.0611905	0.469033	0.404762	0.360817	0.19895	0.481837	0.391183	0.318182	0.4	0.0855553	0.461538	0.145	0.366667	0.4	0.114286	0.262431	0.364407	0.387391	0.286672	0.116975	0.420635	0.153846
ARS-USMARC-PARENT-DQ404153-NO-RS	1	0.392558	0.383071	0.39452	0.40711	0.247368	0.484467	0.402591	0.452169	0.404762	0.450635	0.136654	0.372552	0.181888	0.0909091	0.25	0.380269	0.5	0.196078	0.3125	0.238095	0.406566	0.457261	0.491379	0.224992	0.386697	0.31677	0.238095	0.423077
ARS-USMARC-PARENT-DQ435443-RS29010802	1	0.345228	0.337977	0.346719	0.124462	0.382716	0.47966	0.488101	0.262986	0.190476	0.359065	0.360249	0.498148	0.32344	0.409091	0.35	0.42345	0.346154	0.438725	0.3125	0.404762	0.429412	0.441743	0.364407	0.378856	0.158843	0.276092	0.253968	0.326923
ARS-USMARC-PARENT-DQ451555-RS29010795	1	0.423057	0.356367	0.436485	0.482491	0.353145	0.28908	0.3735	0.254284	0.47619	0.314043	0.398932	0.36474	0.327511	0.111111	0.2	0.201434	0.269231	0.39	0.466667	0.225	0.407534	0.394347	0.483051	0.437519	0.258672	0.488866	0.404762	0.307692
ARS-USMARC-PARENT-DQ468384-RS29003967	1	0.452654	0.489146	0.445147	0.257755	0.413343	0.34604	0.348832	0.491142	0.47619	0.256011	0.485842	0.467628	0.318427	0.5	0.05	0.40256	0.423077	0.42402	0.28125	0.452381	0.362331	0.395221	0.491525	0.23943	0.236986	0.409427	0.365079	0.423077
ARS-USMARC-PARENT-DQ470475-NO-RS	1	0.362266	0.324112	0.370145	0.28184	0.272853	0.396128	0.485646	0.346639	0.428571	0.443343	0.352861	0.397934	0.383901	0.318182	0	0.278581	0.192308	0.226368	0.433333	0.47619	0.241468	0.230519	0.0948276	0.173802	0.256734	0.367388	0.444444	0.38
ARS-USMARC-PARENT-DQ489377-RS29026932	1	0.495215	0.481848	0.497942	0.291188	0.425858	0.462908	0.430516	0.4889	0.142857	0.434659	0.404872	0.405622	0.298896	0.227273	0.15	0.38175	0.307692	0.370098	0.375	0.47619	0.408403	0.356285	0.0762712	0.325083	0.425545	0.433733	0.373016	0.365385
ARS-USMARC-PARENT-DQ500958-NO-RS	1	0.41124	0.416788	0.410096	0.478885	0.318307	0.445676	0.44336	0.374833	0.261905	0.257746	0.313853	0.481447	0.494663	0.363636	0.2	0.410582	0.25	0.382353	0.34375	0.452381	0.467005	0.426863	0.372881	0.222189	0.485726	0.42088	0.412698	0.442308
ARS-USMARC-PARENT-DQ647186-RS29014143	1	0.468954	0.484506	0.465752	0.237607	0.47931	0.320179	0.208969	0.348324	0.5	0.399576	0.488948	0.453281	0.19219	0.318182	0.1	0.461648	0.461538	0.330846	0.3125	0.380952	0.467061	0.443318	0.457627	0.211961	0.166456	0.457973	0.420635	0.5
ARS-USMARC-PARENT-DQ647187-RS29010510	1	0.321302	0.327197	0.320093	0.159888	0.12677	0.288092	0.190714	0.143346	0.380952	0.258815	0.153085	0.379722	0.0780488	0.227273	0.1	0.297892	0.307692	0.0931373	0.40625	0.428571	0.445286	0.298165	0.163793	0.286399	0.258078	0.223228	0.150794	0.384615
ARS-USMARC-PARENT-DQ647188-RS29011099	0	0.474903	0.473054	0.475285	0.449338	0.341109	0.388599	0.471477	0.411357	0.275	0.394068	0.292772	0.446792	0.120335	0.318182	0.25	0.424735	0.375	0.395	0.34375	0.333333	0.393526	0.429825	0.206897	0.468037	0.485237	0.335337	0.396825	0.461538
ARS-USMARC-PARENT-DQ647189-RS29012226	1	0.402272	0.430717	0.396421	0.255199	0.262941	0.216617	0.469231	0.448311	0.166667	0.280453	0.176537	0.355403	0.327965	0.5	0.277778	0.474902	0.115385	0.42	0.3125	0.452381	0.463744	0.280331	0.103448	0.146794	0.310127	0.104842	0.483871	0.5
ARS-USMARC-PARENT-DQ647190-RS29013632	1	0.407578	0.40824	0.407441	0.435375	0.47254	0.426405	0.391004	0.45083	0.380952	0.301554	0.166323	0.400778	0.0894091	0.272727	0.277778	0.344301	0.5	0.365196	0.3125	0.5	0.379223	0.295684	0.466102	0.169916	0.120067	0.396531	0.436508	0.480769
ARS-USMARC-PARENT-DQ650635-RS29012174	1	0.455505	0.422585	0.46214	0.315287	0.22692	0.388479	0.260828	0.307779	0.0238095	0.448092	0.416831	0.368528	0.444075	0.5	0.15	0.329015	0.192308	0.430693	0.233333	0.45	0.288721	0.348165	0.169492	0.129452	0.353546	0.393428	0.214286	0.5
ARS-USMARC-PARENT-DQ650636-RS29024525	1	0.391131	0.381533	0.393105	0.357416	0.380941	0.489645	0.263671	0.428263	0.5	0.440594	0.478583	0.471807	0.480438	0.363636	0.15	0.283442	0.0769231	0.448529	0.5	0.47619	0.410084	0.372477	0.0169492	0.267006	0.283676	0.425329	0.365079	0.442308
ARS-USMARC-PARENT-DQ674265-RS29011266	1	0.397732	0.40933	0.395355	0.394077	0.242341	0.23486	0.270457	0.322683	0.428571	0.294908	0.354981	0.437452	0.473513	0.0454545	0.1	0.370761	0.269231	0.311275	0.4375	0.214286	0.498316	0.44363	0.254237	0.129303	0.474633	0.331985	0.246032	0.384615
ARS-USMARC-PARENT-DQ786757-RS29019900	1	0.37633	0.324387	0.387007	0.496276	0.237095	0.205687	0.278782	0.165324	0.214286	0.449859	0.253326	0.424101	0.179939	0.0454545	0.05	0.155949	0.269231	0.5	0.4375	0.428571	0.268908	0.269936	0.228814	0.224251	0.494755	0.363549	0.293651	0.230769
ARS-USMARC-PARENT-DQ786758-RS29024430	1	0.305408	0.299148	0.306695	0.258206	0.053245	0.200148	0.456491	0.175408	0.404762	0.443503	0.464389	0.240478	0.444061	0.409091	0.25	0.216961	0.0769231	0.237745	0.15625	0.380952	0.259664	0.269725	0.127119	0.167315	0.485103	0.120022	0.380952	0.384615
ARS-USMARC-PARENT-DQ786759-RS29026696	1	0.446689	0.46181	0.443586	0.265054	0.493799	0.476684	0.332857	0.4475	0.428571	0.367938	0.302617	0.446513	0.450243	0.318182	0.2	0.485939	0.115385	0.495074	0.34375	0.428571	0.388047	0.49908	0.449153	0.430201	0.249262	0.468693	0.0238095	0.134615
ARS-USMARC-PARENT-DQ786761-RS29012840	1	0.4015	0.380299	0.405865	0.432325	0.378928	0.499257	0.327652	0.371473	0.238095	0.465149	0.217563	0.324	0.335008	0.272727	0	0.338433	0.461538	0.277228	0.125	0.333333	0.4523	0.4561	0.177966	0.324962	0.236719	0.467675	0.274194	0.346154
ARS-USMARC-PARENT-DQ786762-RS29010772	1	0.381774	0.391837	0.379755	0.365114	0.46052	0.472243	0.198357	0.435845	0.261905	0.299058	0.338913	0.297584	0.382695	0.454545	0	0.275783	0.461538	0.322917	0.433333	0.342105	0.269165	0.447196	0.431034	0.39015	0.492492	0.383266	0.229508	0.403846
ARS-USMARC-PARENT-DQ786763-RS29020472	1	0.409756	0.432455	0.40509	0.341706	0.263495	0.485577	0.35895	0.410033	0.47619	0.346262	0.198716	0.421792	0.415065	0.272727	0.05	0.489773	0.307692	0.360294	0.21875	0.166667	0.416807	0.491728	0.491525	0.341766	0.461006	0.479879	0.277778	0.403846
ARS-USMARC-PARENT-DQ786765-RS29009858	1	0.449011	0.490259	0.440546	0.466677	0.44119	0.495196	0.4649	0.394857	0.428571	0.371429	0.476957	0.303799	0.143788	0.2	0.45	0.441211	0.461538	0.213235	0.3125	0.261905	0.236975	0.435365	0.364407	0.495801	0.339646	0.461554	0.238095	0.461538
ARS-USMARC-PARENT-DQ786766-RS29012070	1	0.36514	0.357873	0.366635	0.204375	0.477834	0.452328	0.484762	0.336826	0.404762	0.480254	0.148801	0.458095	0.236398	0.227273	0	0.437907	0.423077	0.338235	0.4375	0.5	0.488235	0.455545	0.152542	0.407784	0.270344	0.196472	0.436508	0.269231
ARS-USMARC-PARENT-DQ789028-RS29017713	1	0.456678	0.436482	0.460829	0.400935	0.331504	0.402819	0.328947	0.398792	0.5	0.496459	0.438287	0.430116	0.479907	0.363636	0.45	0.334568	0.346154	0.367647	0.3125	0.404762	0.430135	0.445262	0.237288	0.213515	0.250315	0.334313	0.468254	0.442308
ARS-USMARC-PARENT-DQ837643-RS29018818	1	0.468311	0.48331	0.465225	0.470579	0.395833	0.359837	0.430443	0.384808	0.261905	0.253173	0.41837	0.389175	0.16654	0.227273	0.25	0.487241	0.423077	0.264706	0.3125	0.452381	0.411765	0.48121	0.169492	0.297512	0.47921	0.350283	0.388889	0.403846
ARS-USMARC-PARENT-DQ837644-RS29010468	1	0.288254	0.286766	0.28856	0.300999	0.117177	0.266987	0.198379	0.0729824	0.428571	0.130127	0.447403	0.42899	0.287414	0.409091	0	0.245542	0.153846	0.151961	0.1875	0.428571	0.284512	0.22319	0.0677966	0.0486673	0.392737	0.0801415	0.206349	0.326923
ARS-USMARC-PARENT-DQ839235-RS29012691	1	0.499208	0.492108	0.497407	0.285271	0.351574	0.286834	0.433067	0.290312	0.375	0.418535	0.295663	0.466561	0.499609	0.333333	0.15	0.446643	0.318182	0.347938	0.1875	0.475	0.455357	0.467157	0.145455	0.345242	0.382128	0.332042	0.362069	0.282609
ARS-USMARC-PARENT-DQ846688-RS29023691	1	0.284757	0.277	0.286353	0.212337	0.196478	0.355769	0.349142	0.256898	0.238095	0.417139	0.320287	0.441083	0.449387	0.272727	0	0.25092	0.307692	0.372549	0.1875	0.261905	0.156303	0.211009	0.439655	0.22327	0.119028	0.272897	0.444444	0.134615
ARS-USMARC-PARENT-DQ846690-NO-RS	1	0.31202	0.387982	0.296225	0.285711	0.307173	0.192221	0.0637019	0.371701	0.075	0.0823944	0.433022	0.416766	0.0365297	0.5	0.277778	0.112139	0.153846	0.215	0.3125	0.0714286	0.171552	0.300277	0.20339	0.198427	0.0499783	0.241557	0.388889	0.5
ARS-USMARC-PARENT-DQ846691-RS29019814	1	0.394647	0.372992	0.399015	0.256207	0.172998	0.220904	0.427474	0.469201	0.238095	0.419308	0.420168	0.290794	0.497783	0.409091	0.0555556	0.323197	0.230769	0.312808	0.3125	0.214286	0.494941	0.411275	0.473684	0.380694	0.290526	0.353528	0.238095	0.365385
ARS-USMARC-PARENT-DQ846692-RS29010281	1	0.360137	0.385144	0.355006	0.42466	0.438328	0.298375	0.254757	0.44029	0.333333	0.274648	0.398407	0.462316	0.353036	0.363636	0.05	0.165206	0.0833333	0.401961	0.3125	0.333333	0.422689	0.38451	0.372881	0.490569	0.350524	0.477861	0.349206	0.442308
ARS-USMARC-PARENT-DQ846693-RS29017621	1	0.401704	0.413141	0.399339	0.441997	0.217738	0.36159	0.20584	0.498217	0.428571	0.261972	0.365886	0.494974	0.354691	0.409091	0.35	0.287288	0.25	0.384422	0.125	0.452381	0.189329	0.368494	0.172414	0.291757	0.469136	0.336514	0.169355	0.480769
ARS-USMARC-PARENT-DQ866817-NO-RS	1	0.457887	0.454364	0.458592	0.432891	0.452011	0.483752	0.358401	0.480463	0.190476	0.378917	0.308507	0.471465	0.352064	0.318182	0	0.432746	0.153846	0.394608	0.3125	0.333333	0.468067	0.418423	0.262712	0.31482	0.37222	0.499747	0.404762	0.326923
ARS-USMARC-PARENT-DQ866818-RS29011701	1	0.422634	0.40989	0.428032	0.462398	0.319629	0.286174	0.145619	0.432576	0	0.399123	0.496354	0.357143	0.0172414	0	0	0.255027	0	0.227273	0.25	0.433333	0.439655	0.264354	0.470588	0.342572	0.265244	0.294273	0.166667	0
ARS-USMARC-PARENT-DQ888309-RS29013741	1	0.405525	0.420023	0.40254	0.429269	0.133777	0.32779	0.440896	0.470184	0.285714	0.428672	0.379013	0.32254	0.349194	0.272727	0.4	0.368926	0.346154	0.230392	0.4375	0.452381	0.391047	0.417739	0.466102	0.191927	0.379564	0.174714	0.285714	0.346154
ARS-USMARC-PARENT-DQ888310-RS29012422	1	0.425094	0.470549	0.415775	0.493497	0.371683	0.321138	0.493102	0.40193	0.404762	0.136107	0.47953	0.190173	0.182438	0.363636	0.05	0.327915	0.461538	0.198529	0.21875	0.0952381	0.343434	0.487615	0.440678	0.382794	0.447943	0.270378	0.190476	0.480769
ARS-USMARC-PARENT-DQ888311-RS29017313	1	0.363742	0.335227	0.369606	0.125892	0.418386	0.42376	0.458553	0.319122	0.0714286	0.497878	0.299033	0.449844	0.0980916	0.181818	0.25	0.389651	0.0416667	0.418317	0.1875	0.047619	0.464467	0.278696	0.355932	0.375864	0.250735	0.298451	0.206349	0.307692
ARS-USMARC-PARENT-DQ888313-NO-RS	1	0.487659	0.497007	0.485729	0.446819	0.459497	0.469259	0.409026	0.42074	0.404762	0.490028	0.252673	0.498049	0.442012	0.454545	0.2	0.326243	0.153846	0.257353	0.5	0.261905	0.466273	0.353994	0.37931	0.31411	0.362432	0.314024	0.396825	0.442308
ARS-USMARC-PARENT-DQ916057-RS29009979	1	0.457353	0.425159	0.463538	0.134238	0.324566	0.334467	0.413022	0.490833	0.475	0.269474	0.178035	0.431694	0.414826	0.45	0.35	0.298035	0.3	0.426396	0.3	0.45	0.288831	0.465468	0.211864	0.292186	0.368624	0.352598	0.258065	0.32
ARS-USMARC-PARENT-DQ916058-RS29016146	1	0.410134	0.396379	0.412905	0.2826	0.38762	0.309682	0.308663	0.485165	0.47619	0.412254	0.155392	0.455292	0.367535	0.5	0.3	0.383916	0.269231	0.477723	0.4	0.425	0.491582	0.497248	0.262712	0.204852	0.38686	0.393178	0.134921	0.384615
ARS-USMARC-PARENT-DQ916059-RS29009907	1	0.464646	0.404661	0.476983	0.142737	0.399221	0.442762	0.317445	0.218255	0.190476	0.380851	0.375762	0.424702	0.105784	0	0.05	0.464187	0.423077	0.27451	0.34375	0.214286	0.49916	0.292661	0.313559	0.483972	0.273909	0.354339	0.126984	0.461538
ARS-USMARC-PARENT-DQ984825-RS29012457	1	0.46784	0.463966	0.468638	0.3455	0.274223	0.391802	0.467634	0.494752	0.357143	0.472458	0.0200956	0.472974	0.272448	0.409091	0.35	0.441162	0.423077	0.348039	0.46875	0.309524	0.393277	0.363303	0.432203	0.496855	0.449035	0.427827	0.436508	0.480769
ARS-USMARC-PARENT-DQ984826-RS29027559	1	0.415857	0.418895	0.414475	0.332631	0.327128	0.448553	0.218026	0.469668	0.25	0.320069	0.230699	0.498357	0.125292	0.5	0.5	0.373557	0	0.395349	0.5	0.0666667	0.328947	0.196172	0.235294	0.362222	0.329268	0.439735	0.222222	0
ARS-USMARC-PARENT-DQ984827-RS29012019	1	0.450749	0.487922	0.443108	0.495226	0.179323	0.395126	0.304565	0.451098	0.380952	0.236582	0.218911	0.356663	0.0712644	0.363636	0.35	0.332158	0.269231	0.276961	0.46875	0.333333	0.48569	0.474794	0.152542	0.370393	0.313208	0.435288	0.269841	0.461538
ARS-USMARC-PARENT-DQ984828-RS29010004	0	0.479624	0.469144	0.481708	0.217087	0.390363	0.306161	0.362379	0.439698	0.125	0.448	0.112638	0.473909	0.273854	0.0454545	0	0.373213	0.269231	0.497449	0.3	0.264706	0.325862	0.277519	0.146552	0.418229	0.442796	0.364156	0.395161	0.458333
ARS-USMARC-PARENT-DQ990832-RS29015065	1	0.417707	0.422167	0.416791	0.333184	0.399314	0.463018	0.485966	0.434811	0.142857	0.326056	0.326472	0.266338	0.178327	0.318182	0.15	0.207331	0.307692	0.343137	0.28125	0.166667	0.19697	0.438935	0.474576	0.475007	0.247273	0.296562	0.444444	0.365385
ARS-USMARC-PARENT-DQ990833-RS29010147	1	0.456027	0.445362	0.45822	0.318191	0.480585	0.384417	0.395863	0.379455	0.380952	0.369535	0.337065	0.495841	0.323954	0.409091	0.35	0.437505	0.307692	0.125	0.34375	0.0952381	0.321008	0.464646	0.169492	0.323547	0.440646	0.227774	0.34127	0.384615
ARS-USMARC-PARENT-DQ990834-RS29013727	1	0.411727	0.403525	0.41336	0.174862	0.345592	0.490385	0.444365	0.325783	0.357143	0.390157	0.292221	0.274851	0.409404	0.409091	0.05	0.487838	0.461538	0.433824	0.5	0.452381	0.381513	0.364803	0.0932203	0.370548	0.442905	0.439199	0.5	0.384615
ARS-USMARC-PARENT-DQ995976-NO-RS	1	0.416731	0.404158	0.41933	0.362666	0.346962	0.266445	0.438095	0.346427	0.0952381	0.468265	0.179957	0.379335	0.371103	0.181818	0	0.245087	0.461538	0.446078	0.15625	0.380952	0.283193	0.291743	0.305085	0.419485	0.410407	0.255357	0.380952	0.442308
ARS-USMARC-PARENT-DQ995977-RS29020834	1	0.386388	0.361101	0.391589	0.310119	0.270672	0.445307	0.379286	0.237355	0.5	0.472419	0.251242	0.43319	0.467618	0.454545	0	0.419398	0.346154	0.453431	0.3125	0.285714	0.413445	0.417355	0.127119	0.384327	0.366499	0.486945	0.150794	0.307692
ARS-USMARC-PARENT-EF026084-RS29025380	1	0.394383	0.387783	0.395737	0.334182	0.472095	0.253323	0.446667	0.492091	0.333333	0.319661	0.356601	0.465958	0.414644	0.363636	0.15	0.292421	0.384615	0.150246	0.28125	0.142857	0.471429	0.393676	0.483051	0.267445	0.328997	0.317755	0.365079	0.384615
ARS-USMARC-PARENT-EF026085-RS29021607	1	0.348551	0.33121	0.352109	0.399412	0.414534	0.327179	0.422143	0.196424	0.285714	0.44209	0.441971	0.252827	0.385978	0.318182	0.35	0.279468	0.115385	0.441176	0.34375	0.47619	0.496633	0.347248	0.206897	0.443795	0.330747	0.196494	0.468254	0.480769
ARS-USMARC-PARENT-EF026086-RS29013660	1	0.435249	0.444391	0.43337	0.311834	0.292449	0.439674	0.422106	0.485685	0.380952	0.42161	0.448889	0.413008	0.388208	0.409091	0.277778	0.324468	0.0769231	0.251232	0.1875	0.452381	0.287879	0.4573	0.163793	0.432364	0.471279	0.292519	0.309524	0.346154
ARS-USMARC-PARENT-EF026087-RS29011643	1	0.425256	0.403779	0.429675	0.333578	0.450206	0.318316	0.486184	0.328649	0.285714	0.43291	0.270093	0.3823	0.31888	0.454545	0.15	0.298906	0.346154	0.240196	0.3125	0.380952	0.406723	0.415215	0.483051	0.39982	0.353878	0.230968	0.277778	0.288462
ARS-USMARC-PARENT-EF028073-RS29014953	1	0.463724	0.476917	0.461015	0.43572	0.290809	0.499261	0.474774	0.496624	0.5	0.474322	0.453289	0.410757	0.405054	0.5	0.05	0.460722	0.269231	0.480392	0.40625	0.380952	0.411616	0.382569	0.466102	0.449701	0.166876	0.486508	0.373016	0.403846
ARS-USMARC-PARENT-EF034080-RS29024749	1	0.331102	0.345628	0.328118	0.489584	0.443047	0.403917	0.455777	0.305634	0.5	0.199153	0.47493	0.357763	0.41301	0.272727	0.45	0.200941	0.333333	0.311275	0.1875	0.333333	0.496633	0.324449	0.483051	0.303925	0.340059	0.483773	0.198413	0.384615
ARS-USMARC-PARENT-EF034081-RS29009668	1	0.395949	0.37529	0.400158	0.488969	0.252971	0.297707	0.284347	0.392161	0.285714	0.455396	0.405883	0.297321	0.300156	0.227273	0.05	0.159154	0.461538	0.366995	0.5	0.214286	0.349916	0.329787	0.40678	0.207124	0.346541	0.118569	0.309524	0.269231
ARS-USMARC-PARENT-EF034082-RS29013532	1	0.473877	0.478173	0.472993	0.443752	0.487132	0.40252	0.409785	0.360941	0.357143	0.376945	0.31475	0.459927	0.353799	0.363636	0.5	0.46295	0.384615	0.222772	0.34375	0.309524	0.422166	0.436581	0.432203	0.30804	0.334106	0.403987	0.419355	0.480769
ARS-USMARC-PARENT-EF034083-RS29018286	1	0.333366	0.35028	0.329914	0.367821	0.226306	0.410353	0.230974	0.327664	0.214286	0.104701	0.19523	0.281787	0.301514	0.181818	0.15	0.394385	0.307692	0.384804	0.15625	0.309524	0.363714	0.457427	0.0423729	0.393704	0.282931	0.436375	0.253968	0.173077
ARS-USMARC-PARENT-EF034084-RS29016185	1	0.421074	0.411259	0.423093	0.402697	0.444572	0.490734	0.404909	0.333604	0.380952	0.427054	0.454256	0.468624	0.34981	0.5	0.3	0.474827	0.384615	0.284314	0.375	0.261905	0.486509	0.302112	0.474576	0.366916	0.393202	0.118677	0.404762	0.5
ARS-USMARC-PARENT-EF034085-RS29025677	1	0.41236	0.391048	0.416761	0.461406	0.494447	0.195041	0.439474	0.347744	0.357143	0.481638	0.371669	0.464439	0.407663	0.181818	0.35	0.378522	0.208333	0.219212	0.25	0.5	0.472603	0.456401	0.347458	0.242793	0.271635	0.0918883	0.362903	0.288462
ARS-USMARC-PARENT-EF034086-NO-RS	1	0.462383	0.423164	0.470484	0.118579	0.390996	0.354874	0.407275	0.440359	0.404762	0.385431	0.312576	0.484179	0.445205	0.227273	0.1	0.472442	0.192308	0.338235	0.4375	0.214286	0.436134	0.47846	0.220339	0.306171	0.454507	0.304471	0.34127	0.5
ARS-USMARC-PARENT-EF042090-NO-RS	1	0.47329	0.469443	0.474085	0.421237	0.456751	0.316062	0.482117	0.393183	0.380952	0.305516	0.387814	0.374963	0.489297	0.272727	0.4	0.414573	0.5	0.261084	0.21875	0.261905	0.340372	0.300184	0.152542	0.435678	0.497476	0.405778	0.325397	0.346154
ARS-USMARC-PARENT-EF042091-RS29014974	1	0.473786	0.48157	0.464603	0.399785	0.414645	0.322485	0.259427	0.454908	0.380952	0.446328	0.351562	0.402285	0.194253	0.454545	0.277778	0.456697	0.458333	0.458333	0.28125	0.428571	0.387395	0.408257	0.457627	0.476105	0.360269	0.412605	0.444444	0.442308
ARS-USMARC-PARENT-EF089234-RS29020870	1	0.41537	0.398952	0.418744	0.378198	0.425274	0.325538	0.339943	0.407418	0.333333	0.356841	0.440834	0.374028	0.344368	0.409091	0.2	0.397832	0.153846	0.237745	0.375	0.142857	0.43086	0.412224	0.220339	0.482475	0.281303	0.287509	0.47619	0.25
ARS-USMARC-PARENT-EF093509-RS29015170	1	0.388753	0.338287	0.399128	0.203815	0.42484	0.496654	0.459076	0.243946	0.166667	0.359859	0.493005	0.338911	0.453246	0.136364	0.3	0.309239	0	0.350254	0.5	0.238095	0.292869	0.437385	0.347458	0.370075	0.404742	0.202593	0.274194	0.288462
ARS-USMARC-PARENT-EF093511-RS29012316	1	0.399267	0.421331	0.38979	0.437609	0.355491	0.271429	0.375923	0.460112	0.5	0.346847	0.357473	0.402335	0.482759	0	0.5	0.321904	0	0.3125	0.166667	0.214286	0.408696	0.329049	0.34375	0.295894	0.387043	0.450394	0.333333	0
ARS-USMARC-PARENT-EF093512-RS29013546	1	0.417416	0.412137	0.418513	0.446984	0.276487	0.328977	0.396718	0.48664	0.261905	0.305674	0.464629	0.391159	0.0525244	0.0454545	0.4	0.232656	0.458333	0.286765	0.375	0.333333	0.395869	0.256279	0.385965	0.24219	0.41852	0.497267	0.261905	0.423077
ARS-USMARC-PARENT-EF141102-RS29015783	1	0.453027	0.440504	0.455603	0.185875	0.496572	0.224686	0.388968	0.387379	0.452381	0.378169	0.360804	0.449274	0.273764	0.363636	0.4	0.375521	0.208333	0.387255	0.4375	0.5	0.393277	0.461045	0.262712	0.33982	0.457442	0.477192	0.18254	0.25
ARS-USMARC-PARENT-EF150946-RS29023666	1	0.387705	0.374712	0.390377	0.478026	0.477387	0.400222	0.363463	0.437364	0.404762	0.477825	0.229385	0.245056	0.421233	0.454545	0.3	0.364479	0.461538	0.117647	0.3125	0.47619	0.286555	0.379706	0.415254	0.339371	0.294031	0.259428	0.349206	0.5
ARS-USMARC-PARENT-EF164803-RS29011141	1	0.475675	0.485353	0.467683	0.183786	0.328827	0.448595	0.294524	0.480042	0.380952	0.156294	0.253848	0.34808	0.155592	0.0909091	0.25	0.190293	0.458333	0.392157	0.46875	0.333333	0.439292	0.473346	0.301724	0.487391	0.133151	0.248734	0.198413	0.384615
BTA-100337-NO-RS	0	0.48774	0.488317	0.48762	0.477346	0.471409	0.476279	0.332143	0.419171	0.404762	0.473202	0.385824	0.441965	0.157795	0.454545	0.2	0.378628	0.384615	0.433498	0.46875	0.0714286	0.333615	0.483501	0.355932	0.347676	0.248212	0.449615	0.301587	0.269231
BTA-101724-NO-RS	0	0.476663	0.418463	0.488689	0.246666	0.414534	0.378139	0.472606	0.434904	0.261905	0.27292	0.113781	0.318567	0.385177	0.136364	0.2	0.363776	0.461538	0.406863	0.5	0.261905	0.356902	0.227982	0.491525	0.147288	0.479044	0.49241	0.380952	0.384615
BTA-102818-NO-RS	0	0.491116	0.469951	0.495493	0.270258	0.441567	0.337768	0.428605	0.245507	0.357143	0.47387	0.133187	0.312474	0.141065	0.272727	0.0555556	0.325797	0.423077	0.259804	0.34375	0.452381	0.415541	0.33593	0.415254	0.254496	0.384696	0.401741	0.452381	0.346154
BTA-104712-NO-RS	0	0.45953	0.453895	0.460695	0.400425	0.493364	0.432003	0.384909	0.369634	0.380952	0.452045	0.462678	0.243902	0.400616	0.363636	0	0.283059	0.384615	0.382353	0.40625	0.238095	0.414286	0.347846	0.491525	0.303663	0.453649	0.42745	0.253968	0.384615
BTA-112867-NO-RS	0	0.494524	0.458333	0.497989	0.438431	0.361352	0.277162	0.365668	0.294849	0.452381	0.375706	0.291717	0.284937	0.409749	0.272727	0.05	0.466882	0.5	0.367647	0.21875	0.357143	0.488235	0.426214	0.465517	0.3826	0.349057	0.323931	0.412698	0.326923
BTA-113124-NO-RS	0	0.499583	0.4879	0.496993	0.286462	0.275949	0.454142	0.42227	0.369069	0.452381	0.320874	0.435511	0.404574	0.262757	0.136364	0.388889	0.360514	0.458333	0.382353	0.375	0.119048	0.284512	0.456801	0.169492	0.2003	0.216	0.286784	0.373016	0.5
BTA-113829-NO-RS	0	0.493689	0.491365	0.490596	0.315461	0.213693	0.416853	0.315941	0.436625	0.333333	0.391738	0.477551	0.478587	0.333333	0.454545	0.15	0.258609	0.384615	0.352217	0.4375	0.0952381	0.451531	0.442379	0.37069	0.208773	0.314713	0.329942	0.362903	0.5
BTA-114831-NO-RS	0	0.482588	0.474784	0.484202	0.243377	0.462277	0.413895	0.327143	0.365909	0.404762	0.437324	0.245971	0.431973	0.402968	0.272727	0	0.438749	0.230769	0.259804	0.4375	0.428571	0.489076	0.135321	0.305085	0.209793	0.411666	0.372661	0.388889	0.461538
BTA-11701-RS29017459	1	0.413136	0.406822	0.414441	0.498687	0.325183	0.408519	0.380533	0.419982	0.261905	0.432107	0.165259	0.447857	0.286204	0.136364	0	0.275066	0.307692	0.411765	0.46875	0.285714	0.218644	0.458753	0.0932203	0.442647	0.442163	0.480668	0.380952	0.423077
BTA-118486-NO-RS	0	0.463395	0.46598	0.462861	0.432481	0.490834	0.493328	0.448424	0.344825	0.35	0.400142	0.14481	0.387299	0.332562	0.409091	0.4	0.291749	0.423077	0.411765	0.46875	0.404762	0.382997	0.22212	0.318966	0.220336	0.399958	0.417114	0.261905	0.326923
BTA-119562-NO-RS	0	0.475531	0.452724	0.480248	0.411823	0.422796	0.41833	0.474786	0.4361	0.357143	0.495775	0.200834	0.21538	0.238023	0.454545	0.4	0.384301	0.461538	0.384804	0.5	0.285714	0.335294	0.420257	0.381356	0.368114	0.387631	0.485391	0.452381	0.423077
BTA-122684-NO-RS	0	0.477503	0.461704	0.480771	0.281058	0.281307	0.1966	0.420076	0.434775	0.285714	0.342291	0.320458	0.458198	0.328988	0.0909091	0.1	0.295122	0.230769	0.401961	0.4375	0.5	0.381313	0.356618	0.372881	0.344208	0.346896	0.375354	0.285714	0.423077
BTA-14388-RS29023151	0	0.499622	0.462334	0.492665	0.455315	0.380887	0.415743	0.315088	0.455687	0.309524	0.269394	0.1963	0.481511	0.397025	0.318182	0.2	0.391787	0.0769231	0.367647	0.03125	0.261905	0.47395	0.454629	0.381356	0.319216	0.219379	0.266549	0.261905	0.211538
BTA-15593-NO-RS	0	0.473064	0.460355	0.475693	0.394297	0.349954	0.167406	0.462034	0.397984	0.404762	0.467236	0.212587	0.196099	0.357361	0.454545	0.166667	0.393625	0.269231	0.272059	0.46875	0.357143	0.4	0.223551	0.37931	0.270902	0.436291	0.251391	0.492063	0.365385
BTA-17762-NO-RS	0	0.490221	0.479337	0.492468	0.360691	0.422813	0.247224	0.239453	0.476998	0.261905	0.298023	0.4225	0.488752	0.384323	0.227273	0.05	0.291706	0.409091	0.184729	0.4375	0.214286	0.490678	0.460478	0.135593	0.206685	0.22712	0.302334	0.460317	0.423077
BTA-19852-NO-RS	0	0.459899	0.423252	0.467481	0.359847	0.176726	0.433383	0.48	0.491182	0.404762	0.440678	0.445132	0.303561	0.388213	0.136364	0.15	0.243536	0.269231	0.431373	0.1	0.309524	0.290404	0.366178	0.161017	0.298592	0.279455	0.352369	0.309524	0.384615
BTA-20841-NO-RS	0	0.460223	0.428696	0.466745	0.426946	0.364198	0.357354	0.3703	0.26388	0.452381	0.426761	0.322617	0.428563	0.414852	0.5	0.111111	0.4552	0.461538	0.381773	0.21875	0.357143	0.406723	0.491292	0.127119	0.470791	0.316254	0.422591	0.492063	0.442308
BTA-21671-NO-RS	0	0.491999	0.486136	0.493214	0.480501	0.407937	0.402757	0.440568	0.491756	0.428571	0.416429	0.244658	0.427381	0.095948	0.136364	0.3	0.435827	0.125	0.308458	0.3125	0.3	0.390306	0.386364	0.0423729	0.489523	0.43742	0.259257	0.196721	0.269231
BTA-23353-NO-RS	0	0.493796	0.49722	0.491938	0.306575	0.359625	0.367061	0.45591	0.485904	0.47619	0.401836	0.161581	0.488834	0.433666	0.454545	0.1	0.397989	0.269231	0.413793	0.4375	0.47619	0.452381	0.480716	0.389831	0.217457	0.239697	0.311588	0.47619	0.461538
BTA-23892-NO-RS	0	0.497633	0.492181	0.49552	0.499894	0.412108	0.466242	0.376326	0.45808	0.452381	0.342031	0.200766	0.33664	0.241551	0.454545	0.1	0.48482	0.0384615	0.42602	0.375	0.47619	0.491482	0.452821	0.279661	0.467124	0.407696	0.438825	0.201613	0.423077
BTA-25146-NO-RS	0	0.493127	0.496215	0.49093	0.373988	0.283982	0.331731	0.465294	0.407442	0.166667	0.312233	0.248571	0.351756	0.257959	0.5	0	0.416746	0.0833333	0.338235	0.40625	0.047619	0.467227	0.466851	0.313559	0.477061	0.315679	0.259151	0.15873	0.461538
BTA-27953-NO-RS	0	0.494192	0.44121	0.494856	0.36838	0.490847	0.33037	0.350239	0.441581	0.261905	0.415134	0.411723	0.414334	0.154198	0.0454545	0.3	0.415822	0.192308	0.323529	0.4375	0.47619	0.239899	0.286109	0.347458	0.414565	0.212632	0.480022	0.269841	0.5
BTA-30857-NO-RS	1	0.448299	0.45116	0.447707	0.401568	0.470978	0.486706	0.360133	0.442256	0.404762	0.473944	0.410748	0.418825	0.427702	0.409091	0.05	0.344115	0.230769	0.472906	0.28125	0.404762	0.436134	0.386343	0.0847458	0.378144	0.31389	0.491158	0.420635	0.5
BTA-31397-NO-RS	0	0.493089	0.475221	0.496784	0.42316	0.388305	0.472304	0.497385	0.42608	0.47619	0.283498	0.210946	0.468166	0.381538	0.227273	0.5	0.475161	0.423077	0.433498	0.46875	0.285714	0.287395	0.405591	0.457627	0.394611	0.454488	0.470333	0.444444	0.307692
BTA-35637-NO-RS	0	0.493062	0.44308	0.496601	0.460453	0.430302	0.470458	0.245602	0.495031	0.190476	0.17701	0.335661	0.412101	0.470722	0.5	0	0.404705	0.307692	0.428922	0.46875	0.261905	0.443697	0.432172	0.5	0.45479	0.183019	0.346861	0.404762	0.384615
BTA-37062-NO-RS	1	0.385815	0.363504	0.39043	0.12287	0.379799	0.303545	0.403525	0.416541	0.452381	0.443662	0.0990915	0.4971	0.288973	0.5	0.05	0.275868	0.153846	0.220588	0.28125	0.5	0.261345	0.330431	0.347458	0.445359	0.345638	0.319873	0.214286	0.326923
BTA-37834-NO-RS	0	0.494549	0.49387	0.49469	0.472144	0.441876	0.405765	0.105664	0.494626	0.190476	0.414669	0.271011	0.466722	0.471242	0.181818	0.45	0.417893	0.384615	0.218137	0.15625	0.261905	0.435185	0.370302	0.483051	0.467964	0.277987	0.369501	0.404762	0.403846
BTA-41091-NO-RS	0	0.485711	0.493432	0.484111	0.261761	0.391284	0.389096	0.361138	0.459735	0.452381	0.474648	0.351056	0.328006	0.26484	0.363636	0.388889	0.445445	0.346154	0.376238	0.40625	0.190476	0.262669	0.483486	0.101695	0.22476	0.494739	0.406716	0.370968	0.307692
BTA-42041-NO-RS	0	0.474397	0.488581	0.471465	0.363008	0.444419	0.471831	0.33596	0.383032	0.380952	0.293785	0.248898	0.361284	0.320396	0.318182	0.35	0.411414	0.153846	0.221675	0.34375	0.452381	0.292929	0.361751	0.327586	0.414264	0.467857	0.451824	0.34127	0.307692
BTA-46150-NO-RS	0	0.499321	0.471411	0.494909	0.409077	0.391613	0.456699	0.174845	0.415553	0.47619	0.459155	0.486825	0.488576	0.363254	0.2	0	0.466332	0.230769	0.369458	0.375	0.333333	0.448739	0.262868	0.457627	0.358836	0.306221	0.30177	0.349206	0.480769
BTA-48320-NO-RS	0	0.462352	0.421011	0.470902	0.447998	0.4913	0.438609	0.260714	0.480863	0.357143	0.460452	0.0307194	0.215422	0.470115	0.5	0.05	0.304159	0.0769231	0.5	0.1875	0.357143	0.261345	0.328585	0.432203	0.481859	0.441523	0.281481	0.293651	0.288462
BTA-49375-NO-RS	0	0.499896	0.473527	0.494641	0.457058	0.459794	0.486006	0.348871	0.373042	0.404762	0.475955	0.0501369	0.34042	0.480579	0.409091	0.3	0.450815	0.153846	0.479695	0.40625	0.238095	0.420648	0.242354	0.25	0.362357	0.455056	0.427666	0.290323	0.346154
BTA-52296-NO-RS	0	0.488606	0.456703	0.495203	0.175338	0.304934	0.472263	0.230257	0.449377	0.190476	0.439351	0.331428	0.428466	0.428027	0.0909091	0.4	0.452065	0.346154	0.485294	0.46875	0.452381	0.395623	0.498625	0.483051	0.44546	0.180369	0.320855	0.277778	0.365385
BTA-53892-NO-RS	0	0.467648	0.451241	0.471044	0.43974	0.488308	0.329259	0.489752	0.421249	0.47619	0.495769	0.464695	0.373689	0.242715	0.227273	0.2	0.402755	0.115385	0.186275	0.34375	0.309524	0.372466	0.333487	0.355932	0.498797	0.402988	0.427226	0.5	0.423077
BTA-57495-NO-RS	0	0.492389	0.474845	0.485609	0.354943	0.268365	0.113552	0.342093	0.40418	0.225	0.364789	0.450616	0.417801	0.331547	0	0.45	0.422892	0.346154	0.455882	0.4375	0.214286	0.262712	0.319816	0.186441	0.207141	0.209248	0.48716	0.309524	0.346154
BTA-57610-NO-RS	0	0.489522	0.483736	0.483995	0.427732	0.424554	0.278846	0.328735	0.371974	0.452381	0.37058	0.410582	0.443269	0.493536	0.454545	0.35	0.451143	0.230769	0.352941	0.4375	0.404762	0.457912	0.444495	0.313559	0.26423	0.477768	0.401537	0.349206	0.25
BTA-57925-NO-RS	0	0.464549	0.452546	0.46703	0.225443	0.460905	0.403846	0.172299	0.4502	0.47619	0.45686	0.204292	0.306901	0.260936	0.0909091	0.35	0.443518	0.307692	0.279412	0.46875	0.452381	0.221754	0.255739	0.372881	0.267825	0.400168	0.424653	0.246032	0.461538
BTA-58073-NO-RS	0	0.467794	0.441289	0.47329	0.289193	0.434653	0.43857	0.320402	0.378293	0.452381	0.441761	0.356947	0.354806	0.278539	0.4	0.15	0.469567	0.333333	0.24505	0.3125	0.47619	0.193825	0.493525	0.474576	0.183936	0.196307	0.465779	0.185484	0.134615
BTA-59053-NO-RS	0	0.466039	0.449873	0.469402	0.301664	0.362888	0.450636	0.270591	0.346884	0.475	0.300709	0.386924	0.329474	0.413308	0.181818	0	0.218763	0.423077	0.405473	0.3125	0.428571	0.45611	0.362037	0.432203	0.273759	0.358762	0.413651	0.393443	0.461538
BTA-61758-NO-RS	0	0.492313	0.494607	0.48961	0.475324	0.390032	0.460458	0.316992	0.464384	0.142857	0.46338	0.420781	0.459058	0.244867	0.0909091	0.4	0.492398	0.346154	0.3867	0.375	0.357143	0.410924	0.315765	0.355932	0.448369	0.245493	0.448969	0.357143	0.403846
BTA-65013-NO-RS	0	0.493793	0.478308	0.488001	0.385665	0.404484	0.323795	0.41711	0.200536	0.309524	0.428369	0.488709	0.454758	0.390395	0.25	0.25	0.27852	0.25	0.387755	0.375	0.285714	0.414062	0.490113	0.12069	0.498135	0.188181	0.362674	0.209677	0.48
BTA-68995-NO-RS	0	0.491082	0.489321	0.491444	0.151046	0.233882	0.257576	0.222539	0.357387	0.214286	0.313117	0.432089	0.471241	0.29551	0.454545	0.25	0.453663	0.5	0.191176	0.21875	0.380952	0.415398	0.415138	0.198276	0.42703	0.183515	0.312443	0.0873016	0.365385
BTA-70433-NO-RS	0	0.498885	0.491528	0.496903	0.428845	0.428278	0.444157	0.351737	0.464076	0.5	0.377292	0.395482	0.451177	0.396198	0.272727	0.35	0.459879	0.5	0.294118	0.4375	0.380952	0.413445	0.411549	0.389831	0.456151	0.268747	0.395907	0.277778	0.442308
BTA-73768-NO-RS	1	0.448409	0.460225	0.445966	0.47796	0.475275	0.335677	0.14347	0.422857	0.452381	0.218618	0.284696	0.383822	0.444867	0.272727	0	0.45705	0.423077	0.465686	0.375	0.357143	0.464587	0.466544	0.40678	0.301169	0.376416	0.477533	0.484127	0.423077
BTA-73797-NO-RS	0	0.485944	0.499959	0.483044	0.116049	0.233989	0.37037	0.411175	0.305737	0.5	0.37024	0.24191	0.451329	0.477395	0.363636	0	0.454036	0.230769	0.458333	0.28125	0.47619	0.383193	0.388991	0.254237	0.419326	0.416772	0.346068	0.0714286	0.134615
BTA-75252-NO-RS	0	0.489891	0.482096	0.491503	0.295244	0.441526	0.412482	0.19805	0.431656	0.285714	0.485211	0.499953	0.26545	0.387452	0.181818	0.45	0.374658	0.230769	0.313725	0.375	0.285714	0.367227	0.32264	0.465517	0.357186	0.272117	0.441569	0.492063	0.288462
BTA-78066-NO-RS	0	0.473896	0.439854	0.480938	0.397371	0.332342	0.477827	0.166111	0.414227	0.261905	0.343441	0.448851	0.313949	0.390327	0.227273	0.05	0.338064	0.0416667	0.29902	0.375	0.404762	0.452941	0.467919	0.40678	0.364562	0.461861	0.372382	0.380952	0.403846
BTA-80863-NO-RS	0	0.496024	0.482741	0.498765	0.300809	0.457042	0.428141	0.456448	0.446569	0.428571	0.464493	0.479743	0.471127	0.369632	0.5	0.1	0.49642	0.115385	0.425373	0.4375	0.47619	0.451641	0.372642	0.491228	0.403176	0.43169	0.205263	0.403226	0.461538
BTA-83844-NO-RS	0	0.493032	0.471433	0.497505	0.397135	0.445853	0.439033	0.405936	0.399464	0.261905	0.30922	0.441866	0.491951	0.360899	0.4	0.05	0.243069	0.5	0.361386	0.46875	0.357143	0.272109	0.448516	0.338983	0.311989	0.336152	0.350259	0.460317	0.423077
BTA-85566-NO-RS	0	0.492465	0.479172	0.495212	0.26846	0.354595	0.458641	0.438668	0.458412	0.47619	0.347183	0.424262	0.494546	0.461477	0.5	0.45	0.446904	0.384615	0.425743	0.46875	0.452381	0.48064	0.370302	0.474576	0.410153	0.380084	0.285086	0.444444	0.346154
BTA-86052-NO-RS	0	0.480439	0.459478	0.484786	0.357215	0.305462	0.379324	0.491215	0.348995	0.475	0.348291	0.49045	0.476288	0.471529	0.45	0.05	0.492775	0.208333	0.482412	0.5	0.214286	0.192042	0.350379	0.354545	0.376658	0.180412	0.167944	0.253968	0.452381
BTA-89424-NO-RS	0	0.488968	0.464838	0.493955	0.289782	0.141548	0.215556	0.307381	0.280884	0.357143	0.36831	0.131572	0.452274	0.278707	0.318182	0	0.371492	0.230769	0.420792	0.34375	0.380952	0.277778	0.350781	0.372881	0.312462	0.123794	0.245659	0.261905	0.153846
BTA-90783-NO-RS	0	0.493534	0.483978	0.488883	0.412759	0.472985	0.465581	0.438605	0.466313	0.0952381	0.233427	0.195903	0.414857	0.342025	0.181818	0.277778	0.405232	0.269231	0.215686	0.34375	0.166667	0.450337	0.265466	0.194915	0.288002	0.446459	0.470152	0.322581	0.346154
BTA-92021-NO-RS	1	0.46232	0.448322	0.465207	0.324294	0.416819	0.391982	0.240366	0.340833	0.142857	0.431303	0.222837	0.487894	0.29389	0.454545	0	0.327356	0.269231	0.41133	0.46875	0.452381	0.402027	0.346118	0.491525	0.327172	0.363732	0.31909	0.147541	0.0961538
BTA-96274-NO-RS	0	0.460724	0.472191	0.458354	0.330544	0.471207	0.43422	0.310181	0.398183	0.357143	0.282087	0.409645	0.310354	0.418147	0.227273	0.4	0.322176	0.461538	0.42402	0.40625	0.452381	0.364478	0.345872	0.198276	0.19476	0.463686	0.473008	0.420635	0.346154
BTA-99659-NO-RS	0	0.49247	0.457064	0.499791	0.267678	0.494284	0.412851	0.277778	0.274214	0.47619	0.358251	0.450877	0.49382	0.186834	0.227273	0	0.358051	0.269231	0.254902	0.375	0.357143	0.358108	0.381084	0.059322	0.305123	0.454927	0.258203	0.153226	0.442308
BTB-00012128	0	0.477876	0.47256	0.478976	0.424779	0.411172	0.478471	0.410936	0.320314	0.333333	0.315864	0.20455	0.439781	0.240868	0.45	0.3	0.421746	0.269231	0.487685	0.4375	0.333333	0.295608	0.265683	0.29661	0.165917	0.31431	0.451824	0.222222	0.5
BTB-00052125	0	0.496336	0.484713	0.498743	0.20379	0.31585	0.380419	0.482006	0.439786	0	0.484308	0.15024	0.251409	0.347942	0.5	0.4	0.465765	0.346154	0.224138	0.28125	0.166667	0.243612	0.388941	0.101695	0.387978	0.451886	0.47989	0.150794	0.307692
BTB-00061242	0	0.484512	0.473678	0.486754	0.423218	0.444419	0.41037	0.250595	0.455711	0.238095	0.342958	0.300965	0.411926	0.321839	0.363636	0.15	0.39091	0.423077	0.485294	0.4375	0.309524	0.431092	0.457721	0.279661	0.23577	0.238235	0.403868	0.222222	0.365385
BTB-00076466	0	0.464619	0.422254	0.473385	0.430987	0.488313	0.494432	0.430714	0.366894	0.309524	0.428773	0.315999	0.414647	0.273973	0.363636	0.277778	0.399097	0.307692	0.337438	0.5	0.380952	0.457912	0.480239	0.322034	0.421959	0.340059	0.438627	0.261905	0.403846
BTB-00079213	0	0.488143	0.475259	0.480576	0.143417	0.243472	0.133506	0.329286	0.480328	0.309524	0.335915	0.315145	0.377516	0.346242	0.409091	0.1	0.321988	0.346154	0.376847	0.34375	0.47619	0.20084	0.132015	0.271186	0.150045	0.297138	0.269122	0.396825	0.365385
BTB-00082871	0	0.492047	0.428687	0.494842	0.357747	0.394447	0.424242	0.445481	0.348906	0.404762	0.443972	0.448114	0.445215	0.196877	0.409091	0.2	0.478521	0.346154	0.352941	0.40625	0.47619	0.408319	0.457222	0.398305	0.420871	0.348147	0.38401	0.444444	0.192308
BTB-00089384	0	0.48886	0.486968	0.489251	0.200829	0.456561	0.418209	0.285714	0.370364	0.404762	0.48662	0.376944	0.461602	0.16616	0.454545	0.4	0.432376	0.423077	0.220588	0.40625	0.357143	0.441077	0.478918	0.423729	0.434561	0.406119	0.35427	0.492063	0.442308
BTB-00095699	0	0.488169	0.461154	0.49376	0.469275	0.467277	0.331606	0.432046	0.49942	0.428571	0.355524	0.339463	0.432751	0.377093	0.272727	0.3	0.412164	0.384615	0.251232	0.375	0.5	0.39882	0.215074	0.279661	0.296346	0.46496	0.499342	0.261905	0.442308
BTB-00098773	0	0.473389	0.432477	0.481851	0.136719	0.406764	0.290311	0.361085	0.41199	0.380952	0.424435	0.474543	0.411873	0.470722	0.454545	0.05	0.498109	0.0384615	0.470588	0.40625	0.404762	0.372896	0.447706	0.144068	0.474551	0.310901	0.384526	0.277778	0.5
BTB-00169573	0	0.492327	0.49669	0.490055	0.379283	0.315789	0.38544	0.306705	0.434512	0.333333	0.455446	0.488192	0.48508	0.494297	0.363636	0	0.497314	0.384615	0.301471	0.34375	0.285714	0.383193	0.430275	0.0847458	0.496856	0.187893	0.246081	0.134921	0.25
BTB-00184322	0	0.499789	0.489845	0.497646	0.302902	0.160192	0.42836	0.413137	0.43486	0.119048	0.458982	0.331755	0.307295	0.464892	0.454545	0.111111	0.387777	0.5	0.352941	0.3125	0.428571	0.32521	0.350917	0.466102	0.368374	0.285355	0.384288	0.333333	0.442308
BTB-00188171	1	0.468516	0.484094	0.46532	0.315052	0.432358	0.414571	0.297414	0.435358	0.333333	0.310714	0.495098	0.406115	0.469756	0.181818	0.35	0.387332	0.0769231	0.480296	0.375	0.380952	0.393277	0.418669	0.228814	0.370171	0.167016	0.260578	0.285714	0.423077
BTB-00242750	0	0.489514	0.493729	0.488642	0.210154	0.446551	0.463784	0.374881	0.452011	0.47619	0.368124	0.405969	0.406622	0.370906	0.454545	0.5	0.445092	0.269231	0.257353	0.46875	0.452381	0.468067	0.294954	0.355932	0.320006	0.352682	0.356016	0.492063	0.365385
BTB-00285653	0	0.462248	0.452817	0.464198	0.250997	0.476245	0.350481	0.455064	0.39722	0.452381	0.339437	0.316337	0.282915	0.352852	0.363636	0.05	0.413929	0.307692	0.359606	0.46875	0.47619	0.385714	0.347107	0.415254	0.434281	0.426834	0.383884	0.150794	0.461538
BTB-00311926	0	0.493541	0.46482	0.499478	0.396895	0.375286	0.412786	0.282588	0.364308	0.404762	0.414789	0.483227	0.367637	0.345655	0.454545	0.15	0.466472	0.153846	0.448276	0.46875	0.47619	0.208754	0.464614	0.140351	0.0588323	0.459137	0.475028	0.357143	0.288462
BTB-00312091	0	0.448967	0.370157	0.465194	0.425992	0.156293	0.213757	0.127026	0.318041	0.47619	0.263121	0.412176	0.450874	0.418315	0.25	0	0.20136	0.269231	0.39951	0.5	0.261905	0.347899	0.463661	0.224138	0.0274363	0.213025	0.392448	0.15873	0.230769
BTB-00320041	0	0.496968	0.493202	0.497747	0.443079	0.378372	0.438102	0.217515	0.263639	0.238095	0.344147	0.410101	0.421761	0.448117	0.454545	0.35	0.432938	0.461538	0.301471	0.125	0.309524	0.227273	0.302849	0	0.487264	0.457634	0.491953	0.452381	0.461538
BTB-00327755	0	0.468487	0.489958	0.464047	0.178658	0.452033	0.464919	0.462892	0.341132	0.47619	0.401269	0.249251	0.369151	0.419157	0.409091	0.4	0.342464	0.230769	0.492647	0.1875	0.428571	0.47395	0.463795	0.177966	0.490563	0.338642	0.464369	0.452381	0.230769
BTB-00386041	0	0.471929	0.467628	0.472819	0.392788	0.225149	0.235491	0.196027	0.490236	0.47619	0.435552	0.215847	0.252596	0.386139	0.227273	0	0.228022	0.5	0.324257	0.46875	0.166667	0.409322	0.373737	0.347458	0.488756	0.170865	0.177306	0.34127	0.480769
BTB-00393790	0	0.477746	0.480093	0.477261	0.132792	0.495883	0.340252	0.407231	0.330535	0.47619	0.486582	0.46252	0.391567	0.256469	0.181818	0	0.343918	0.5	0.0980392	0.34375	0.309524	0.425424	0.434464	0.181034	0.445678	0.155187	0.360211	0.15873	0.442308
BTB-00394801	1	0.416154	0.434539	0.412349	0.360271	0.339871	0.492211	0.405863	0.461792	0.428571	0.355021	0.34514	0.441337	0.324715	0.227273	0.4	0.471416	0.423077	0.430693	0.3125	0.357143	0.324916	0.269513	0.398305	0.443624	0.208176	0.383518	0.142857	0.269231
BTB-00397198	0	0.490868	0.483081	0.492479	0.401605	0.485381	0.394678	0.256898	0.490438	0.333333	0.447887	0.298154	0.403671	0.161217	0.181818	0	0.392107	0.384615	0.279412	0.40625	0.333333	0.473109	0.402294	0.20339	0.415094	0.392662	0.433135	0.269841	0.403846
BTB-00414664	0	0.47252	0.453297	0.476507	0.494003	0.411629	0.372024	0.469813	0.481428	0.0714286	0.385755	0.380928	0.287161	0.291381	0.227273	0.444444	0.21494	0.416667	0.351485	0.40625	0.166667	0.490709	0.425139	0.449153	0.238709	0.418999	0.370152	0.484127	0.403846
BTB-00420215	1	0.477221	0.492739	0.471009	0.326545	0.283722	0.361789	0.186517	0.436976	0.380952	0.317348	0.203028	0.375431	0.281583	0.363636	0	0.296346	0.384615	0.284314	0.21875	0.309524	0.296296	0.415674	0.364407	0.233014	0.167997	0.435874	0.285714	0.403846
BTB-00431734	0	0.482054	0.47257	0.484015	0.391317	0.488106	0.388683	0.448382	0.42393	0.428571	0.498592	0.45518	0.386264	0.483638	0.454545	0	0.476591	0.230769	0.433824	0.5	0.333333	0.457841	0.468349	0.288136	0.368004	0.279036	0.458114	0.412698	0.288462
BTB-00436535	0	0.455453	0.409998	0.46485	0.366453	0.420439	0.445596	0.46719	0.329703	0.333333	0.329577	0.305209	0.362977	0.455479	0.409091	0.4	0.316817	0.461538	0.102941	0.1875	0.47619	0.493266	0.25253	0.206897	0.330138	0.38847	0.450126	0.460317	0.403846
BTB-00458773	0	0.490588	0.478255	0.493142	0.169962	0.250917	0.496652	0.451914	0.476428	0.47619	0.387006	0.206756	0.454248	0.432319	0.15	0.388889	0.24511	0.461538	0.487624	0.46875	0.452381	0.494078	0.402214	0.0932203	0.248946	0.440678	0.193193	0.261905	0.115385
BTB-00468476	0	0.492656	0.467923	0.497787	0.396527	0.329509	0.486517	0.379895	0.347406	0.225	0.417606	0.412908	0.348955	0.32389	0.272727	0.35	0.334731	0.0769231	0.296569	0.34375	0.452381	0.286318	0.44761	0.20339	0.428031	0.198992	0.382057	0.396825	0.5
BTB-00474688	0	0.496815	0.496722	0.496834	0.394371	0.448165	0.405996	0.42898	0.319903	0.190476	0.341549	0.46027	0.453403	0.426996	0.409091	0.35	0.458225	0.0769231	0.382353	0.375	0.404762	0.461993	0.330727	0.00847458	0.302099	0.125943	0.427921	0.277778	0.403846
BTB-00492128	0	0.494745	0.496645	0.492963	0.482548	0.439359	0.348854	0.497382	0.386384	0.166667	0.430986	0.282071	0.460826	0.359209	0.227273	0.2	0.462277	0.461538	0.42402	0.09375	0.47619	0.446037	0.46517	0.474576	0.47288	0.481971	0.483059	0.277778	0.384615
BTB-00500979	0	0.495193	0.47382	0.4996	0.358931	0.486067	0.395126	0.360305	0.398127	0.428571	0.303949	0.303374	0.470098	0.479201	0.0909091	0.25	0.425589	0.192308	0.438725	0.375	0.357143	0.433613	0.306599	0.186441	0.439017	0.299077	0.447065	0.444444	0.288462
BTB-00563896	0	0.49379	0.471383	0.498418	0.43796	0.198832	0.334086	0.395562	0.444326	0.190476	0.429083	0.351466	0.427993	0.23883	0	0.4	0.456958	0.0909091	0.394089	0.375	0.261905	0.279793	0.440741	0.368421	0.360335	0.219497	0.391051	0.185484	0.3125
BTB-00566358	0	0.4985	0.485196	0.498747	0.494335	0.327011	0.481139	0.377794	0.422746	0.452381	0.497179	0.442753	0.43195	0.336931	0.318182	0.1	0.349766	0.5	0.45098	0.28125	0.166667	0.404882	0.2764	0.262712	0.297872	0.158833	0.442978	0.492063	0.461538
BTB-00607392	0	0.496671	0.49071	0.497894	0.414701	0.444444	0.283543	0.422339	0.348615	0.47619	0.428673	0.276762	0.37997	0.446094	0.454545	0.05	0.443861	0.230769	0.465517	0.4375	0.452381	0.484772	0.4481	0.0677966	0.498501	0.479849	0.475498	0.357143	0.403846
BTB-00637941	0	0.496381	0.487649	0.498193	0.458927	0.370674	0.395584	0.429537	0.48044	0.4	0.43291	0.424744	0.436704	0.422811	0.363636	0.5	0.390776	0.153846	0.4325	0.3125	0.47619	0.384354	0.495362	0.385965	0.435371	0.485813	0.461802	0.362903	0.461538
BTB-00663735	0	0.48702	0.472326	0.490055	0.492752	0.242792	0.420682	0.412017	0.448175	0.404762	0.434752	0.396932	0.314964	0.238863	0.45	0	0.334323	0.461538	0.465517	0.40625	0.333333	0.466216	0.369146	0.220339	0.402128	0.414987	0.387121	0.357143	0.442308
BTB-00736933	0	0.49077	0.481977	0.485127	0.394911	0.382891	0.386548	0.26989	0.415363	0.261905	0.439437	0.138327	0.498319	0.455133	0.318182	0.2	0.42951	0.307692	0.305419	0.375	0.47619	0.310606	0.417279	0.381356	0.289095	0.360797	0.328447	0.269841	0.307692
BTB-00806621	0	0.494255	0.48869	0.495407	0.199029	0.459478	0.435603	0.355131	0.436965	0.285714	0.419014	0.307718	0.337944	0.479436	0.227273	0.3	0.444018	0.461538	0.241379	0.1875	0.47619	0.431933	0.301376	0.322034	0.240546	0.366038	0.489064	0.452381	0.288462
BTB-00818821	1	0.457791	0.456788	0.457998	0.232101	0.492684	0.426145	0.451214	0.344927	0.357143	0.423729	0.225884	0.260501	0.391109	0.318182	0.3	0.424292	0.115385	0.423645	0.15625	0.404762	0.294958	0.288603	0.387931	0.394816	0.428482	0.238779	0.15873	0.423077
BTB-00885200	0	0.459135	0.449148	0.461201	0.429141	0.353413	0.492205	0.305716	0.305303	0.190476	0.40767	0.31091	0.237283	0.207043	0.363636	0.2	0.42568	0.423077	0.441176	0.34375	0.380952	0.445194	0.416359	0.279661	0.263	0.105696	0.489258	0.206349	0.5
BTB-00888771	0	0.483712	0.477535	0.484988	0.455516	0.391774	0.441592	0.410134	0.481571	0.261905	0.448227	0.32595	0.484071	0.203506	0.4	0.15	0.449502	0.384615	0.218137	0.34375	0.452381	0.498308	0.468144	0.279661	0.421021	0.313474	0.335811	0.443548	0.480769
BTB-00923512	0	0.468109	0.44562	0.472759	0.440048	0.260064	0.455991	0.44574	0.4324	0.404762	0.471127	0.297065	0.281926	0.237243	0.136364	0.4	0.428592	0.192308	0.413793	0.46875	0.404762	0.372896	0.238073	0.457627	0.265499	0.356813	0.341831	0.420635	0.365385
BTB-00939306	0	0.49205	0.448409	0.498924	0.328858	0.38203	0.386632	0.434524	0.456856	0.285714	0.241549	0.341301	0.425664	0.454121	0.0454545	0.35	0.33652	0.346154	0.291667	0.0625	0.357143	0.457143	0.404216	0.491525	0.377921	0.225996	0.465069	0.468254	0.423077
BTB-00955215	0	0.482418	0.476471	0.483648	0.46965	0.301736	0.432222	0.445714	0.455697	0.404762	0.457746	0.485795	0.290934	0.326865	0.409091	0.25	0.28277	0.423077	0.426108	0.28125	0.333333	0.410084	0.486239	0.161017	0.402607	0.411111	0.397643	0.261905	0.403846
BTB-00959009	0	0.496728	0.486646	0.498812	0.461264	0.497486	0.421967	0.410324	0.398902	0.380952	0.402817	0.375797	0.464784	0.339724	0.363636	0.05	0.4983	0.269231	0.345588	0.4375	0.47619	0.486555	0.31814	0.364407	0.378969	0.47713	0.478294	0.34127	0.365385
BTB-00980953	0	0.496846	0.495561	0.495271	0.485091	0.442164	0.388178	0.218735	0.389594	0.333333	0.468162	0.380507	0.491887	0.426312	0.45	0.45	0.379307	0.181818	0.354271	0.46875	0.214286	0.315609	0.296175	0.403509	0.415316	0.311991	0.480674	0.34127	0.391304
BTB-01007411	0	0.475357	0.46581	0.477315	0.191859	0.313614	0.394756	0.357006	0.434932	0.333333	0.381223	0.47204	0.390859	0.305901	0.2	0.25	0.427193	0.423077	0.29803	0.34375	0.452381	0.493243	0.426841	0.491525	0.333383	0.482556	0.411368	0.388889	0.25
BTB-01007746	0	0.473967	0.484504	0.471788	0.427991	0.332115	0.350222	0.405714	0.388079	0.428571	0.483099	0.171931	0.302462	0.346213	0.0454545	0.45	0.431657	0.307692	0.492647	0.46875	0.333333	0.397479	0.357012	0.245763	0.39994	0.248846	0.324757	0.444444	0.346154
BTB-01012231	0	0.49386	0.463447	0.48503	0.210201	0.298993	0.429682	0.374881	0.494902	0.357143	0.38604	0.236548	0.471293	0.160198	0.318182	0	0.473913	0.375	0.404412	0.28125	0.404762	0.407939	0.454504	0.398305	0.447851	0.17011	0.249138	0.387097	0.423077
BTB-01033227	0	0.447668	0.401526	0.457208	0.379953	0.402759	0.262222	0.339741	0.431989	0.214286	0.472222	0.385068	0.196231	0.2785	0.363636	0	0.299602	0.461538	0.401961	0.34375	0.428571	0.413118	0.287224	0.491525	0.0680998	0.39743	0.171975	0.404762	0.25
BTB-01036181	0	0.469218	0.463918	0.470314	0.38282	0.443125	0.486327	0.488588	0.487901	0.428571	0.310028	0.0765698	0.454805	0.389354	0.181818	0.25	0.431908	0.5	0.490196	0.09375	0.380952	0.453782	0.372594	0.254237	0.438717	0.385535	0.345298	0.428571	0.326923
BTB-01057979	1	0.450011	0.439007	0.452286	0.213271	0.471207	0.461936	0.437887	0.481156	0.142857	0.378531	0.478962	0.43795	0.404417	0.454545	0.05	0.427244	0.461538	0.458333	0.4375	0.333333	0.411864	0.434464	0.372881	0.421281	0.419497	0.486754	0.483871	0.384615
BTB-01077379	0	0.46362	0.477487	0.460752	0.458576	0.393967	0.253698	0.351403	0.451095	0.166667	0.461213	0.481912	0.381351	0.348289	0.318182	0.35	0.404235	0.269231	0.406863	0.375	0.47619	0.461214	0.447706	0.271186	0.376161	0.463328	0.363213	0.428571	0.461538
BTB-01086841	0	0.496687	0.496529	0.49672	0.474558	0.476441	0.293856	0.398144	0.437844	0.5	0.480254	0.44782	0.464214	0.342846	0.409091	0	0.481627	0.269231	0.17734	0.34375	0.357143	0.378583	0.403581	0.389831	0.316492	0.448428	0.465125	0.258065	0.403846
BTB-01097609	0	0.486961	0.47664	0.489096	0.395703	0.30553	0.45784	0.260238	0.373881	0.166667	0.459859	0.303009	0.473887	0.48134	0.409091	0.05	0.445863	0.346154	0.362745	0.25	0.380952	0.295798	0.404216	0.330508	0.485184	0.479665	0.482661	0.365079	0.230769
BTB-01109703	0	0.478462	0.476051	0.478961	0.41434	0.449222	0.380724	0.205616	0.480882	0.333333	0.413963	0.376207	0.217776	0.290114	0.181818	0.05	0.353827	0.25	0.162562	0.34375	0.47619	0.452101	0.493584	0.0508475	0.258011	0.39958	0.259302	0.47619	0.403846
BTB-01124378	0	0.491584	0.467383	0.496591	0.411382	0.405505	0.314993	0.459028	0.464114	0.357143	0.39507	0.367644	0.391951	0.298479	0.363636	0.5	0.47791	0.269231	0.485294	0.34375	0.190476	0.463805	0.320642	0.432203	0.489065	0.332278	0.410512	0.412698	0.480769
BTB-01130079	0	0.485344	0.45902	0.490798	0.138286	0.453836	0.323311	0.494964	0.391952	0.428571	0.255289	0.377666	0.406069	0.253077	0.454545	0	0.494994	0.363636	0.25	0.28125	0.404762	0.429542	0.374194	0.245763	0.193514	0.356121	0.421804	0.0793651	0.346154
BTB-01141508	0	0.484963	0.490432	0.483831	0.371934	0.272311	0.470067	0.407293	0.399249	0.428571	0.46615	0.459897	0.272242	0.267123	0.0909091	0.25	0.451644	0.384615	0.440887	0.34375	0.309524	0.452703	0.472044	0.305085	0.393168	0.491401	0.322231	0.206349	0.461538
BTB-01141770	0	0.48114	0.487617	0.474675	0.470263	0.459305	0.482631	0.478323	0.48905	0.309524	0.460452	0.442684	0.430695	0.451737	0.5	0	0.477217	0.423077	0.102941	0.3125	0.404762	0.407251	0.393578	0.228814	0.410003	0.446795	0.405482	0.193548	0.461538
BTB-01146838	0	0.487873	0.479536	0.489596	0.458189	0.403793	0.476718	0.41091	0.386366	0.428571	0.467283	0.304868	0.357612	0.336015	0.318182	0	0.400878	0.307692	0.129902	0.46875	0.428571	0.47479	0.398624	0.347458	0.325195	0.387395	0.434444	0.396825	0.326923
BTB-01172317	0	0.477888	0.474604	0.478546	0.458277	0.353538	0.473417	0.336806	0.377529	0.380952	0.3976	0.473819	0.446656	0.227235	0.454545	0	0.2989	0.5	0.303571	0.318182	0.458333	0.322344	0.409268	0.398305	0.371842	0.371381	0.426112	0.333333	0.25
BTB-01226542	0	0.495432	0.497742	0.494955	0.409695	0.442615	0.446336	0.230714	0.448096	0.47619	0.411142	0.427453	0.463915	0.474886	0.318182	0.35	0.446881	0.461538	0.458333	0.21875	0.333333	0.308923	0.477901	0.432203	0.298351	0.38728	0.48053	0.404762	0.442308
BTB-01274700	0	0.495059	0.478841	0.489635	0.487656	0.324476	0.442481	0.461409	0.415262	0.238095	0.257082	0.4688	0.465265	0.416028	0.35	0.4	0.429721	0.461538	0.285354	0.46875	0.452381	0.460751	0.394373	0.224138	0.188696	0.277015	0.492892	0.330645	0.326923
BTB-01274755	0	0.491985	0.48208	0.486618	0.484439	0.33021	0.445307	0.462655	0.419796	0.238095	0.256011	0.472157	0.465951	0.416794	0.363636	0.4	0.42703	0.461538	0.284314	0.46875	0.452381	0.463025	0.395872	0.228814	0.19263	0.283347	0.498585	0.333333	0.326923
BTB-01276763	0	0.494292	0.472631	0.498772	0.342189	0.431808	0.494453	0.472857	0.362814	0.261905	0.480959	0.37895	0.474799	0.378615	0.272727	0.1	0.335486	0.461538	0.35049	0.375	0.452381	0.472269	0.410092	0.423729	0.43677	0.325084	0.372889	0.420635	0.461538
BTB-01285245	1	0.482558	0.479794	0.483124	0.323632	0.392655	0.438409	0.406496	0.399858	0.473684	0.372279	0.440719	0.355681	0.0298343	0.0833333	0	0.476335	0.363636	0.464824	0.21875	0.380952	0.370629	0.373689	0.152542	0.280533	0.484082	0.494014	0.0583333	0.386364
BTB-01287574	0	0.490037	0.48408	0.484685	0.157279	0.325491	0.277901	0.226819	0.456526	0.380952	0.460563	0.316668	0.386206	0.345859	0.0909091	0.05	0.394206	0.307692	0.438725	0.28125	0.261905	0.390572	0.420183	0.279661	0.494012	0.462893	0.384125	0.31746	0.326923
BTB-01292634	0	0.472717	0.424796	0.482598	0.183523	0.261556	0.411481	0.382143	0.352249	0.404762	0.411598	0.318327	0.430189	0.400087	0.136364	0.35	0.477908	0.346154	0.32266	0.46875	0.333333	0.344013	0.352074	0.322034	0.20015	0.432983	0.376531	0.452381	0.269231
BTB-01303828	0	0.49726	0.48543	0.493677	0.355686	0.274977	0.487778	0.350287	0.41246	0.261905	0.290071	0.297051	0.482856	0.391571	0.272727	0.05	0.3508	0.269231	0.468137	0.46875	0.47619	0.468803	0.270718	0.364407	0.30051	0.265993	0.4888	0.365079	0.384615
BTB-01304704	0	0.497508	0.489485	0.498803	0.481815	0.201316	0.463023	0.481577	0.474943	0	0.378683	0.192058	0.450427	0.399137	0	0	0.473593	0	0.5	0.25	0.333333	0.396552	0.497608	0.176471	0.407982	0.414634	0.426208	0.444444	0
BTB-01371672	1	0.468116	0.479519	0.465756	0.462776	0.397973	0.44825	0.484979	0.239641	0.5	0.190409	0.443694	0.455525	0.25	0.318182	0	0.42066	0.461538	0.39801	0.25	0.333333	0.440577	0.383871	0.466102	0.447583	0.373314	0.450681	0.404762	0.307692
BTB-01375460	0	0.489985	0.463184	0.495488	0.177875	0.437871	0.470827	0.203713	0.431551	0.404762	0.32274	0.311563	0.47576	0.278075	0.454545	0.2	0.456141	0.269231	0.355392	0.46875	0.190476	0.393939	0.480257	0.432203	0.334382	0.248743	0.450506	0.253968	0.442308
BTB-01397485	0	0.480404	0.452874	0.486103	0.272579	0.411213	0.44	0.388095	0.3478	0.5	0.441467	0.44385	0.20262	0.335648	0.318182	0.15	0.484028	0.461538	0.38806	0.25	0.357143	0.424958	0.474217	0.457627	0.354054	0.379361	0.46773	0.214286	0.346154
BTB-01416427	1	0.38665	0.383765	0.387246	0.471951	0.46422	0.399334	0.293177	0.299916	0.380952	0.360085	0.402587	0.258934	0.0468037	0.318182	0	0.488248	0.458333	0.465686	0.40625	0.0952381	0.292088	0.459982	0.372881	0.209958	0.139916	0.33955	0.468254	0.480769
BTB-01426876	0	0.451831	0.444314	0.453386	0.395985	0.406264	0.451517	0.423445	0.36276	0.238095	0.299296	0.248053	0.29179	0.27968	0.272727	0.166667	0.481605	0.125	0.472906	0.25	0.452381	0.351261	0.455341	0.262712	0.166366	0.145527	0.137661	0.412698	0.25
BTB-01450068	0	0.496563	0.478496	0.491405	0.444039	0.291991	0.405465	0.415198	0.354116	0.47619	0.433004	0.410292	0.467172	0.488399	0.181818	0.2	0.454572	0.307692	0.308824	0.34375	0.333333	0.247059	0.276606	0.415254	0.404969	0.152393	0.388141	0.309524	0.384615
BTB-01453354	0	0.496245	0.479395	0.499731	0.469699	0.487861	0.42609	0.301761	0.457422	0.404762	0.355021	0.471766	0.397231	0.391985	0.0909091	0.2	0.379042	0.346154	0.428571	0.40625	0.47619	0.342593	0.493107	0.37931	0.266537	0.413171	0.381374	0.484127	0.5
BTB-01465034	0	0.493367	0.497128	0.491401	0.32072	0.478748	0.488183	0.435093	0.372337	0.452381	0.375	0.447287	0.455164	0.228137	0.136364	0.05	0.258901	0.0769231	0.394608	0.375	0.238095	0.363025	0.48211	0.355932	0.471831	0.220916	0.475205	0.468254	0.230769
BTB-01478115	1	0.41949	0.421375	0.419101	0.431416	0.442185	0.389135	0.253689	0.471537	0.452381	0.344366	0.269458	0.392648	0.240473	0.454545	0.5	0.333491	0.153846	0.485294	0.5	0.452381	0.452101	0.383165	0.347458	0.296074	0.322087	0.439585	0.444444	0.480769
BTB-01495784	0	0.492025	0.492448	0.488815	0.237957	0.491076	0.234664	0.434762	0.481864	0.404762	0.389831	0.347001	0.319244	0.251142	0.0909091	0.1	0.461869	0.375	0.495098	0.46875	0.380952	0.473906	0.259853	0.0847458	0.495655	0.474171	0.286212	0.380952	0.365385
BTB-01530236	0	0.484171	0.488299	0.483315	0.391939	0.379613	0.443494	0.209962	0.456977	0.166667	0.483051	0.329025	0.39802	0.287729	0.136364	0.15	0.49507	0.269231	0.387255	0.25	0.357143	0.33277	0.49262	0.347458	0.455217	0.43201	0.41842	0.468254	0.365385
BTB-01559194	0	0.495463	0.499247	0.49468	0.485358	0.421065	0.341045	0.468258	0.48066	0.428571	0.463623	0.410583	0.438443	0.488567	0.318182	0.1	0.499615	0.230769	0.386139	0.4375	0.428571	0.388795	0.420664	0.305085	0.478195	0.364751	0.370068	0.404762	0.461538
BTB-01575668	0	0.499226	0.488222	0.498498	0.314074	0.335324	0.427617	0.359561	0.465671	0.380952	0.485211	0.428316	0.493848	0.271309	0.181818	0.25	0.365547	0.230769	0.238916	0.34375	0.333333	0.459528	0.333028	0.5	0.422776	0.337975	0.222879	0.0983607	0.173077
BTB-01626709	0	0.484822	0.497441	0.482214	0.38552	0.282708	0.235709	0.484494	0.419717	0.309524	0.453704	0.264073	0.397571	0.329259	0.318182	0	0.42658	0.384615	0.320197	0.375	0.333333	0.468855	0.338843	0.449153	0.256672	0.183333	0.478084	0.169355	0.307692
BTB-01640085	0	0.453931	0.442814	0.45623	0.418715	0.186243	0.38453	0.332699	0.447212	0.47619	0.479577	0.305467	0.247981	0.261868	0.318182	0.4	0.25571	0.269231	0.39951	0.1875	0.380952	0.44958	0.414982	0.288136	0.414791	0.466358	0.402611	0.357143	0.365385
BTB-01656080	0	0.494157	0.479024	0.497266	0.290538	0.342129	0.452258	0.448755	0.456619	0.190476	0.376967	0.328341	0.396186	0.411616	0.45	0.15	0.446115	0.333333	0.178922	0.3125	0.3	0.383642	0.490775	0.415254	0.459748	0.475651	0.386311	0.47619	0.442308
BTB-01680332	0	0.472483	0.430593	0.481116	0.295891	0.375629	0.415248	0.377084	0.352825	0.309524	0.494318	0.364656	0.350592	0.47545	0	0.05	0.343936	0.416667	0.413793	0.4375	0.47619	0.441426	0.36326	0.449153	0.302017	0.489483	0.273695	0.134921	0.442308
BTB-01728863	0	0.492662	0.494461	0.489997	0.198802	0.483295	0.477037	0.29107	0.445145	0.238095	0.364789	0.49451	0.443114	0.474486	0.272727	0.35	0.294781	0.384615	0.487745	0.34375	0.5	0.346801	0.42156	0.161017	0.313063	0.462395	0.399808	0.225806	0.269231
BTB-01735218	0	0.480773	0.452293	0.486666	0.224835	0.481244	0.457533	0.490238	0.365229	0.357143	0.438646	0.48608	0.376666	0.374514	0.272727	0.05	0.451851	0.5	0.315271	0.21875	0.380952	0.415966	0.462385	0.449153	0.384442	0.372323	0.408659	0.396825	0.365385
BTB-01753605	0	0.485824	0.489397	0.480693	0.251211	0.466972	0.453195	0.392176	0.435729	0.380952	0.429078	0.420015	0.439706	0.0735632	0.181818	0.35	0.425961	0.192308	0.421182	0.4375	0.238095	0.36425	0.372018	0.194915	0.358238	0.214406	0.369867	0.120968	0.423077
BTB-01796032	0	0.497193	0.484476	0.499824	0.366857	0.321902	0.384331	0.424798	0.489207	0.190476	0.428068	0.469406	0.493338	0.362471	0.0454545	0.3	0.400138	0.115385	0.338235	0.46875	0.380952	0.382997	0.480275	0.322034	0.471257	0.44363	0.466063	0.444444	0.461538
BTB-01817680	0	0.490703	0.486139	0.491648	0.27643	0.422461	0.394309	0.459466	0.489576	0.214286	0.457042	0.351172	0.403565	0.29672	0.409091	0.2	0.4961	0.269231	0.408867	0.4375	0.5	0.463025	0.344812	0.381356	0.473471	0.438681	0.396424	0.47619	0.384615
BTB-01890990	0	0.485304	0.482861	0.485809	0.317789	0.335316	0.457903	0.46505	0.469743	0.333333	0.42031	0.246204	0.491595	0.325095	0.227273	0.3	0.394677	0.307692	0.414216	0.4375	0.428571	0.351261	0.341888	0.177966	0.437856	0.355346	0.471138	0.325397	0.423077
BTB-01902778	1	0.474889	0.462919	0.47736	0.301482	0.242896	0.462963	0.16835	0.42791	0.47619	0.48232	0.446072	0.46195	0.31483	0.363636	0	0.371999	0.346154	0.431373	0.34375	0.428571	0.400673	0.355831	0.457627	0.131571	0.425778	0.460385	0.233871	0.365385
BTB-01904985	0	0.485377	0.454681	0.491728	0.267047	0.427294	0.476331	0.383405	0.495076	0.309524	0.331683	0.335821	0.440837	0.242331	0.136364	0.45	0.467812	0.269231	0.443069	0.375	0.238095	0.43771	0.309677	0.105263	0.192619	0.396886	0.381917	0.119048	0.326923
BTB-01920914	0	0.482952	0.495384	0.480381	0.43232	0.412517	0.395864	0.380057	0.494786	0.404762	0.292254	0.153598	0.317102	0.26092	0.454545	0.15	0.49089	0.346154	0.414216	0.375	0.166667	0.389076	0.374771	0.161017	0.271027	0.175398	0.26604	0.246032	0.403846
BTB-01944037	0	0.496925	0.49182	0.497981	0.144875	0.332342	0.276462	0.486441	0.474464	0.261905	0.380312	0.30852	0.457354	0.163747	0.318182	0	0.409677	0.5	0.364532	0.4375	0.5	0.479764	0.485281	0.482759	0.319736	0.406987	0.43679	0.126984	0.269231
BTB-01980499	1	0.497957	0.480161	0.498363	0.258399	0.306178	0.430422	0.433873	0.462699	0.357143	0.493644	0.236704	0.478217	0.151711	0.318182	0	0.491163	0.384615	0.401961	0.375	0.142857	0.407563	0.430797	0.279661	0.449445	0.29081	0.239931	0.388889	0.442308
BTB-01988933	0	0.463411	0.492168	0.457458	0.249146	0.20595	0.150259	0.41746	0.392173	0.452381	0.292958	0.38591	0.32506	0.43384	0.409091	0.333333	0.358061	0.346154	0.403465	0.40625	0.452381	0.265203	0.385465	0.491525	0.265775	0.463835	0.14842	0.380952	0.25
BTB-02006134	0	0.472341	0.499515	0.466724	0.256019	0.406508	0.360104	0.249161	0.395593	0.333333	0.492938	0.498354	0.398641	0.367772	0.2	0.45	0.316575	0.416667	0.260101	0.34375	0.309524	0.186027	0.465106	0.491525	0.294949	0.303024	0.330613	0.0793651	0.480769
HAPMAP22963-BTA-91941	0	0.497494	0.492195	0.49859	0.437277	0.457281	0.431852	0.397094	0.34529	0.452381	0.466054	0.385236	0.330846	0.434981	0.454545	0	0.379375	0.307692	0.446078	0.4375	0.428571	0.375421	0.426471	0.381356	0.486641	0.339698	0.329314	0.388889	0.480769
HAPMAP23219-BTA-154903	0	0.47067	0.47658	0.469447	0.376948	0.495883	0.438564	0.234174	0.439785	0.261905	0.480959	0.497563	0.448	0.306084	0.227273	0.35	0.412294	0.461538	0.248768	0.4375	0.428571	0.397479	0.458257	0.5	0.496556	0.462878	0.483055	0.309524	0.384615
HAPMAP23726-BTC-051363	0	0.498629	0.497331	0.497794	0.298747	0.495656	0.467504	0.385877	0.382233	0.238095	0.366525	0.273749	0.482463	0.426425	0.136364	0.35	0.440983	0.346154	0.473039	0.34375	0.214286	0.344538	0.467919	0.449153	0.337474	0.44109	0.438328	0.34127	0.346154
HAPMAP23870-BTA-128381	0	0.495328	0.476963	0.499124	0.484799	0.367291	0.329268	0.317377	0.351842	0.380952	0.485896	0.319214	0.297092	0.428082	0.318182	0.05	0.483807	0.230769	0.268473	0.46875	0.380952	0.285354	0.379596	0.245763	0.243939	0.255046	0.166145	0.420635	0.326923
HAPMAP24215-BTA-163266	1	0.484272	0.498642	0.481305	0.297093	0.480028	0.266914	0.435087	0.381104	0.47619	0.366046	0.429474	0.21192	0.120597	0.318182	0.3	0.395961	0.0384615	0.460591	0.3125	0.47619	0.496622	0.4935	0.194915	0.426333	0.350337	0.467309	0.129032	0.403846
HAPMAP24224-BTA-93350	0	0.477411	0.45408	0.482253	0.467691	0.40641	0.408308	0.142892	0.497658	0.428571	0.370056	0.399717	0.335871	0.360917	0.363636	0	0.285652	0.230769	0.492574	0.25	0.333333	0.496593	0.380776	0.5	0.330563	0.131172	0.399734	0.443548	0.365385
HAPMAP24414-BTC-073009	0	0.451039	0.415213	0.45845	0.364757	0.161327	0.228012	0.402143	0.463479	0.166667	0.262341	0.236534	0.33663	0.476806	0.227273	0.2	0.190597	0.0769231	0.284314	0.46875	0.380952	0.331366	0.366359	0.432203	0.347076	0.422334	0.483568	0.420635	0.5
HAPMAP25382-BTC-000577	0	0.483882	0.474844	0.485751	0.209356	0.455439	0.432053	0.467158	0.423889	0.47619	0.430085	0.297789	0.34089	0.439832	0.318182	0.05	0.499387	0.269231	0.330882	0.46875	0.190476	0.496639	0.449129	0.415254	0.48832	0.465618	0.32737	0.47619	0.384615
HAPMAP25708-BTC-043671	0	0.472659	0.476365	0.471893	0.442396	0.297118	0.436438	0.334047	0.34518	0.333333	0.339437	0.223258	0.348581	0.190421	0.363636	0.25	0.326153	0	0.458333	0.5	0.261905	0.294118	0.394954	0.101695	0.37384	0.120285	0.483728	0.214286	0.346154
HAPMAP26512-BTA-52638	0	0.486426	0.491821	0.485311	0.489846	0.486283	0.497779	0.489058	0.296375	0.238095	0.25	0.49864	0.376522	0.130268	0.454545	0.1	0.382821	0.125	0.27451	0.4375	0.214286	0.335582	0.25528	0.144068	0.422156	0.254088	0.416481	0.373016	0.403846
HAPMAP26649-BTA-128159	0	0.4813	0.482228	0.481108	0.466144	0.39333	0.365214	0.345238	0.388844	0.309524	0.367419	0.357799	0.430997	0.280228	0.409091	0	0.34683	0.269231	0.426471	0.3125	0.428571	0.317647	0.340826	0.491525	0.421407	0.442695	0.403104	0.31746	0.384615
HAPMAP26681-BTA-143845	0	0.478738	0.451798	0.484134	0.456204	0.452639	0.409304	0.422344	0.238856	0.285714	0.3304	0.28679	0.209439	0.359114	0.0454545	0.35	0.497622	0.5	0.446108	0.363636	0.166667	0.46789	0.469268	0.110169	0.366636	0.284845	0.318806	0.420635	0.326923
HAPMAP26728-BTA-153579	0	0.490839	0.49597	0.488113	0.227631	0.300458	0.42265	0.489286	0.378681	0.285714	0.360563	0.167651	0.495797	0.404183	0.454545	0.2	0.36934	0.346154	0.264706	0.09375	0.333333	0.498319	0.478381	0.127119	0.34521	0.208018	0.405122	0.309524	0.288462
HAPMAP26904-BTC-061747	0	0.498672	0.495199	0.499389	0.178427	0.372248	0.39368	0.369923	0.362131	0.404762	0.445157	0.277548	0.400605	0.294753	0.363636	0.35	0.463906	0.192308	0.413366	0.166667	0.357143	0.310924	0.383786	0.241379	0.414958	0.284563	0.381885	0.222222	0.423077
HAPMAP26973-BTA-147422	0	0.490632	0.480005	0.492828	0.301757	0.472133	0.447894	0.465255	0.324294	0.333333	0.429478	0.308085	0.400453	0.119482	0.227273	0.1	0.47655	0.307692	0.47549	0.5	0.380952	0.440336	0.359045	0.389831	0.424573	0.297779	0.36199	0.373016	0.346154
HAPMAP27089-BTC-045849	0	0.498397	0.494169	0.499272	0.419423	0.480576	0.432373	0.478582	0.456502	0.380952	0.420904	0.182432	0.423747	0.21597	0.363636	0.222222	0.390636	0.230769	0.372549	0.40625	0.285714	0.44697	0.456382	0.483051	0.430967	0.346541	0.282985	0.388889	0.480769
HAPMAP27294-BTC-032117	0	0.495697	0.442321	0.493252	0.469797	0.4267	0.426558	0.364742	0.333663	0.214286	0.266289	0.256739	0.456423	0.401602	0.409091	0.1	0.479864	0.346154	0.428571	0.46875	0.309524	0.376689	0.399171	0.186441	0.363008	0.158316	0.497059	0.460317	0.480769
HAPMAP30171-BTC-063976	0	0.460722	0.428933	0.467296	0.247232	0.378317	0.46299	0.268554	0.30583	0.428571	0.378169	0.268548	0.453879	0.488506	0.454545	0.45	0.258139	0.461538	0.485222	0.21875	0.357143	0.431092	0.397248	0.20339	0.255629	0.332353	0.474972	0.396825	0.346154
HAPMAP30362-BTA-79378	0	0.477458	0.489096	0.475042	0.379798	0.369394	0.318317	0.381604	0.347425	0.404762	0.419718	0.216712	0.399716	0.157534	0.5	0.3125	0.478188	0.461538	0.308458	0.15625	0.261905	0.480442	0.331169	0.466102	0.36813	0.364359	0.242177	0.206349	0.25
HAPMAP30746-BTC-070031	0	0.477464	0.490535	0.474804	0.238612	0.482025	0.403323	0.436582	0.267225	0.25	0.314649	0.396013	0.453809	0.391907	0.5	0.1	0.383837	0.272727	0.472362	0.433333	0.404762	0.36324	0.493815	0.473684	0.497994	0.485997	0.49261	0.241379	0.3125
HAPMAP31098-BTA-136127	1	0.352292	0.348427	0.353091	0.406035	0.444165	0.266099	0.160723	0.428503	0.380952	0.364085	0.245549	0.421459	0.312883	0.363636	0.05	0.209893	0.230769	0.492647	0.4375	0.404762	0.352694	0.318349	0.423729	0.280156	0.11174	0.3333	0.261905	0.5
HAPMAP32161-BTA-55429	0	0.474309	0.496912	0.469457	0.286559	0.499746	0.426003	0.458887	0.323353	0.15625	0.219068	0.100686	0.405115	0.359642	0.4375	0.111111	0.386651	0.458333	0.469274	0.4	0.452381	0.337452	0.475798	0.181818	0.333926	0.254402	0.416947	0.3	0.333333
HAPMAP32642-BTA-160002	0	0.499264	0.47566	0.494081	0.46775	0.366712	0.387204	0.445052	0.383051	0.309524	0.416079	0.383343	0.435543	0.308924	0.454545	0.45	0.494618	0.458333	0.477833	0.5	0.452381	0.346218	0.433547	0.448276	0.486669	0.446286	0.429121	0.468254	0.423077
HAPMAP32799-BTA-132450	0	0.499758	0.498085	0.499896	0.128619	0.481702	0.466371	0.389471	0.29331	0.333333	0.486563	0.411277	0.496511	0.180077	0.409091	0.4	0.487859	0	0.178922	0.15625	0.357143	0.245791	0.376719	0.267241	0.496554	0.30495	0.319429	0.31746	0.269231
HAPMAP33032-BTA-148803	0	0.491523	0.489504	0.491941	0.49095	0.178981	0.458488	0.353263	0.445956	0.380952	0.435461	0.379571	0.454483	0.345247	0.454545	0.45	0.479756	0.269231	0.495098	0.3125	0.5	0.39527	0.441636	0.449153	0.364524	0.188079	0.464228	0.153226	0.461538
HAPMAP33049-BTA-153946	0	0.458696	0.451161	0.460254	0.387398	0.385865	0.498522	0.360515	0.35788	0.47619	0.414548	0.433865	0.30395	0.409962	0.25	0.2	0.414924	0.423077	0.47549	0.34375	0.214286	0.34317	0.37156	0.177966	0.376803	0.362873	0.303425	0.330645	0.480769
HAPMAP33373-BTA-148341	0	0.497298	0.476838	0.498468	0.487387	0.299817	0.393939	0.429353	0.457561	0.333333	0.355634	0.349081	0.449071	0.389734	0.272727	0	0.428002	0.384615	0.330882	0.3125	0.357143	0.419192	0.28506	0.381356	0.401796	0.338235	0.313195	0.285714	0.288462
HAPMAP33479-BTA-137049	0	0.485547	0.443719	0.494215	0.295776	0.433663	0.367925	0.475738	0.43086	0.238095	0.45339	0.0276808	0.497037	0.216821	0.272727	0	0.476467	0.384615	0.460894	0.333333	0.357143	0.473357	0.338647	0.40566	0.312415	0.0997184	0.469314	0.473684	0.423077
HAPMAP33504-BTA-154919	0	0.493184	0.492882	0.493247	0.492948	0.44984	0.410037	0.43499	0.426845	0.452381	0.355728	0.339754	0.39486	0.145817	0.272727	0.05	0.427891	0.269231	0.179104	0.21875	0.404762	0.355085	0.325346	0.0338983	0.424962	0.230737	0.259252	0.325397	0.26
HAPMAP33849-BES3_CONTIG195_423	0	0.497114	0.487444	0.499114	0.358003	0.320824	0.333087	0.450048	0.461487	0.404762	0.477305	0.477618	0.4179	0.403089	0.5	0.35	0.476854	0.416667	0.428922	0.34375	0.404762	0.472128	0.492627	0.305085	0.309145	0.460471	0.447006	0.5	0.461538
HAPMAP34413-BES11_CONTIG509_1565	0	0.497725	0.492367	0.498833	0.276272	0.320302	0.491137	0.258448	0.465162	0.166667	0.480986	0.463971	0.34741	0.448276	0.181818	0.2	0.449706	0.269231	0.343137	0.4375	0.5	0.341176	0.431256	0.483051	0.283703	0.442138	0.378766	0.357143	0.403846
HAPMAP34424-BES10_CONTIG566_926	1	0.449395	0.430474	0.453309	0.234066	0.312015	0.298375	0.453378	0.261738	0.404762	0.361777	0.497469	0.461634	0.296578	0.181818	0.4	0.32867	0.5	0.196078	0.34375	0.5	0.432773	0.306881	0.0169492	0.379527	0.352621	0.410694	0.18254	0.365385
HAPMAP34713-BES10_CONTIG634_914	0	0.461998	0.441506	0.466231	0.228818	0.298948	0.443207	0.262732	0.421276	0.285714	0.428571	0.457972	0.12405	0.393966	0.136364	0.277778	0.354797	0.346154	0.186275	0.25	0.452381	0.472222	0.41636	0.237288	0.330392	0.39467	0.417599	0.388889	0.461538
HAPMAP35220-BES9_CONTIG365_495	0	0.476005	0.482608	0.474641	0.452062	0.226229	0.480414	0.416427	0.244103	0.357143	0.347518	0.0377765	0.455403	0.242011	0.454545	0.1	0.459422	0.423077	0.416667	0.3125	0.357143	0.421053	0.293278	0.169492	0.266517	0.340126	0.344044	0.238095	0.442308
HAPMAP35535-SCAFFOLD86180_8791	1	0.499456	0.478805	0.496287	0.324165	0.475057	0.48337	0.448596	0.435089	0.428571	0.41831	0.434911	0.43093	0.402936	0.136364	0.05	0.485249	0.423077	0.477833	0.4375	0.357143	0.409244	0.411091	0.220339	0.438323	0.495805	0.414424	0.373016	0.365385
HAPMAP35744-SCAFFOLD60587_8279	0	0.46561	0.42707	0.473581	0.32939	0.334095	0.294597	0.487369	0.477385	0.380952	0.35	0.217031	0.404552	0.123194	0.318182	0.166667	0.378412	0.346154	0.32598	0.3125	0.428571	0.215126	0.209174	0.474576	0.38586	0.432676	0.479832	0.468254	0.307692
HAPMAP35988-SCAFFOLD166019_6545	0	0.492025	0.459909	0.498659	0.307684	0.499083	0.413947	0.480029	0.316141	0.35	0.365957	0.188568	0.359644	0.156298	0.5	0.1	0.453452	0.307692	0.335784	0.3125	0.357143	0.456853	0.363804	0.305085	0.294541	0.350126	0.443531	0.380952	0.32
HAPMAP36588-SCAFFOLD90561_9460	1	0.438308	0.4554	0.434765	0.15749	0.480663	0.404549	0.219588	0.490728	0.309524	0.344366	0.336492	0.226095	0.381749	0.181818	0.277778	0.477488	0.208333	0.4525	0.28125	0.238095	0.363714	0.46875	0.338983	0.388655	0.479975	0.318348	0.387097	0.442308
HAPMAP38147-BTA-25404	0	0.479581	0.476717	0.480173	0.443491	0.447921	0.349112	0.443836	0.44612	0.428571	0.284605	0.334817	0.392538	0.293571	0.5	0.4	0.2886	0.153846	0.453431	0.15625	0.333333	0.345378	0.315765	0.237288	0.499251	0.373898	0.311014	0.253968	0.480769
HAPMAP38187-BTA-105082	0	0.497804	0.464406	0.495293	0.347196	0.404664	0.40319	0.453356	0.443792	0.428571	0.382934	0.395706	0.462605	0.284126	0.409091	0.5	0.380909	0.269231	0.291667	0.3125	0.47619	0.356061	0.43618	0.237288	0.366007	0.237306	0.419247	0.492063	0.326923
HAPMAP38474-BTA-122598	0	0.498611	0.467855	0.495028	0.405312	0.492691	0.494449	0.49405	0.306433	0.404762	0.397309	0.316345	0.326967	0.0605023	0.454545	0	0.433657	0.0833333	0.343137	0.375	0.357143	0.426891	0.384404	0.169492	0.32485	0.486373	0.264917	0.388889	0.461538
HAPMAP38899-BTA-52139	0	0.482083	0.491661	0.4801	0.283228	0.267225	0.44111	0.413559	0.322856	0.333333	0.424394	0.319348	0.437671	0.331149	0.454545	0.05	0.374874	0.423077	0.313433	0.40625	0.380952	0.499144	0.326389	0.403509	0.422086	0.473945	0.357047	0.230159	0.230769
HAPMAP39008-BTA-120199	0	0.486639	0.456559	0.492867	0.160478	0.290189	0.387277	0.436473	0.399706	0.5	0.381259	0.452688	0.450797	0.423846	0.227273	0	0.458023	0.375	0.408867	0.46875	0.428571	0.482935	0.454334	0.177966	0.374132	0.38203	0.408318	0.0238095	0.384615
HAPMAP39103-BTA-111886	0	0.490461	0.462159	0.496372	0.246286	0.491396	0.455446	0.35842	0.401469	0.47619	0.418382	0.279395	0.410311	0.314743	0.277778	0.5	0.296912	0.346154	0.457071	0.423077	0.261905	0.47331	0.453276	0.25	0.207398	0.457858	0.440641	0.383333	0.380952
HAPMAP39152-BTA-27712	0	0.473578	0.437103	0.481151	0.119087	0.445254	0.434766	0.380371	0.425153	0.404762	0.497072	0.165305	0.487449	0.429389	0.277778	0.333333	0.453838	0	0.363636	0.28125	0.452381	0.482609	0.354597	0.333333	0.378041	0.221692	0.398065	0.145161	0.108696
HAPMAP39375-BTA-112108	0	0.44017	0.394873	0.449537	0.279645	0.120311	0.166174	0.332065	0.417331	0.190476	0.443503	0.366332	0.16985	0.251917	0.363636	0.4	0.180713	0.423077	0.394089	0.25	0.190476	0.5	0.283287	0.101695	0.13943	0.420865	0.496358	0.380952	0.346154
HAPMAP39419-BTA-63237	0	0.464382	0.454615	0.466398	0.344341	0.463141	0.476331	0.467604	0.320856	0.166667	0.482194	0.325138	0.429201	0.497615	0.0909091	0.3	0.450469	0.384615	0.381773	0.4375	0.166667	0.386364	0.289982	0.372881	0.439898	0.18073	0.366234	0.190476	0.403846
HAPMAP39425-BTA-70290	1	0.451518	0.411685	0.459751	0.178459	0.482388	0.361891	0.334603	0.335014	0.119048	0.44507	0.387358	0.484089	0.396219	0.0909091	0.277778	0.483653	0.384615	0.465686	0.40625	0.190476	0.434454	0.411009	0.398305	0.312668	0.144444	0.369668	0.15873	0.5
HAPMAP39434-BTA-77640	0	0.481789	0.456979	0.48692	0.483786	0.459305	0.402069	0.288709	0.495248	0.190476	0.363701	0.287336	0.434166	0.24616	0.363636	0.5	0.378742	0.384615	0.433824	0.34375	0.404762	0.443603	0.380055	0.271186	0.27806	0.49979	0.348969	0.47619	0.192308
HAPMAP39461-BTA-109898	1	0.436113	0.455088	0.432193	0.499292	0.389854	0.345273	0.32849	0.455316	0.0238095	0.490819	0.423026	0.438689	0.481226	0.272727	0.05	0.471054	0.0769231	0.342365	0.3125	0.214286	0.495798	0.148624	0.355932	0.114337	0.280176	0.231617	0.349206	0.25
HAPMAP39562-BTA-40351	0	0.496303	0.475174	0.490409	0.335696	0.469822	0.381852	0.47644	0.421577	0.47619	0.287024	0.361752	0.448399	0.465517	0.5	0.1	0.480777	0.307692	0.226601	0.5	0.285714	0.339226	0.378913	0.389831	0.459557	0.478179	0.273183	0.309524	0.307692
HAPMAP39690-BTA-82650	0	0.490473	0.493291	0.48989	0.351719	0.284049	0.383309	0.320305	0.48732	0.47619	0.483075	0.493722	0.383496	0.337165	0.363636	0.4	0.441906	0.307692	0.379902	0.40625	0.47619	0.347059	0.410174	0.355932	0.22941	0.373532	0.295675	0.214286	0.288462
HAPMAP39712-BTA-109811	0	0.477577	0.442597	0.484812	0.334898	0.28075	0.401627	0.412226	0.394572	0.285714	0.352113	0.267717	0.452636	0.422433	0.136364	0.35	0.381252	0.307692	0.409314	0.5	0.333333	0.480672	0.423394	0.4375	0.339072	0.414082	0.478613	0.412698	0.384615
HAPMAP40148-BTA-92999	1	0.45098	0.483806	0.44419	0.482627	0.27152	0.314117	0.445611	0.413081	0.428571	0.310296	0.37813	0.427604	0.461806	0.363636	0.5	0.466302	0.423077	0.495098	0.28125	0.238095	0.267677	0.477022	0.103448	0.331081	0.166737	0.387748	0.293651	0.211538
HAPMAP40170-BTA-20573	0	0.489737	0.46702	0.494437	0.315361	0.409382	0.413269	0.480448	0.318965	0.214286	0.28178	0.275084	0.444955	0.308835	0.363636	0.45	0.476479	0.346154	0.332512	0.375	0.333333	0.488964	0.380165	0.288136	0.433824	0.49076	0.355667	0.436508	0.5
HAPMAP40508-BTA-21513	0	0.4825	0.4618	0.486804	0.475652	0.235092	0.493546	0.302587	0.37994	0.289474	0.361233	0.475204	0.489738	0.238965	0.5	0.5	0.491455	0.461538	0.472362	0.34375	0.47619	0.463122	0.256667	0.483051	0.307251	0.295339	0.498259	0.467742	0.5
HAPMAP40581-BTA-73771	0	0.480191	0.465832	0.483153	0.482969	0.395786	0.440133	0.24463	0.438516	0.404762	0.410311	0.382532	0.221766	0.469231	0.272727	0	0.36077	0.423077	0.431373	0.46875	0.309524	0.435919	0.411224	0.415254	0.353311	0.319252	0.437367	0.365079	0.5
HAPMAP40696-BTA-24595	0	0.493497	0.474136	0.497504	0.409091	0.477824	0.345441	0.276773	0.356981	0.428571	0.384344	0.317474	0.498993	0.412105	0.409091	0	0.459901	0.346154	0.485294	0.375	0.380952	0.433502	0.344954	0.0677966	0.350854	0.254927	0.373026	0.396825	0.384615
HAPMAP40729-BTA-40319	1	0.386698	0.383828	0.387291	0.147021	0.492627	0.406691	0.144397	0.429007	0.166667	0.371831	0.245491	0.342711	0.498848	0.227273	0	0.386243	0.5	0.465347	0.4375	0.357143	0.362712	0.367959	0.483051	0.341471	0.0889081	0.337919	0.0403226	0.307692
HAPMAP40735-BTA-43736	0	0.472701	0.426061	0.482372	0.254252	0.276913	0.466543	0.480219	0.352211	0.333333	0.338732	0.313499	0.444362	0.0338403	0.409091	0.3	0.3896	0.269231	0.378109	0.25	0.309524	0.471138	0.330407	0.284483	0.475558	0.376735	0.479143	0.47619	0.442308
HAPMAP41037-BTA-61760	0	0.489947	0.479056	0.492199	0.0747253	0.40984	0.322485	0.280191	0.318718	0.309524	0.366008	0.268953	0.427293	0.323305	0.409091	0.277778	0.483477	0.230769	0.433824	0.46875	0.333333	0.314721	0.410304	0.161017	0.421486	0.325859	0.283042	0.31746	0.480769
HAPMAP41097-BTA-85971	0	0.485366	0.432455	0.496308	0.496864	0.453039	0.436107	0.419485	0.308478	0.3	0.27433	0.329396	0.343599	0.319066	0.454545	0.1	0.392181	0.416667	0.363861	0.375	0.142857	0.409628	0.355239	0.0508475	0.434294	0.190576	0.431939	0.325397	0.403846
HAPMAP41591-BTA-59790	1	0.364709	0.357224	0.366257	0.339616	0.47668	0.272391	0.371728	0.239009	0.380952	0.290845	0.39614	0.448609	0.288313	0.0454545	0.4	0.415093	0.0769231	0.495098	0.40625	0.047619	0.326891	0.311182	0.161017	0.499701	0.215633	0.352926	0.325397	0.403846
HAPMAP42104-BTA-121232	0	0.497745	0.473903	0.49188	0.398458	0.432358	0.381744	0.269377	0.440461	0.309524	0.342958	0.366286	0.484329	0.0935361	0.272727	0.45	0.462636	0.0384615	0.446078	0.3125	0.309524	0.302521	0.397342	0.398305	0.411051	0.396139	0.299242	0.174603	0.269231
HAPMAP42556-BTA-45815	0	0.485727	0.48641	0.485585	0.296572	0.45612	0.491828	0.453522	0.25735	0.425	0.313822	0.495004	0.480808	0.248249	0.5	0	0.374285	0.458333	0.3275	0.1875	0.0714286	0.386824	0.407288	0.415254	0.421922	0.413283	0.258803	0.261905	0.442308
HAPMAP42588-BTA-56723	0	0.493271	0.477219	0.496591	0.19236	0.324269	0.366864	0.456232	0.448492	0.214286	0.321328	0.407119	0.425549	0.47431	0.409091	0.45	0.391628	0.423077	0.272059	0.4375	0.333333	0.44697	0.446281	0.5	0.287298	0.424675	0.451228	0.412698	0.288462
HAPMAP42596-BTA-58793	0	0.492885	0.498995	0.491622	0.179019	0.387943	0.344815	0.395665	0.426222	0.214286	0.262676	0.234415	0.412601	0.314559	0.5	0.444444	0.486083	0.125	0.497525	0.25	0.238095	0.333613	0.371889	0.355932	0.134892	0.379296	0.129188	0.373016	0.269231
HAPMAP42605-BTA-61330	0	0.464227	0.431809	0.470932	0.259526	0.445055	0.452293	0.480733	0.456543	0.380952	0.497887	0.434693	0.481526	0.254753	0.363636	0.4	0.430488	0.307692	0.348039	0.40625	0.357143	0.268067	0.459099	0.466102	0.378411	0.495592	0.465005	0.380952	0.480769
HAPMAP42648-BTA-71195	1	0.489286	0.48524	0.490123	0.124076	0.341575	0.492598	0.297715	0.383203	0.47619	0.35452	0.370836	0.462581	0.323954	0.136364	0.35	0.351904	0.384615	0.3867	0.375	0.285714	0.202521	0.360422	0.381356	0.406447	0.272975	0.274177	0.222222	0.230769
HAPMAP42774-BTA-104770	0	0.469099	0.46431	0.470088	0.274671	0.496112	0.296598	0.4573	0.411298	0.404762	0.475352	0.407421	0.440778	0.459739	0.272727	0.3	0.198602	0.346154	0.477941	0.21875	0.428571	0.436134	0.432569	0.415254	0.49491	0.434855	0.440198	0.261905	0.288462
HAPMAP43057-BTA-80741	1	0.433599	0.451809	0.429833	0.3746	0.429877	0.369645	0.454871	0.473249	0.5	0.450635	0.158215	0.404324	0.223574	0.272727	0.3	0.498543	0.230769	0.137255	0.5	0.404762	0.219328	0.345096	0.186441	0.341719	0.397694	0.316881	0.357143	0.0384615
HAPMAP43073-BTA-83925	0	0.475799	0.451816	0.480756	0.277926	0.315898	0.468958	0.361363	0.441926	0.452381	0.253521	0.388816	0.384861	0.16895	0.318182	0.35	0.337555	0.269231	0.313725	0.3125	0.261905	0.323529	0.378093	0.194915	0.483523	0.276868	0.455373	0.174603	0.423077
HAPMAP43142-BTA-107561	1	0.493464	0.492025	0.493763	0.386763	0.373907	0.490672	0.439626	0.484538	0.5	0.427157	0.414854	0.315258	0.289855	0.5	0.15	0.388334	0.384615	0.426108	0.40625	0.285714	0.4618	0.497238	0.271186	0.46205	0.237934	0.335524	0.444444	0.423077
HAPMAP43297-BTA-57357	0	0.499798	0.498238	0.499879	0.408556	0.488569	0.422707	0.430033	0.483776	0.404762	0.356638	0.441014	0.409306	0.1621	0.363636	0.5	0.424448	0.423077	0.42402	0.40625	0.357143	0.494118	0.323853	0.364407	0.274416	0.228512	0.475933	0.18254	0.423077
HAPMAP43792-BTA-122725	1	0.448129	0.462783	0.445096	0.241306	0.499314	0.348148	0.499524	0.335678	0.0238095	0.433099	0.268326	0.240687	0.144487	0.0454545	0.05	0.465243	0.346154	0.421569	0.46875	0.309524	0.380711	0.37844	0.423729	0.470773	0.45382	0.443259	0.325397	0.442308
HAPMAP43815-BTA-23051	0	0.464348	0.40154	0.477342	0.205359	0.27135	0.19494	0.465936	0.202729	0.190476	0.219633	0.254603	0.280126	0.347826	0.409091	0.45	0.430659	0.0416667	0.432836	0.21875	0.428571	0.386441	0.340278	0.431034	0.297615	0.258221	0.496289	0.0327869	0.42
HAPMAP43869-BTA-49512	0	0.464348	0.420536	0.473416	0.299689	0.426835	0.313572	0.463228	0.296242	0.428571	0.359574	0.226854	0.407487	0.121766	0.454545	0.1	0.41603	0.230769	0.362745	0.3125	0.47619	0.320339	0.397317	0.381356	0.440813	0.123155	0.151724	0.31746	0.307692
HAPMAP43906-BTA-66658	0	0.491557	0.494604	0.488694	0.342322	0.164911	0.436021	0.120344	0.431549	0.166667	0.476761	0.360338	0.403935	0.23908	0.409091	0	0.487472	0.5	0.448276	0.125	0.428571	0.413445	0.251838	0.0169492	0.101139	0.290336	0.370466	0.396825	0.384615
HAPMAP43908-BTA-67758	0	0.494941	0.478764	0.49829	0.260112	0.462368	0.482196	0.416905	0.290553	0.214286	0.398017	0.383219	0.207727	0.169202	0.35	0.45	0.37879	0.384615	0.415423	0.40625	0.428571	0.49747	0.460793	0.275862	0.345098	0.465278	0.366051	0.314516	0.25
HAPMAP43953-BTA-83292	1	0.394357	0.402773	0.392613	0.221271	0.337626	0.442322	0.102002	0.399959	0.47619	0.33169	0.355779	0.472102	0.476788	0.181818	0.5	0.470644	0.461538	0.462871	0.25	0.5	0.309645	0.415901	0.29661	0.498337	0.239277	0.265828	0.330645	0.423077
HAPMAP44181-BTA-104938	0	0.486165	0.447386	0.494177	0.322305	0.48597	0.434211	0.217253	0.449538	0.285714	0.177465	0.318502	0.421591	0.445884	0.272727	0.25	0.472266	0.269231	0.494737	0.34375	0.285714	0.478984	0.287465	0.324074	0.398068	0.383632	0.275609	0.396552	0.134615
HAPMAP44357-BTA-24055	0	0.491763	0.485182	0.486993	0.276774	0.389245	0.362287	0.363853	0.4221	0.309524	0.450565	0.357659	0.389314	0.236842	0.454545	0.2	0.37583	0.181818	0.220588	0.34375	0.190476	0.471429	0.260166	0.29661	0.274049	0.290982	0.278207	0.380952	0.403846
HAPMAP44395-BTA-64864	0	0.494533	0.465264	0.499418	0.446004	0.499315	0.422337	0.46611	0.470638	0.47619	0.402542	0.314921	0.489798	0.419066	0.318182	0.45	0.461482	0.269231	0.477723	0.34375	0.380952	0.32437	0.470211	0.330508	0.463279	0.446354	0.176908	0.484127	0.461538
HAPMAP44400-BTA-72792	0	0.479811	0.472391	0.481349	0.389807	0.441082	0.283333	0.394323	0.387051	0.5	0.430693	0.393384	0.397072	0.164384	0.454545	0	0.463803	0.115385	0.409548	0.375	0.309524	0.217428	0.341935	0.194915	0.237492	0.452763	0.472758	0.269841	0.346154
HAPMAP44545-BTA-47658	0	0.490032	0.484173	0.491244	0.190918	0.419879	0.408209	0.462909	0.311794	0.333333	0.497842	0.395238	0.451631	0.43855	0.409091	0.45	0.472302	0.384615	0.31592	0.46875	0.166667	0.40529	0.314902	0.3	0.386634	0.373282	0.439501	0.379032	0.403846
HAPMAP45337-BTA-109277	0	0.460559	0.424891	0.467932	0.193863	0.370769	0.36031	0.425882	0.36968	0.142857	0.479549	0.408473	0.204743	0.223194	0.0909091	0	0.437524	0.0384615	0.448529	0.46875	0.5	0.408094	0.435839	0.398305	0.21298	0.42198	0.494388	0.349206	0.269231
HAPMAP45569-BTA-55944	0	0.480656	0.492356	0.478238	0.294102	0.454047	0.447894	0.449762	0.480089	0.404762	0.433004	0.375105	0.486704	0.48327	0	0.4	0.387388	0.307692	0.316176	0.3125	0.452381	0.463805	0.4954	0.474576	0.36448	0.413836	0.416271	0.238095	0.288462
HAPMAP46411-BTA-15820	0	0.483392	0.45537	0.489184	0.227397	0.415142	0.488122	0.303103	0.394873	0.333333	0.324859	0.352205	0.474159	0.455598	0.227273	0	0.335772	0.192308	0.397059	0.3125	0.2	0.365936	0.438991	0.355932	0.330483	0.471639	0.466781	0.395161	0.326923
HAPMAP46550-BTA-103548	1	0.363132	0.323851	0.371197	0.163146	0.418776	0.455805	0.140342	0.439627	0.452381	0.498565	0.237857	0.330201	0.271384	0.111111	0	0.330536	0.5	0.452736	0.5	0.309524	0.305603	0.373377	0.372881	0.205802	0.282581	0.227753	0.492063	0.365385
HAPMAP46653-BTA-47447	1	0.488061	0.485226	0.488647	0.0656133	0.233007	0.297646	0.461426	0.398557	0.0952381	0.391679	0.398008	0.468886	0.411606	0.3	0.3	0.340636	0.307692	0.313725	0.34375	0.261905	0.481611	0.476034	0.362069	0.248385	0.403136	0.1455	0.225806	0.384615
HAPMAP46717-BTA-69803	0	0.499053	0.487429	0.498544	0.286731	0.488792	0.342456	0.379236	0.359192	0.261905	0.379944	0.331147	0.481362	0.493879	0.409091	0	0.420861	0.125	0.267157	0.40625	0.47619	0.464587	0.431526	0.112069	0.386459	0.433879	0.401901	0.190476	0.192308
HAPMAP46758-BTA-108921	0	0.486572	0.452375	0.493646	0.285531	0.495197	0.474132	0.401094	0.355564	0.285714	0.406206	0.217391	0.265245	0.277778	0.136364	0.35	0.460415	0.25	0.394608	0.46875	0.428571	0.466387	0.42844	0.439655	0.403956	0.445912	0.379614	0.0634921	0.442308
HAPMAP46854-BTA-64068	0	0.470969	0.463489	0.472515	0.496584	0.430302	0.39771	0.370891	0.4924	0.45	0.384887	0.476023	0.299876	0.495785	0.318182	0.111111	0.212882	0.307692	0.345588	0.40625	0.5	0.428331	0.412684	0.372881	0.494453	0.309064	0.291257	0.47619	0.461538
HAPMAP46894-BTA-89312	0	0.487642	0.475088	0.49023	0.333272	0.331883	0.464841	0.431471	0.378705	0.357143	0.425926	0.233155	0.339029	0.379254	0.181818	0.15	0.490688	0.346154	0.32598	0.4375	0.190476	0.226734	0.425806	0.449153	0.200749	0.486742	0.241991	0.404762	0.442308
HAPMAP47167-BTA-107276	0	0.492892	0.499832	0.491387	0.411529	0.44287	0.470089	0.434617	0.466953	0.452381	0.480959	0.379814	0.283864	0.270722	0.136364	0	0.469545	0.153846	0.286765	0.46875	0.357143	0.345378	0.336547	0.0677966	0.308625	0.356963	0.143955	0.396825	0.480769
HAPMAP47185-BTA-114173	0	0.476494	0.482796	0.475189	0.199717	0.474317	0.39636	0.465871	0.465095	0.261905	0.423131	0.129115	0.461356	0.43908	0.181818	0.05	0.423296	0.423077	0.376884	0.46875	0.309524	0.409933	0.411439	0.322034	0.36723	0.472824	0.485162	0.0887097	0.384615
HAPMAP47281-BTA-40051	1	0.462473	0.49679	0.455374	0.33899	0.457515	0.384417	0.160799	0.464557	0.452381	0.306497	0.342362	0.402732	0.172374	0.363636	0	0.375058	0.346154	0.431373	0.4375	0.428571	0.368908	0.426673	0.381356	0.287448	0.389099	0.32206	0.435484	0.442308
HAPMAP47624-BTA-44484	0	0.470505	0.446165	0.475536	0.377033	0.499314	0.395263	0.304141	0.453583	0.428571	0.464034	0.205031	0.315673	0.25	0.0909091	0.3	0.359317	0.230769	0.321078	0.375	0.261905	0.467227	0.383379	0.457627	0.327545	0.229735	0.360162	0.333333	0.403846
HAPMAP47669-BTA-59022	0	0.49337	0.464193	0.499404	0.28175	0.405622	0.468935	0.338648	0.44523	0.190476	0.303395	0.337019	0.324967	0.462423	0.318182	0.45	0.49127	0.307692	0.482843	0.28125	0.333333	0.438655	0.280935	0.254237	0.246705	0.241075	0.479573	0.269841	0.423077
HAPMAP47849-BTA-117910	0	0.498841	0.46271	0.490911	0.286168	0.349863	0.435233	0.449072	0.320735	0.214286	0.369014	0.333536	0.422042	0.377651	0.454545	0.388889	0.466278	0.346154	0.338235	0.375	0.357143	0.396639	0.392103	0.322034	0.356115	0.2413	0.406433	0.0873016	0.346154
HAPMAP47975-BTA-50226	0	0.497096	0.496081	0.497306	0.193433	0.43213	0.356352	0.204708	0.438992	0.428571	0.440141	0.493864	0.420595	0.251714	0.318182	0.15	0.475987	0.461538	0.446078	0.40625	0.238095	0.390756	0.416132	0.194915	0.44699	0.163244	0.200081	0.198413	0.346154
HAPMAP48018-BTA-60331	0	0.483325	0.446869	0.490859	0.419463	0.495195	0.491876	0.466207	0.32371	0.261905	0.424542	0.445169	0.427085	0.363014	0.454545	0.3	0.456135	0.5	0.487685	0.25	0.452381	0.477311	0.484389	0.288136	0.353929	0.467241	0.44318	0.404762	0.423077
HAPMAP48024-BTA-62291	0	0.482867	0.466346	0.472364	0.409224	0.488803	0.409024	0.268188	0.370331	0.380952	0.276056	0.352398	0.36522	0.481749	0.454545	0	0.46107	0.269231	0.441176	0.40625	0.357143	0.278151	0.239688	0.483051	0.316712	0.401677	0.455042	0.436508	0.423077
HAPMAP48222-BTA-122240	0	0.493614	0.482105	0.495994	0.186939	0.412128	0.405786	0.490719	0.367377	0.333333	0.350567	0.476009	0.473775	0.402133	0.454545	0.4	0.376891	0.192308	0.438119	0.25	0.404762	0.376471	0.454462	0.220339	0.302876	0.470798	0.485079	0.0714286	0.423077
HAPMAP48539-BTA-97781	0	0.486478	0.487386	0.481059	0.475214	0.478331	0.439777	0.390029	0.39342	0.190476	0.35	0.207883	0.27144	0.465019	0.409091	0	0.40953	0.346154	0.305	0.0625	0.5	0.494088	0.408924	0.449153	0.32131	0.499578	0.472596	0.282258	0.480769
HAPMAP48543-BTA-98093	0	0.495946	0.490403	0.497091	0.460479	0.499543	0.339734	0.475975	0.379918	0.380952	0.33662	0.208884	0.486619	0.377186	0.136364	0.4	0.473045	0.269231	0.426471	0.3125	0.333333	0.471429	0.393217	0.271186	0.480234	0.465004	0.277896	0.380952	0.346154
HAPMAP48697-BTA-25943	0	0.4763	0.487003	0.474086	0.349203	0.424862	0.34567	0.338817	0.467783	0.285714	0.32158	0.355823	0.462741	0.245427	0.272727	0.15	0.383798	0.461538	0.371921	0.40625	0.428571	0.454315	0.443119	0.118644	0.311579	0.497474	0.492439	0.396825	0.5
HAPMAP48717-BTA-31633	0	0.465371	0.434514	0.471766	0.267997	0.464977	0.414425	0.295791	0.483702	0.35	0.38169	0.387692	0.394807	0.303802	0.409091	0.3125	0.377497	0.423077	0.482759	0.28125	0.452381	0.428814	0.369585	0.127119	0.489858	0.484289	0.474689	0.206349	0.346154
HAPMAP49049-BTA-119736	0	0.477638	0.488729	0.470681	0.233052	0.404751	0.433161	0.104762	0.446117	0.166667	0.27574	0.433486	0.361077	0.362069	0.318182	0.4	0.361686	0.25	0.468137	0.46875	0.428571	0.451261	0.477482	0.422414	0.141702	0.072479	0.472657	0.0793651	0.423077
HAPMAP49061-BTA-122268	0	0.467536	0.462438	0.468588	0.404144	0.201875	0.445307	0.3703	0.447806	0.238095	0.283192	0.234171	0.475239	0.377551	0.272727	0.3	0.260477	0.230769	0.485294	0.4375	0.452381	0.442857	0.310266	0.186441	0.146557	0.345298	0.337376	0.166667	0.442308
HAPMAP49062-BTA-122353	0	0.498251	0.484232	0.494628	0.248925	0.292371	0.444198	0.465969	0.474091	0.380952	0.430282	0.22752	0.448174	0.415379	0.363636	0	0.427432	0.115385	0.313725	0.40625	0.285714	0.321008	0.342057	0.423729	0.380952	0.424706	0.352406	0.357143	0.480769
HAPMAP49083-BTA-21452	0	0.492932	0.472175	0.497226	0.462188	0.487197	0.413156	0.421028	0.418335	0.190476	0.430282	0.0987261	0.40061	0.440684	0.454545	0.05	0.442165	0.423077	0.291667	0.5	0.5	0.394118	0.476147	0.372881	0.347754	0.340881	0.46054	0.238095	0.346154
HAPMAP49219-BTA-55225	0	0.497424	0.466246	0.489914	0.474257	0.433272	0.47855	0.498571	0.223646	0.238095	0.491537	0.352048	0.460906	0.0958175	0.363636	0.4	0.415352	0.0833333	0.370098	0.21875	0.452381	0.37563	0.40955	0.364407	0.38799	0.189786	0.360749	0.293651	0.461538
HAPMAP49333-BTA-82773	0	0.467512	0.454043	0.470292	0.186115	0.26406	0.277778	0.332936	0.436426	0.404762	0.496469	0.368332	0.278854	0.416256	0.318182	0	0.494038	0.230769	0.426471	0.34375	0.190476	0.444444	0.438935	0.262712	0.407824	0.374003	0.310748	0.217742	0.211538
HAPMAP49430-BTA-107417	0	0.474763	0.498744	0.469794	0.449771	0.414601	0.211481	0.370353	0.403123	0.47619	0.25	0.433343	0.315294	0.442205	0.272727	0.15	0.481417	0.192308	0.487624	0.1875	0.261905	0.495763	0.496786	0.398305	0.28991	0.2742	0.381628	0.468254	0.365385
HAPMAP49452-BTA-112834	1	0.474105	0.430184	0.483194	0.23925	0.324714	0.360741	0.454026	0.4034	0.452381	0.398293	0.363108	0.486586	0.368241	0.318182	0.25	0.462741	0.208333	0.305419	0.25	0.357143	0.405085	0.311634	0.228814	0.440462	0.203401	0.497164	0.333333	0.384615
HAPMAP49925-BTA-24427	0	0.497411	0.499839	0.496909	0.345087	0.36214	0.290466	0.465255	0.369296	0.47619	0.423944	0.36069	0.362593	0.44862	0.318182	0.25	0.36683	0.192308	0.291667	0.4375	0.309524	0.430252	0.411009	0.5	0.193655	0.344091	0.467755	0.452381	0.269231
HAPMAP50033-BTA-56544	0	0.498549	0.494612	0.497134	0.253697	0.349406	0.366322	0.354494	0.401463	0.261905	0.377997	0.319664	0.430684	0.140304	0.272727	0.4	0.433614	0.346154	0.463235	0.375	0.357143	0.389916	0.478918	0.254237	0.41305	0.399539	0.321096	0.460317	0.211538
HAPMAP50047-BTA-59192	0	0.496654	0.488768	0.493618	0.222346	0.493897	0.381749	0.40804	0.47915	0.35	0.473647	0.493421	0.462933	0.418846	0.5	0	0.376551	0.458333	0.17	0.4375	0.428571	0.429553	0.465485	0.305085	0.390952	0.184956	0.233043	0.419355	0.5
HAPMAP50048-BTA-59263	0	0.477731	0.473998	0.478503	0.455445	0.294672	0.390625	0.366505	0.401074	0.357143	0.349424	0.37406	0.361469	0.13178	0.318182	0.35	0.31903	0.346154	0.430693	0.375	0.47619	0.419056	0.403687	0.474576	0.331779	0.432381	0.323775	0.388889	0.423077
HAPMAP50109-BTA-79983	0	0.486858	0.475307	0.489247	0.292914	0.425765	0.3094	0.418771	0.430932	0.452381	0.46897	0.466235	0.492527	0.431854	0.454545	0.3	0.49738	0.115385	0.463054	0.4375	0.285714	0.367003	0.351054	0.279661	0.498652	0.361577	0.240212	0.198413	0.307692
HAPMAP50113-BTA-80661	0	0.495239	0.466108	0.487244	0.424885	0.401235	0.263683	0.324131	0.401591	0.309524	0.302113	0.330381	0.454927	0.390791	0.227273	0.15	0.38257	0.269231	0.291667	0.3125	0.452381	0.438345	0.261468	0.0932203	0.373763	0.250419	0.473559	0.380952	0.403846
HAPMAP50266-BTA-13664	0	0.494994	0.475694	0.498986	0.348468	0.334248	0.47702	0.388017	0.440669	0.333333	0.457042	0.29465	0.425179	0.326484	0.227273	0.2	0.416792	0.461538	0.343137	0.5	0.285714	0.462901	0.320018	0.355932	0.361702	0.472129	0.447129	0.365079	0.326923
HAPMAP50486-BTA-83799	0	0.492931	0.48904	0.493736	0.298505	0.405622	0.379897	0.431289	0.442608	0.261905	0.456276	0.212793	0.337843	0.387072	0.318182	0.5	0.437099	0.458333	0.215686	0.34375	0.404762	0.465488	0.451835	0.389831	0.477518	0.423448	0.267641	0.436508	0.288462
HAPMAP50598-BTA-122724	1	0.343189	0.355984	0.340541	0.189453	0.26065	0.358043	0.13775	0.464041	0.0714286	0.271831	0.0639006	0.472488	0.0258555	0	0	0.374984	0.269231	0.485294	0.21875	0.119048	0.305743	0.290367	0.364407	0.338729	0.0669605	0.460297	0.0806452	0.346154
HAPMAP50837-BTA-98392	0	0.478525	0.472911	0.479687	0.234108	0.317911	0.331606	0.35	0.355649	0.5	0.455571	0.249508	0.364134	0.376628	0.363636	0.05	0.476153	0.0384615	0.421182	0.40625	0.357143	0.389076	0.302112	0.313559	0.482004	0.226071	0.294707	0.428571	0.461538
HAPMAP51009-BTA-62629	0	0.489318	0.478515	0.491544	0.34873	0.431485	0.373057	0.482109	0.447513	0.309524	0.410765	0.273861	0.393424	0.498035	0.5	0	0.399109	0.166667	0.470443	0.46875	0.47619	0.426995	0.305069	0.25	0.230735	0.343763	0.431505	0.436508	0.307692
HAPMAP51227-BTA-41809	1	0.414367	0.393788	0.418616	0.134181	0.296544	0.43214	0.342864	0.467663	0.214286	0.463068	0.220009	0.475349	0.0455963	0.0454545	0.1	0.380277	0.423077	0.378713	0.40625	0.380952	0.351443	0.222892	0.149123	0.373978	0.429571	0.424179	0.0483871	0.480769
HAPMAP51304-BTA-74559	0	0.471884	0.479879	0.470232	0.275501	0.357437	0.358728	0.436993	0.33805	0.404762	0.215797	0.11972	0.422243	0.394737	0.181818	0.0555556	0.361473	0.346154	0.272059	0.4375	0.357143	0.429899	0.278237	0.0847458	0.458321	0.343462	0.361559	0.380952	0.442308
HAPMAP51305-BTA-74560	0	0.486531	0.461989	0.463022	0.495529	0.477632	0.322581	0.317399	0.417274	0.5	0.253886	0.217457	0.442842	0.410924	0	0.5	0.469482	0	0.443182	0.5	0.3	0.350877	0.319378	0.441176	0.223333	0.208841	0.164735	0.333333	0
HAPMAP51412-BTA-16926	0	0.499309	0.47045	0.493057	0.297757	0.486232	0.434444	0.497375	0.44839	0.5	0.278169	0.483742	0.445622	0.263057	0.272727	0.5	0.41183	0.192308	0.492574	0.375	0.428571	0.295953	0.320018	0.405172	0.340752	0.254943	0.307303	0.325397	0.211538
HAPMAP51418-BTA-20281	0	0.496898	0.474157	0.490958	0.454929	0.300915	0.388231	0.385994	0.33473	0.452381	0.415363	0.493895	0.439215	0.30887	0.363636	0.1	0.399658	0.346154	0.468137	0.15625	0.404762	0.414983	0.499537	0.364407	0.327684	0.191096	0.334282	0.428571	0.480769
HAPMAP51522-BTA-93536	0	0.478693	0.49116	0.472459	0.453034	0.308379	0.493343	0.356904	0.229625	0.238095	0.442958	0.125703	0.425556	0.241564	0.272727	0.4	0.473261	0.307692	0.497525	0.4375	0.166667	0.231356	0.417355	0.237288	0.23741	0.156604	0.198633	0.0952381	0.480769
HAPMAP51527-BTA-97415	1	0.447724	0.447236	0.447826	0.378046	0.285315	0.347432	0.463855	0.391973	0.075	0.437233	0.147404	0.449131	0.487777	0.4	0	0.430465	0.384615	0.3325	0.34375	0.452381	0.38601	0.31379	0.405172	0.37787	0.401333	0.470522	0.0887097	0.461538
HAPMAP51569-BTA-17751	0	0.499683	0.498373	0.499293	0.413615	0.377652	0.483177	0.396812	0.391613	0.5	0.408654	0.423824	0.450625	0.409242	0.0454545	0.05	0.457525	0.181818	0.443114	0.5	0.416667	0.417279	0.462891	0.432203	0.353469	0.411752	0.327975	0.42623	0.326923
HAPMAP51598-BTA-47943	0	0.499039	0.49279	0.499669	0.284109	0.374828	0.439674	0.371367	0.348248	0.47619	0.346648	0.366804	0.471481	0.219615	0.35	0.5	0.377343	0.269231	0.35468	0.3125	0.357143	0.333615	0.484361	0.322034	0.425959	0.377097	0.346033	0.436508	0.384615
HAPMAP51908-BTA-63031	1	0.441132	0.380653	0.453644	0.208125	0.478271	0.226261	0.443491	0.237009	0.333333	0.334507	0.4193	0.372131	0.163226	0.454545	0.35	0.475871	0.384615	0.303922	0.46875	0.428571	0.340067	0.451746	0.413793	0.257066	0.144388	0.425808	0.111111	0.423077
HAPMAP52022-BTA-40336	0	0.484599	0.453021	0.491107	0.153779	0.433256	0.370509	0.484092	0.346083	0.357143	0.183688	0.262887	0.471255	0.376783	0.272727	0.111111	0.296889	0.269231	0.469697	0.433333	0.342105	0.390119	0.372104	0.237288	0.161419	0.366695	0.400941	0.467742	0.423077
HAPMAP52072-RS29018920	0	0.427556	0.345499	0.444558	0.417828	0.139423	0.150776	0.284998	0.14424	0.0952381	0.11213	0.178994	0.164317	0.366641	0.363636	0	0.0511692	0.115385	0.399015	0.25	0.261905	0.489916	0.445722	0.0932203	0.159418	0.377049	0.282276	0.388889	0.461538
HAPMAP52240-RS29013844	1	0.47618	0.469604	0.477532	0.458309	0.299861	0.472057	0.336691	0.453399	0.285714	0.378378	0.415239	0.490921	0.31655	0.318182	0.3	0.446758	0.346154	0.281095	0.46875	0.214286	0.404437	0.465804	0.432203	0.428419	0.283607	0.475738	0.388889	0.269231
HAPMAP52308-RS29009652	0	0.470506	0.445993	0.475566	0.454851	0.173284	0.316105	0.235656	0.43219	0.428571	0.414163	0.22179	0.262352	0.3636	0.363636	0.166667	0.230742	0.333333	0.366834	0.346154	0.25	0.410345	0.410849	0.342593	0.152665	0.449378	0.451367	0.298387	0.346154
HAPMAP52438-RS29009828	0	0.478706	0.42928	0.488861	0.348845	0.478601	0.380758	0.291627	0.458917	0.357143	0.376245	0.240419	0.439018	0.113178	0.454545	0.45	0.455271	0.125	0.5	0.5	0.452381	0.130068	0.407356	0.381356	0.401778	0.25518	0.408361	0.31746	0.442308
HAPMAP52559-RS29015773	0	0.46956	0.439638	0.47577	0.313124	0.352214	0.464393	0.230788	0.45481	0.309524	0.319088	0.162884	0.496259	0.120137	0.227273	0.25	0.352891	0.307692	0.413793	0.4375	0.45	0.404762	0.268622	0.440678	0.104965	0.137396	0.387958	0.357143	0.346154
HAPMAP52627-RS29014567	0	0.495084	0.465417	0.498768	0.442782	0.299632	0.350485	0.213975	0.467471	0.452381	0.357554	0.407168	0.376063	0.489288	0.454545	0	0.377834	0.125	0.497512	0.46875	0.452381	0.461864	0.353896	0.241379	0.237455	0.427273	0.445669	0.436508	0.423077
HAPMAP53212-RS29015272	0	0.495699	0.48638	0.497627	0.34545	0.218921	0.232077	0.477392	0.489567	0.452381	0.307746	0.257871	0.364854	0.465623	0.136364	0	0.42407	0.461538	0.387255	0.3125	0.404762	0.340336	0.372819	0.491525	0.391337	0.386697	0.421747	0.253968	0.442308
HAPMAP53277-RS29025667	0	0.490422	0.475307	0.483333	0.424797	0.370082	0.49003	0.339447	0.344856	0.285714	0.335915	0.260713	0.452848	0.296396	0.454545	0.15	0.413366	0.384615	0.468137	0.34375	0.214286	0.484034	0.340533	0.40678	0.321503	0.476101	0.426164	0.301587	0.442308
HAPMAP53428-RS29019634	0	0.490318	0.478081	0.49285	0.214346	0.274783	0.453402	0.463623	0.454859	0.238095	0.5	0.256605	0.486956	0.478327	0.409091	0.2	0.40147	0.5	0.411765	0.46875	0.309524	0.406566	0.487144	0.364407	0.417466	0.299665	0.363848	0.333333	0.403846
HAPMAP54020-RS29023153	1	0.47248	0.493422	0.468148	0.378854	0.435041	0.390694	0.396289	0.374033	0.333333	0.498592	0.062418	0.367148	0.181749	0.181818	0.2	0.472409	0.25	0.269608	0.34375	0.452381	0.468067	0.35629	0.127119	0.236078	0.34912	0.236733	0.412698	0.365385
HAPMAP54131-RS29019697	0	0.470321	0.456634	0.47315	0.491082	0.332342	0.315731	0.496668	0.326139	0.166667	0.497884	0.43473	0.360077	0.490257	0.227273	0.333333	0.458939	0.416667	0.279412	0.4375	0.238095	0.25042	0.4	0.20339	0.389488	0.398785	0.271276	0.484127	0.384615
HAPMAP54285-SS46526570	0	0.499081	0.455795	0.491968	0.493023	0.329447	0.42376	0.42456	0.485183	0.0714286	0.300704	0.385671	0.441082	0.200838	0.181818	0.166667	0.395593	0.5	0.406404	0.34375	0.47619	0.428451	0.412924	0.40678	0.155838	0.205117	0.451941	0.436508	0.25
HAPMAP54313-RS29012632	1	0.458647	0.433414	0.463867	0.490272	0.38574	0.255358	0.388017	0.40854	0.285714	0.441549	0.368322	0.459068	0.353612	0.409091	0.35	0.328119	0.423077	0.443627	0.15625	0.452381	0.413445	0.410092	0.288136	0.430476	0.277149	0.411334	0.206349	0.326923
HAPMAP54320-RS29012920	0	0.497596	0.478242	0.498415	0.370196	0.165142	0.363333	0.317381	0.175775	0.309524	0.376761	0.217412	0.400809	0.472862	0.409091	0.2	0.15856	0.115385	0.312808	0.34375	0.404762	0.290756	0.338235	0.415254	0.335231	0.151197	0.423649	0.483871	0.365385
HAPMAP54432-RS29022442	0	0.497799	0.496362	0.498096	0.338763	0.384897	0.325814	0.4204	0.423282	0.452381	0.423836	0.251312	0.381944	0.188267	0.181818	0.4	0.421645	0.0769231	0.482843	0.34375	0.428571	0.448653	0.29182	0.457627	0.485911	0.498742	0.23089	0.420635	0.423077
HAPMAP54459-RS29016219	0	0.469186	0.436733	0.475898	0.188779	0.255489	0.266814	0.408484	0.223577	0.404762	0.435825	0.337691	0.186153	0.438744	0.363636	0.45	0.391443	0.461538	0.213235	0.40625	0.309524	0.353782	0.303211	0.457627	0.383982	0.360319	0.165454	0.31746	0.346154
HAPMAP54547-RS29012198	1	0.477684	0.466849	0.479925	0.301123	0.458848	0.441654	0.450262	0.456726	0.357143	0.434229	0.270658	0.42269	0.254373	0.0909091	0.35	0.381208	0.153846	0.462871	0.375	0.47619	0.453626	0.456881	0.5	0.448038	0.340252	0.315225	0.404762	0.326923
HAPMAP54638-RS29022155	0	0.498584	0.488537	0.495921	0.306267	0.377716	0.392857	0.337542	0.418333	0.261905	0.336676	0.19486	0.365963	0.285714	0.0555556	0.45	0.453773	0.409091	0.489848	0.46875	0.380952	0.247432	0.292409	0.482759	0.413202	0.351781	0.374105	0.5	0.24
HAPMAP54766-RS29012658	0	0.480672	0.462595	0.484416	0.387229	0.394555	0.474721	0.474531	0.461749	0.428571	0.36771	0.405538	0.377728	0.108712	0.409091	0.05	0.392701	0.333333	0.38806	0.46875	0.428571	0.326565	0.260446	0.457627	0.445317	0.412437	0.283791	0.387097	0.365385
HAPMAP54847-RS29022340	0	0.48676	0.480543	0.488045	0.480238	0.490622	0.308148	0.264412	0.460729	0.425	0.427966	0.373804	0.428516	0.46654	0.454545	0.2	0.371939	0.384615	0.387255	0.34375	0.5	0.312605	0.352941	0.161017	0.487403	0.253778	0.466818	0.475806	0.288462
HAPMAP55441-RS29010990	1	0.327081	0.312083	0.330184	0.340386	0.162162	0.236491	0.438571	0.332985	0.428571	0.446479	0.388727	0.472063	0.273592	0.272727	0.35	0.203298	0.153846	0.241379	0.28125	0.404762	0.410624	0.357798	0.330508	0.110411	0.411246	0.195921	0.174603	0.326923
HAPMAP55445-RS29014484	0	0.466767	0.453859	0.469436	0.435439	0.407467	0.473997	0.496665	0.499652	0.309524	0.238732	0.303789	0.386145	0.408676	0.454545	0.1	0.310272	0.416667	0.347291	0.4375	0.380952	0.477157	0.483028	0.254237	0.408423	0.44526	0.417358	0.483871	0.346154
HAPMAP56777-SS46526772	0	0.498569	0.497668	0.498749	0.441552	0.404864	0.360095	0.258955	0.350645	0.357143	0.410745	0.441454	0.2523	0.21741	0.136364	0.25	0.425921	0.461538	0.256098	0.363636	0.208333	0.446125	0.431156	0.189655	0.46079	0.29621	0.377955	0.290323	0.42
HAPMAP56893-RS29013584	0	0.483831	0.492125	0.478863	0.485354	0.446911	0.478905	0.470925	0.39635	0.238095	0.426761	0.257378	0.499762	0.170516	0.363636	0	0.49954	0.192308	0.419118	0.34375	0.47619	0.257576	0.475252	0.288136	0.332834	0.226375	0.495752	0.238095	0.346154
HAPMAP57137-RS29011525	0	0.482109	0.463655	0.485926	0.421912	0.458524	0.366716	0.301621	0.461249	0.380952	0.312052	0.294489	0.347053	0.299087	0.35	0.05	0.304171	0.269231	0.360697	0.4375	0.285714	0.462712	0.300092	0.413793	0.457958	0.481053	0.248349	0.357143	0.480769
HAPMAP57299-SS46527085	0	0.49017	0.486434	0.490944	0.328084	0.404456	0.364785	0.322962	0.338195	0.404762	0.424823	0.36794	0.421737	0.431679	0.454545	0.35	0.484073	0.0769231	0.389706	0.28125	0.5	0.285835	0.392004	0.474576	0.282739	0.482308	0.215254	0.388889	0.365385
HAPMAP57430-RS29016504	0	0.492661	0.482184	0.494835	0.363884	0.478562	0.400968	0.496161	0.484973	0.075	0.423621	0.360288	0.447878	0.437071	0.363636	0.5	0.433469	0.461538	0.445545	0.21875	0.404762	0.301184	0.303786	0.313559	0.42727	0.496391	0.433521	0.388889	0.346154
HAPMAP57586-RS29015232	0	0.495068	0.485319	0.49101	0.322741	0.210923	0.364106	0.425714	0.446207	0.214286	0.441467	0.299494	0.393221	0.450951	0.363636	0.45	0.399527	0.5	0.273399	0.28125	0.285714	0.460504	0.338073	0.449153	0.4708	0.164003	0.348382	0.166667	0.288462
HAPMAP57648-RS29022376	0	0.491143	0.497125	0.489906	0.41	0.392269	0.422707	0.432143	0.341173	0.238095	0.429577	0.0776226	0.452179	0.314801	0.409091	0.05	0.491227	0.0769231	0.487745	0.375	0.309524	0.477157	0.46786	0.20339	0.479604	0.299077	0.45175	0.484127	0.423077
HAPMAP57725-RS29022829	0	0.488973	0.469396	0.493022	0.406961	0.271148	0.471545	0.319933	0.469917	0.238095	0.430085	0.421603	0.471714	0.159316	0.181818	0.25	0.42216	0.346154	0.45098	0.40625	0.214286	0.358586	0.487156	0.245763	0.433962	0.215514	0.3664	0.460317	0.346154
HAPMAP58102-RS29011445	0	0.499956	0.455553	0.490863	0.400127	0.332339	0.427455	0.152392	0.389456	0.428571	0.355524	0.377588	0.468877	0.439441	0.5	0.25	0.41967	0.153846	0.389163	0.4375	0.166667	0.328547	0.365899	0.318966	0.312368	0.179265	0.43215	0.357143	0.46
HAPMAP58509-RS29024139	0	0.494285	0.47522	0.498228	0.383668	0.466575	0.428571	0.368408	0.37092	0.357143	0.454738	0.491329	0.498069	0.490451	0.5	0.2	0.487025	0.461538	0.396552	0.40625	0.357143	0.34596	0.413523	0.161017	0.182839	0.393653	0.378926	0.365079	0.442308
HAPMAP58587-SS46526997	0	0.49456	0.46541	0.499395	0.26073	0.353832	0.446562	0.254314	0.298392	0.184211	0.241549	0.0871459	0.434366	0.429831	0.227273	0	0.328276	0.192308	0.283251	0.15625	0.142857	0.242295	0.374071	0.318966	0.085907	0.480614	0.335311	0.435484	0.269231
HAPMAP58613-RS29012081	0	0.489802	0.490628	0.489631	0.36833	0.28171	0.477695	0.256325	0.492519	0.285714	0.444051	0.471789	0.40606	0.0963442	0.318182	0.333333	0.396921	0.461538	0.460784	0.4375	0.142857	0.287648	0.414272	0.364407	0.278919	0.243374	0.280479	0.436508	0.365385
HAPMAP58894-RS29013940	0	0.489373	0.448006	0.497928	0.170452	0.387848	0.435281	0.342544	0.414534	0.261905	0.33662	0.371193	0.388346	0.346743	0.318182	0.35	0.404321	0.384615	0.441176	0.4375	0.380952	0.317875	0.3011	0.169492	0.498503	0.27927	0.481803	0.190476	0.269231
HAPMAP58990-RS29020862	0	0.48748	0.472133	0.490655	0.474717	0.491541	0.425351	0.432683	0.450175	0.261905	0.392254	0.371427	0.43433	0.239346	0.363636	0.111111	0.448561	0.291667	0.280788	0.34375	0.452381	0.351261	0.406422	0.220339	0.288985	0.437945	0.364969	0.309524	0.480769
HAPMAP59058-RS29016195	0	0.44901	0.407816	0.457532	0.437569	0.366773	0.354398	0.482151	0.375504	0.404762	0.262676	0.250117	0.407422	0.454789	0.363636	0.15	0.347663	0.461538	0.0784314	0.46875	0.428571	0.317647	0.235105	0.0677966	0.32069	0.145073	0.229346	0.309524	0.403846
HAPMAP59303-RS29022511	0	0.475547	0.463701	0.477991	0.444797	0.431413	0.373427	0.353333	0.491549	0.261905	0.426056	0.295913	0.375852	0.405383	0.363636	0.35	0.36673	0.0833333	0.306373	0.4375	0.428571	0.28125	0.289908	0.440678	0.394461	0.136173	0.402175	0.444444	0.403846
HAPMAP59420-SS46527113	0	0.472879	0.49271	0.468781	0.33054	0.472337	0.440089	0.328708	0.488718	0.309524	0.307528	0.462091	0.309883	0.332276	0.272727	0.35	0.342148	0.307692	0.433498	0.333333	0.452381	0.333613	0.285846	0.237288	0.226126	0.419572	0.436225	0.436508	0.288462
HAPMAP59828-RS29027014	0	0.493274	0.478087	0.496415	0.412278	0.264276	0.447563	0.449334	0.413037	0.428571	0.330748	0.319758	0.452652	0.482375	0.0454545	0.45	0.444623	0.384615	0.340686	0.4375	0.357143	0.408403	0.323556	0.5	0.398742	0.255029	0.285324	0.365079	0.480769
HAPMAP59876-RS29018046	1	0.366309	0.335545	0.37267	0.207439	0.271625	0.412509	0.426077	0.243627	0.380952	0.403983	0.286499	0.428192	0.366462	0.181818	0.1	0.412626	0.230769	0.465686	0.375	0.428571	0.470439	0.446512	0.456897	0.366337	0.465126	0.177065	0.365079	0.365385
HAPMAP60017-RS29023471	1	0.436739	0.420388	0.440124	0.450664	0.333562	0.429577	0.414122	0.353565	0.309524	0.358451	0.247186	0.406856	0.411426	0.136364	0	0.451151	0.384615	0.490148	0.28125	0.190476	0.362944	0.220642	0.355932	0.479273	0.337809	0.278847	0.253968	0.134615
HAPMAP60125-RS29018949	0	0.464547	0.428328	0.472031	0.311852	0.436497	0.370274	0.39175	0.325182	0.333333	0.385164	0.451983	0.211634	0.378389	0.409091	0.35	0.467459	0.458333	0.357843	0.125	0.404762	0.370588	0.277419	0.40678	0.25653	0.210471	0.347239	0.214286	0.326923
HAPMAP60420-RS29010136	0	0.470235	0.436396	0.477229	0.496826	0.41042	0.473723	0.472407	0.37684	0.47619	0.283099	0.236036	0.377653	0.199772	0.454545	0.25	0.342249	0.269231	0.191176	0.46875	0.428571	0.418487	0.377064	0.466102	0.435871	0.213328	0.197241	0.396825	0.461538
HAPMAP60671-RS29023031	0	0.460614	0.411874	0.470688	0.499002	0.432692	0.337278	0.378694	0.366965	0.333333	0.430282	0.307667	0.470579	0.172763	0.5	0.25	0.402979	0.458333	0.397059	0.46875	0.47619	0.372054	0.289715	0.381356	0.230942	0.340345	0.373112	0.484127	0.423077
HAPMAP60688-RS29014090	0	0.493787	0.485059	0.489425	0.448224	0.387746	0.408721	0.392959	0.355221	0.380952	0.38662	0.315989	0.447983	0.326429	0.363636	0.2	0.377325	0.423077	0.360294	0.46875	0.47619	0.242857	0.488981	0.245763	0.222522	0.467478	0.376698	0.309524	0.423077
HAPMAP60813-RS29010178	0	0.481062	0.441205	0.48924	0.480003	0.285354	0.466121	0.21908	0.276482	0.357143	0.31709	0.234287	0.400577	0.444262	0.181818	0.15	0.425294	0.346154	0.426108	0.40625	0.309524	0.462649	0.404412	0.483051	0.462718	0.417296	0.343902	0.365079	0.365385
INRA-638	0	0.482783	0.489708	0.48135	0.212792	0.274038	0.244083	0.367259	0.432415	0.428571	0.491489	0.355855	0.432392	0.489883	0.272727	0.1	0.219038	0.461538	0.332512	0.5	0.5	0.405565	0.24011	0.245763	0.27524	0.407314	0.412415	0.269841	0.480769
UA-IFASA-1517	0	0.481169	0.470512	0.483374	0.310929	0.366362	0.358567	0.406711	0.495799	0.380952	0.379944	0.381399	0.308176	0.275096	0.454545	0.45	0.456513	0.192308	0.352941	0.28125	0.404762	0.404722	0.388532	0.228814	0.477695	0.463297	0.0936237	0.483871	0.442308
UA-IFASA-4359	0	0.499567	0.496175	0.499731	0.425679	0.492223	0.465237	0.352521	0.38475	0.333333	0.48017	0.462037	0.495884	0.289574	0.454545	0.35	0.492156	0.461538	0.482843	0.40625	0.333333	0.271044	0.412305	0.449153	0.351169	0.214286	0.297876	0.150794	0.346154
UA-IFASA-4515	0	0.499638	0.477797	0.495841	0.128885	0.268684	0.309896	0.166108	0.437915	0.404762	0.490057	0.199859	0.45271	0.0984791	0.45	0.45	0.2768	0.423077	0.385572	0.5	0.142857	0.277403	0.236431	0.215517	0.496391	0.246506	0.42301	0.204918	0.384615
UA-IFASA-4619	0	0.451664	0.447851	0.452452	0.383316	0.319927	0.413895	0.309229	0.457733	0.404762	0.375176	0.491093	0.295688	0.241379	0.136364	0.1	0.289169	0.115385	0.198529	0.28125	0.166667	0.339496	0.40404	0.338983	0.411201	0.361309	0.217638	0.452381	0.269231
UA-IFASA-4785	0	0.441365	0.402636	0.449381	0.257437	0.479205	0.478566	0.465714	0.466854	0.357143	0.341549	0.369902	0.332508	0.351218	0.409091	0.1	0.323614	0	0.403941	0.28125	0.190476	0.342857	0.307798	0.245763	0.287706	0.495174	0.280447	0.253968	0.384615
UA-IFASA-4798	0	0.482697	0.466379	0.486018	0.337298	0.164762	0.420916	0.39313	0.393167	0.190476	0.408322	0.189267	0.428235	0.307562	0.409091	0.2	0.392945	0.384615	0.263547	0.4375	0.380952	0.301347	0.422018	0.169492	0.368936	0.112336	0.209522	0.309524	0.423077
UA-IFASA-4904	0	0.481885	0.491156	0.479966	0.483074	0.347438	0.321508	0.391718	0.473528	0.428571	0.368829	0.422619	0.179894	0.404563	0.454545	0.35	0.367333	0.423077	0.45098	0.1875	0.333333	0.472222	0.376033	0.474576	0.334083	0.195004	0.459433	0.370968	0.384615
UA-IFASA-5034	1	0.470045	0.483559	0.467248	0.488482	0.430093	0.498496	0.423838	0.44499	0.5	0.449081	0.3989	0.435074	0.192808	0.272727	0.0625	0.465429	0.416667	0.448454	0.366667	0.473684	0.379046	0.460391	0.301724	0.417613	0.452545	0.375078	0.452381	0.423077
UA-IFASA-5633	0	0.498284	0.492476	0.496372	0.250984	0.449222	0.250369	0.110556	0.402897	0.214286	0.383099	0.32537	0.422974	0.482864	0	0	0.405372	0.346154	0.303922	0.5	0.333333	0.321549	0.428964	0.482759	0.49985	0.230511	0.432356	0.301587	0.153846
UA-IFASA-6154	0	0.474911	0.443461	0.48142	0.254693	0.451075	0.382114	0.339838	0.443484	0.285714	0.273239	0.350778	0.489123	0.493916	0.409091	0.1	0.403194	0.346154	0.485294	0.34375	0.452381	0.395798	0.409716	0.211864	0.326393	0.347333	0.474934	0.412698	0.442308
UA-IFASA-6532	1	0.419791	0.408535	0.422118	0.154316	0.40201	0.47969	0.421503	0.402086	0.380952	0.450635	0.435995	0.417672	0.234654	0.454545	0.2	0.418579	0.333333	0.477941	0.3125	0.47619	0.49916	0.425298	0.40678	0.329392	0.131866	0.312254	0.246032	0.25
UA-IFASA-7236	0	0.498568	0.471981	0.49248	0.484372	0.439442	0.280741	0.423297	0.428816	0.357143	0.43662	0.33205	0.351461	0.0870722	0.318182	0.1	0.414486	0.346154	0.328431	0.375	0.404762	0.322934	0.435262	0.330508	0.480498	0.452711	0.429403	0.412698	0.442308
UA-IFASA-7925	0	0.49986	0.474191	0.494829	0.340002	0.271709	0.0913462	0.285	0.388354	0.238095	0.415493	0.432527	0.357459	0.291667	0	0.45	0.359688	0.384615	0.453431	0.46875	0.214286	0.356902	0.451331	0.29661	0.235928	0.204498	0.48696	0.309524	0.346154
UA-IFASA-7987	0	0.477992	0.497945	0.473862	0.35486	0.403122	0.406968	0.395	0.474881	0.333333	0.407355	0.468867	0.433038	0.467483	0.0909091	0.3	0.425762	0.115385	0.472906	0.3125	0.333333	0.489039	0.310836	0.405172	0.14091	0.17218	0.353621	0.293651	0.384615
UA-IFASA-8224	0	0.499334	0.48603	0.497913	0.433297	0.313614	0.454512	0.370176	0.441147	0.357143	0.35	0.111095	0.478703	0.203042	0.318182	0.2	0.458736	0.291667	0.392157	0.3125	0.357143	0.354622	0.215399	0.398305	0.261534	0.350399	0.288112	0.150794	0.461538
UA-IFASA-8658	0	0.485001	0.499218	0.482051	0.327367	0.317908	0.358209	0.435592	0.449172	0.428571	0.395628	0.173508	0.499233	0.473384	0.409091	0.45	0.458034	0.384615	0.285714	0.28125	0.190476	0.408938	0.431336	0.364407	0.455931	0.346366	0.37467	0.217742	0.326923
UA-IFASA-8833	0	0.47642	0.447148	0.482477	0.175988	0.407907	0.457533	0.309558	0.402254	0.404762	0.442254	0.323254	0.39316	0.460153	0.363636	0.25	0.483513	0.423077	0.46798	0.5	0.333333	0.442664	0.469669	0.338983	0.362126	0.312998	0.443039	0.253968	0.346154
UA-IFASA-8930	0	0.484628	0.434038	0.495087	0.446025	0.400321	0.376758	0.323543	0.365868	0.47619	0.411017	0.27227	0.424698	0.373656	0.454545	0.3	0.375263	0.291667	0.438119	0.46875	0.452381	0.285714	0.381325	0.330508	0.280425	0.413228	0.435621	0.380952	0.365385
UA-IFASA-9039	0	0.485375	0.49441	0.483507	0.376265	0.298811	0.429468	0.328735	0.400588	0.380952	0.323695	0.408379	0.455636	0.443726	0.136364	0.1	0.243254	0.384615	0.446078	0.4375	0.452381	0.388889	0.426079	0.288136	0.24678	0.464765	0.169447	0.357143	0.461538
