# Supplementary material for: SNP Data Quality Control in a National Beef and Dairy Cattle System and Highly Accurate SNP Based Parentage Verification and Identification
Source: Front Genet. 2018 Mar 15;9:84. doi: 10.3389/fgene.2018.00084 (PMC5862794; doi:10.3389/fgene.2018.00084)
Supplement: Table S4 — SNP. 923 SNP used by ICBF for microsatellite impuation. [file Table4.XLSX]

## Sheet: Sheet1
Table S4 SNP. 923 SNP used by ICBF for Microsatellite impuation.
SNPID	Chromosome	Position
BOVINEHD0100037693	1	132339365
BOVINEHD0100037694	1	132340097
BOVINEHD0100037696	1	132343817
BOVINEHD0100037698	1	132347489
BOVINEHD0100037699	1	132350680
BOVINEHD0100037700	1	132370021
BOVINEHD0100037701	1	132370985
BOVINEHD0100037702	1	132372939
BOVINEHD0100037703	1	132373633
BOVINEHD0100037704	1	132375567
BOVINEHD0100037705	1	132380410
HAPMAP48798-BTA-51401	1	132388576
BOVINEHD0100037708	1	132390445
BOVINEHD0100037709	1	132398347
BOVINEHD0100037710	1	132401905
BOVINEHD0100037711	1	132406194
BOVINEHD0100037712	1	132409877
BOVINEHD0100037713	1	132414497
BOVINEHD0100037714	1	132417157
BOVINEHD0100037715	1	132418749
BOVINEHD0100037716	1	132429135
BOVINEHD0100037718	1	132437217
BOVINEHD0100037719	1	132439806
BOVINEHD0100037720	1	132451691
BOVINEHD0100037722	1	132456625
BOVINEHD0100037725	1	132467763
BOVINEHD0100037726	1	132469256
BOVINEHD0100037727	1	132470233
BOVINEHD0100037728	1	132476341
BOVINEHD0100037729	1	132480247
BOVINEHD0100037730	1	132484240
BOVINEHD0100037731	1	132487633
BOVINEHD0100037732	1	132491191
ARS-BFGL-NGS-37095	1	132497074
BOVINEHD0100037733	1	132498578
BOVINEHD0100037734	1	132505611
BOVINEHD0100037735	1	132507347
BOVINEHD0100037736	1	132512485
BTA-51403-NO-RS	1	132518716
BOVINEHD0100037737	1	132521413
BOVINEHD0100037738	1	132527877
BOVINEHD0100037741	1	132531726
BOVINEHD0100037742	1	132532832
BOVINEHD0100037743	1	132533658
BOVINEHD0100037744	1	132536174
BOVINEHD0100037748	1	132544411
BOVINEHD0100037749	1	132545792
BOVINEHD0100037751	1	132552990
BOVINEHD0100037752	1	132555083
ARS-BFGL-BAC-693	1	132555764
BOVINEHD0100037753	1	132556716
BOVINEHD0100037754	1	132563820
BOVINEHD0100037755	1	132566579
BOVINEHD0100037756	1	132570640
BOVINEHD0100037757	1	132572701
BOVINEHD4100000753	1	132581850
BOVINEHD0100037758	1	132585060
ARS-BFGL-NGS-15866	1	132591352
BOVINEHD0100037759	1	132593410
BOVINEHD0100037761	1	132598425
BOVINEHD0100037762	1	132600199
BOVINEHD4100000754	1	132606116
BOVINEHD0100037763	1	132609109
BOVINEHD0100037764	1	132610514
BOVINEHD0100037765	1	132612093
BOVINEHD0100037766	1	132613763
BOVINEHD0100037767	1	132617712
BOVINEHD0100037768	1	132625729
BOVINEHD0100037769	1	132627173
BOVINEHD0200036992	2	127440677
BOVINEHD0200036993	2	127445878
BOVINEHD0200036995	2	127451903
BOVINEHD0200036996	2	127452476
BOVINEHD0200036997	2	127453619
BOVINEHD0200036998	2	127459571
BOVINEHD0200036999	2	127462908
BOVINEHD0200037000	2	127465481
BOVINEHD0200037001	2	127468992
BOVINEHD0200037002	2	127476802
BOVINEHD0200037003	2	127480295
BOVINEHD0200037004	2	127483123
BOVINEHD0200037006	2	127488668
BOVINEHD0200037007	2	127491652
BOVINEHD0200037008	2	127496020
BOVINEHD0200037009	2	127498764
BOVINEHD0200037010	2	127499484
BOVINEHD0200037012	2	127506706
BOVINEHD0200037013	2	127511169
BOVINEHD0200037016	2	127526531
BOVINEHD0200037017	2	127530081
BOVINEHD0200037018	2	127532867
BOVINEHD0200037019	2	127540073
BOVINEHD0200037020	2	127543487
BOVINEHD0200037021	2	127549465
BOVINEHD0200037022	2	127550462
BOVINEHD0200037023	2	127557230
BOVINEHD0200037024	2	127563619
BOVINEHD0200037025	2	127566752
BOVINEHD0200037026	2	127570554
BOVINEHD0200037027	2	127576761
BOVINEHD0200037028	2	127577605
BOVINEHD0200037029	2	127582649
BOVINEHD0200037030	2	127588442
BOVINEHD0200037031	2	127592315
BOVINEHD0200037032	2	127593144
BOVINEHD0200037034	2	127597240
BOVINEHD0200037035	2	127598142
BOVINEHD0200037036	2	127598874
BOVINEHD0200037037	2	127599569
BOVINEHD0200037038	2	127600234
BOVINEHD0200037040	2	127606024
BOVINEHD0200037041	2	127606580
BOVINEHD0200037043	2	127608234
BOVINEHD0200037044	2	127610165
BOVINEHD0200037045	2	127611615
BOVINEHD0200037046	2	127612583
BOVINEHD0200037047	2	127614061
BOVINEHD0200037048	2	127617577
BOVINEHD0200037049	2	127621858
BOVINEHD0200037050	2	127626236
BOVINEHD0200037051	2	127632228
BOVINEHD0200037052	2	127633203
BOVINEHD0200037053	2	127639447
BOVINEHD0200037054	2	127641390
BOVINEHD0200037055	2	127642586
BOVINEHD0200037056	2	127644712
BOVINEHD0200037057	2	127645905
BOVINEHD0200037058	2	127646623
BOVINEHD0200037059	2	127648283
BOVINEHD0200037060	2	127652248
BOVINEHD0200037061	2	127652716
BOVINEHD0200037062	2	127653392
BOVINEHD0200037063	2	127653946
BOVINEHD0200037065	2	127655073
BOVINEHD0200037067	2	127658951
BOVINEHD0200037069	2	127662390
BOVINEHD0200037070	2	127664126
BOVINEHD0200037071	2	127665879
BOVINEHD0200037073	2	127673633
BOVINEHD0200037074	2	127677331
BOVINEHD0200037076	2	127683153
BOVINEHD0300010245	3	32816926
BOVINEHD0300010246	3	32820832
BTB-02037802	3	32829586
BOVINEHD0300010248	3	32833071
BOVINEHD0300010249	3	32834811
BOVINEHD0300010250	3	32849441
BOVINEHD0300010251	3	32855858
BTB-00126406	3	32860177
BOVINEHD0300010252	3	32860794
BOVINEHD0300010253	3	32867340
BOVINEHD0300010254	3	32873828
BOVINEHD0300010255	3	32875568
BOVINEHD0300010256	3	32878331
HAPMAP60497-RS29027497	3	32881816
BOVINEHD0300010257	3	32883278
BOVINEHD0300010258	3	32884003
BOVINEHD0300010259	3	32886079
BOVINEHD0300010260	3	32888721
BOVINEHD0300010261	3	32903925
BOVINEHD0300010262	3	32906606
BOVINEHD0300010263	3	32907274
BOVINEHD0300010264	3	32912523
BOVINEHD0300010267	3	32919266
ARS-BFGL-NGS-14671	3	32922670
BOVINEHD0300010268	3	32924158
BOVINEHD0300010269	3	32929783
BOVINEHD0300010270	3	32933798
BOVINEHD0300010272	3	32938410
HAPMAP40909-BTA-121580	3	32944221
BOVINEHD0300010274	3	32949187
BOVINEHD0300010275	3	32954859
BOVINEHD0300010276	3	32959407
ARS-BFGL-NGS-52849	3	32964782
BOVINEHD0300010277	3	32966347
BOVINEHD0300010279	3	32975171
BOVINEHD0300010280	3	32980053
BOVINEHD0300010281	3	32983621
BOVINEHD0300010282	3	32986013
BOVINEHD0300010285	3	33001842
BOVINEHD0300010286	3	33002390
BOVINEHD0300010288	3	33004750
BOVINEHD0300010289	3	33005967
BOVINEHD0300010290	3	33007451
BOVINEHD0300010291	3	33008170
BOVINEHD0300010292	3	33010202
BOVINEHD0300010293	3	33010864
BOVINEHD0300010294	3	33011326
BOVINEHD0300010295	3	33011788
BOVINEHD0300010296	3	33013697
BOVINEHD0300010297	3	33020647
BOVINEHD0300010298	3	33021516
BOVINEHD0300010300	3	33023316
BOVINEHD0300010301	3	33026888
BOVINEHD0300010302	3	33030685
BOVINEHD0300010303	3	33035439
BOVINEHD0300010304	3	33040069
ARS-BFGL-NGS-69065	3	33040502
BOVINEHD0300010305	3	33044527
BOVINEHD0300010307	3	33051872
BOVINEHD0300010308	3	33053308
BOVINEHD0300010310	3	33063934
BOVINEHD0300010312	3	33074854
BOVINEHD0300010313	3	33079010
BOVINEHD0300010314	3	33080182
BOVINEHD0300010317	3	33084791
BOVINEHD0300010318	3	33097366
BOVINEHD0300010319	3	33099242
BOVINEHD0300010320	3	33103262
BOVINEHD0300010321	3	33103996
BOVINEHD0300010322	3	33105065
BOVINEHD0300010323	3	33114492
BOVINEHD0300010324	3	33118153
BOVINEHD0300010325	3	33119421
BOVINEHD0300010326	3	33120567
HAPMAP36453-SCAFFOLD151700_4571	3	33121625
BOVINEHD0300010327	3	33124386
BOVINEHD0300010328	3	33125697
BOVINEHD0300010329	3	33129311
BOVINEHD0300010330	3	33134567
BOVINEHD0300010331	3	33135815
BOVINEHD0300010332	3	33138647
BOVINEHD0300010333	3	33143878
BOVINEHD0300010334	3	33152467
HAPMAP39503-BTA-67470	3	33154308
BOVINEHD0300010335	3	33157075
BOVINEHD0300010337	3	33164053
BOVINEHD0300010338	3	33168941
BOVINEHD0300010340	3	33173644
BOVINEHD0300010341	3	33177841
BOVINEHD0300010342	3	33181390
ARS-BFGL-NGS-113982	3	33182228
BOVINEHD0300010344	3	33194734
BOVINEHD0300010345	3	33198895
BOVINEHD0300010346	3	33201497
BOVINEHD0300010348	3	33208764
BTB-00124417	3	33209622
BOVINEHD0300010349	3	33215429
BOVINEHD0500016035	5	56456193
BOVINEHD0500016036	5	56459525
BOVINEHD0500016037	5	56462859
BOVINEHD0500016038	5	56467295
BOVINEHD0500016040	5	56474948
BOVINEHD0500016041	5	56479616
BOVINEHD0500016042	5	56486256
BOVINEHD0500016043	5	56491733
BOVINEHD0500016044	5	56496391
BOVINEHD0500016045	5	56500702
BOVINEHD0500016046	5	56504145
BOVINEHD0500016047	5	56509511
ARS-BFGL-NGS-12528	5	56515069
BOVINEHD0500016048	5	56521249
BOVINEHD4100003701	5	56524373
BOVINEHD4100003702	5	56526696
BOVINEHD0500016050	5	56533391
BOVINEHD0500016051	5	56538498
BOVINEHD0500016052	5	56541109
BOVINEHD0500016053	5	56541588
BOVINEHD0500016055	5	56552682
BOVINEHD0500016056	5	56554290
BOVINEHD0500016057	5	56559557
BOVINEHD0500016058	5	56565409
BOVINEHD0500016059	5	56568187
BOVINEHD0500016060	5	56570533
BOVINEHD0500016061	5	56578473
ARS-BFGL-NGS-4763	5	56585423
BOVINEHD0500016062	5	56591788
BOVINEHD0500016063	5	56595820
BOVINEHD0500016064	5	56600610
BOVINEHD0500016065	5	56606039
BOVINEHD0500016066	5	56611536
BOVINEHD0500016067	5	56615178
ARS-BFGL-NGS-104746	5	56618321
BOVINEHD0500016068	5	56620234
BOVINEHD0500016069	5	56621242
BOVINEHD0500016070	5	56625841
BOVINEHD0500016072	5	56631413
BOVINEHD0500016073	5	56634735
BOVINEHD0500016074	5	56638429
BOVINEHD0500016075	5	56645309
BOVINEHD4100003703	5	56654439
HAPMAP30258-BTA-143119	5	56661587
BOVINEHD0500016077	5	56667147
BOVINEHD0500016079	5	56674426
BOVINEHD0500016080	5	56679163
BOVINEHD0500016081	5	56684875
BOVINEHD0500016083	5	56698716
BOVINEHD0500016084	5	56699301
BOVINEHD0500016086	5	56709656
BOVINEHD0500016087	5	56713476
BOVINEHD0500016088	5	56716286
BOVINEHD0500016090	5	56722571
BOVINEHD0500016091	5	56727398
BOVINEHD0500016092	5	56730007
BOVINEHD0500016095	5	56741288
BOVINEHD0500016097	5	56748447
BOVINEHD0500016099	5	56757198
BOVINEHD0500016100	5	56761565
BOVINEHD0500016101	5	56764310
ARS-BFGL-NGS-14781	5	56766165
BOVINEHD0500016103	5	56768708
BOVINEHD0500016104	5	56775280
BOVINEHD0500016105	5	56782100
BOVINEHD0500016106	5	56786421
BOVINEHD0500016107	5	56788149
BOVINEHD0500016108	5	56792337
BOVINEHD0500016109	5	56795623
BOVINEHD0500016110	5	56801729
BOVINEHD0500016111	5	56806423
BOVINEHD0500016112	5	56809677
BOVINEHD0500016113	5	56816571
BOVINEHD0500016114	5	56819950
BOVINEHD0500016115	5	56824379
BOVINEHD0500016116	5	56826187
BOVINEHD0500016117	5	56831462
BOVINEHD0500016118	5	56862044
BOVINEHD4100003704	5	56864148
BOVINEHD4100003705	5	56864864
BOVINEHD0500016119	5	56867820
BOVINEHD0500016120	5	56872467
BOVINEHD0500016121	5	56875884
ARS-BFGL-NGS-119234	5	56876453
BOVINEHD0500016122	5	56879776
BOVINEHD0500016123	5	56882477
BOVINEHD0500016124	5	56885238
BOVINEHD0900002640	9	10616694
BOVINEHD0900002641	9	10621242
BOVINEHD0900002643	9	10628675
BOVINEHD0900002644	9	10629506
BOVINEHD0900002645	9	10631790
BOVINEHD0900002646	9	10633437
BOVINEHD0900002647	9	10634507
BOVINEHD0900002649	9	10639960
BOVINEHD0900031009	9	10642988
BOVINEHD0900002650	9	10645475
BOVINEHD0900002651	9	10647152
BOVINEHD0900002652	9	10652247
BOVINEHD0900002653	9	10657487
BOVINEHD0900002655	9	10670168
BOVINEHD0900002656	9	10674646
BOVINEHD0900002657	9	10677985
BOVINEHD0900002658	9	10681280
BOVINEHD0900002660	9	10688043
BOVINEHD0900002662	9	10692373
BOVINEHD0900002663	9	10695777
BOVINEHD0900002664	9	10699485
BOVINEHD0900002665	9	10705314
BOVINEHD0900002667	9	10711235
BOVINEHD0900002668	9	10723371
BOVINEHD0900002670	9	10734022
BOVINEHD0900002671	9	10737017
BOVINEHD0900002672	9	10738009
BOVINEHD0900002673	9	10739968
BOVINEHD0900002674	9	10746130
BOVINEHD0900002675	9	10746984
BOVINEHD0900002676	9	10748367
BOVINEHD0900002677	9	10751181
BOVINEHD0900002678	9	10756659
BOVINEHD0900002679	9	10761338
HAPMAP36170-SCAFFOLD200128_32745	9	10765698
BOVINEHD0900002680	9	10772273
BOVINEHD0900002681	9	10778984
BOVINEHD0900002682	9	10782169
BOVINEHD0900002683	9	10783460
BOVINEHD0900002684	9	10785690
BOVINEHD0900002686	9	10793549
BOVINEHD0900002687	9	10796656
BOVINEHD0900002688	9	10804265
BOVINEHD0900002689	9	10813745
BOVINEHD0900002690	9	10815700
BOVINEHD0900002691	9	10816465
BOVINEHD0900002692	9	10821706
BOVINEHD0900002694	9	10832445
ARS-BFGL-NGS-10202	9	10838261
BOVINEHD0900002695	9	10839055
BOVINEHD0900002696	9	10844998
BOVINEHD0900002697	9	10848885
HAPMAP38633-BTA-83140	9	10858927
BOVINEHD0900002699	9	10866437
BOVINEHD0900002700	9	10869684
BOVINEHD0900002701	9	10870952
BOVINEHD0900002702	9	10874883
BOVINEHD0900002703	9	10878952
BOVINEHD0900002704	9	10884116
BOVINEHD0900002705	9	10888378
BOVINEHD0900002706	9	10894290
BOVINEHD0900002707	9	10897314
BOVINEHD0900002708	9	10900951
BOVINEHD0900002711	9	10917151
BOVINEHD0900002712	9	10921072
BOVINEHD0900002713	9	10925532
BOVINEHD0900002714	9	10932773
BOVINEHD0900002715	9	10937255
BOVINEHD0900002716	9	10942399
BOVINEHD0900002717	9	10949242
BOVINEHD0900002718	9	10951017
BOVINEHD0900002719	9	10951876
BOVINEHD0900002720	9	10953961
BOVINEHD0900002721	9	10954669
BOVINEHD0900002722	9	10957129
BOVINEHD0900002723	9	10958621
BOVINEHD0900002724	9	10960067
BOVINEHD0900002725	9	10960800
ARS-BFGL-NGS-17513	9	10961715
BOVINEHD0900002726	9	10962586
BOVINEHD0900002727	9	10963272
BOVINEHD0900002729	9	10966583
BOVINEHD0900002730	9	10970517
BOVINEHD0900002731	9	10974985
BOVINEHD0900002732	9	10985099
BOVINEHD0900031354	9	10991125
BOVINEHD0900002733	9	10994315
BOVINEHD0900002734	9	10999188
BOVINEHD0900002735	9	11002615
BTA-03986-RS29011742	9	11008498
BOVINEHD0900002736	9	11015939
BOVINEHD0900002737	9	11019894
BOVINEHD0900002738	9	11022138
BOVINEHD0900002739	9	11023765
BOVINEHD0900002740	9	11024991
BOVINEHD0900002741	9	11030372
BOVINEHD0900002742	9	11030945
BOVINEHD0900002743	9	11031851
BOVINEHD0900002745	9	11034233
BOVINEHD0900002746	9	11036208
BOVINEHD0900002747	9	11042226
BOVINEHD0900002748	9	11044071
BOVINEHD0900002749	9	11045602
BOVINEHD0900002750	9	11046449
BOVINEHD1500006271	15	24120508
BOVINEHD1500006272	15	24123042
BOVINEHD1500006274	15	24126155
UA-IFASA-5703	15	24128943
BOVINEHD1500006276	15	24130426
BOVINEHD1500006279	15	24135423
BOVINEHD1500006280	15	24136054
BOVINEHD1500006283	15	24147084
BOVINEHD1500006284	15	24148958
BOVINEHD1500006285	15	24150048
BOVINEHD1500006286	15	24150642
BOVINEHD1500006287	15	24151933
BOVINEHD1500006288	15	24152643
BOVINEHD1500006289	15	24153110
BOVINEHD1500006290	15	24156753
BOVINEHD1500006291	15	24157816
BOVINEHD1500006292	15	24160431
BOVINEHD1500006293	15	24163656
BOVINEHD1500006294	15	24164767
ARS-BFGL-NGS-87397	15	24167440
BOVINEHD1500006295	15	24168233
BOVINEHD1500006296	15	24169662
BOVINEHD1500006298	15	24171575
BOVINEHD1500006299	15	24172874
BOVINEHD1500006300	15	24174776
BOVINEHD1500006301	15	24175920
BOVINEHD1500006302	15	24176510
BOVINEHD1500006303	15	24177160
BOVINEHD1500006304	15	24185334
BOVINEHD1500006305	15	24188638
BOVINEHD1500006306	15	24193037
BOVINEHD1500006308	15	24197226
BOVINEHD1500006309	15	24199765
BOVINEHD1500006310	15	24200945
BOVINEHD1500006311	15	24202199
BOVINEHD1500006312	15	24204554
BOVINEHD1500006313	15	24208266
ARS-BFGL-NGS-2501	15	24208838
BOVINEHD1500006314	15	24209707
BOVINEHD1600007128	16	25623468
BOVINEHD1600007129	16	25630048
BOVINEHD1600007131	16	25636497
BOVINEHD1600007132	16	25637902
BOVINEHD1600007133	16	25640184
BOVINEHD1600007134	16	25641378
BOVINEHD1600007135	16	25644519
BOVINEHD4100012398	16	25645967
BTA-38195-NO-RS	16	25648232
BOVINEHD1600007138	16	25652277
BOVINEHD1600007139	16	25653489
BOVINEHD1600007140	16	25654705
BOVINEHD1600007141	16	25657354
BOVINEHD1600007142	16	25663584
BOVINEHD1600007144	16	25673002
BOVINEHD1600007145	16	25675118
BOVINEHD1600007146	16	25681640
BOVINEHD1600007147	16	25689363
BOVINEHD1600007148	16	25697142
BOVINEHD1600007149	16	25704086
BOVINEHD1600007151	16	25709923
BOVINEHD1600007152	16	25714850
BOVINEHD1600007153	16	25720393
BOVINEHD1600007154	16	25721451
BOVINEHD1600007155	16	25726664
BOVINEHD1600007157	16	25733134
BOVINEHD1600007158	16	25738442
BOVINEHD1600007159	16	25740150
BOVINEHD1600007161	16	25743464
ARS-BFGL-NGS-13463	16	25748026
BOVINEHD1600007162	16	25748897
BOVINEHD1600007164	16	25751418
BOVINEHD1600007165	16	25757917
BOVINEHD1600007166	16	25759434
BOVINEHD1600007167	16	25761333
BOVINEHD1600007169	16	25766607
BOVINEHD1600007170	16	25767394
BOVINEHD1600007172	16	25774613
BOVINEHD1600007174	16	25786382
BOVINEHD1600007175	16	25789054
BOVINEHD1600007176	16	25790832
BOVINEHD1600007179	16	25803734
BOVINEHD1600007180	16	25811895
BOVINEHD1600007181	16	25817365
BOVINEHD1600007182	16	25820546
BOVINEHD1600024420	16	25827744
BOVINEHD1600007183	16	25832066
BOVINEHD1600007184	16	25833566
BOVINEHD1600007185	16	25841321
BOVINEHD1600007186	16	25858827
BOVINEHD1600007187	16	25860223
BOVINEHD1600007188	16	25861658
BOVINEHD1600007190	16	25869263
BOVINEHD1600007191	16	25871274
BOVINEHD1600007192	16	25872262
BOVINEHD1600007193	16	25874058
BOVINEHD1600007195	16	25885965
BOVINEHD1600007196	16	25889912
BOVINEHD1600007198	16	25899355
BOVINEHD1600007199	16	25899984
BOVINEHD1600007200	16	25906257
BOVINEHD1600007201	16	25911857
BTA-38177-NO-RS	16	25915302
BOVINEHD1600007202	16	25916387
BOVINEHD1600007204	16	25919398
BOVINEHD1600007205	16	25923441
BOVINEHD1600007206	16	25928979
BOVINEHD1600007207	16	25933132
BOVINEHD1600007208	16	25934724
BOVINEHD1600007209	16	25935379
HAPMAP53517-RS29024619	16	25935999
BOVINEHD1600007210	16	25940046
BOVINEHD1600007212	16	25941886
BOVINEHD1600007213	16	25943727
BOVINEHD1600007214	16	25944271
BOVINEHD1600007215	16	25949459
BOVINEHD1600007216	16	25950651
BOVINEHD1600007217	16	25952513
BOVINEHD1600007218	16	25953743
BOVINEHD1800019028	18	65335388
BOVINEHD1800019029	18	65337654
BOVINEHD1800019030	18	65340963
BOVINEHD1800019896	18	65345596
BOVINEHD1800019032	18	65349102
BOVINEHD1800019033	18	65350274
BOVINEHD1800019034	18	65353446
BOVINEHD1800019037	18	65356544
BOVINEHD1800019038	18	65360461
BOVINEHD1800019039	18	65362801
BOVINEHD1800019040	18	65365521
BTA-44155-NO-RS	18	65370372
BOVINEHD1800019042	18	65377613
BOVINEHD1800019043	18	65379641
BOVINEHD1800019044	18	65384131
BOVINEHD1800019045	18	65387030
BOVINEHD1800019046	18	65388052
BOVINEHD1800019047	18	65388866
BOVINEHD1800019050	18	65403345
BOVINEHD1800019051	18	65405023
BOVINEHD1800019052	18	65406943
BOVINEHD1800019053	18	65414412
BOVINEHD1800019054	18	65419972
BOVINEHD1800019055	18	65423598
BOVINEHD1800019056	18	65426753
BOVINEHD1800019897	18	65429283
BOVINEHD1800019057	18	65432619
BOVINEHD1800019058	18	65433421
BOVINEHD1800019059	18	65438566
ARS-BFGL-NGS-110521	18	65447640
BOVINEHD1800019060	18	65451004
BOVINEHD1800019061	18	65454422
BOVINEHD1800019062	18	65455233
BOVINEHD1800019063	18	65456096
BOVINEHD1800019064	18	65457770
BOVINEHD1800019065	18	65460377
BOVINEHD1800019066	18	65463329
BOVINEHD1800019067	18	65473071
BOVINEHD1800019068	18	65476103
BOVINEHD1800019069	18	65486326
BOVINEHD1900015968	19	56499004
BOVINEHD1900015969	19	56500023
BOVINEHD1900015970	19	56502242
BOVINEHD1900015972	19	56510205
BOVINEHD1900015973	19	56516493
ARS-BFGL-NGS-114597	19	56533680
BOVINEHD1900015983	19	56537361
BOVINEHD1900015985	19	56540246
BOVINEHD4100014340	19	56541221
BOVINEHD1900015986	19	56544394
BOVINEHD1900015987	19	56545123
BOVINEHD1900015988	19	56545652
BOVINEHD1900015989	19	56551168
BOVINEHD1900015990	19	56552581
BOVINEHD1900015991	19	56554454
BOVINEHD1900015993	19	56555839
BOVINEHD1900015994	19	56556421
ARS-BFGL-NGS-33925	19	56558475
BOVINEHD1900015995	19	56559004
BOVINEHD1900015996	19	56559529
BOVINEHD1900015997	19	56560675
BOVINEHD1900015998	19	56564441
BOVINEHD1900015999	19	56569168
BOVINEHD1900016000	19	56577107
BOVINEHD1900016001	19	56584509
BOVINEHD1900016002	19	56594816
BOVINEHD1900016003	19	56599101
BOVINEHD1900016004	19	56602183
BOVINEHD1900016005	19	56606767
BOVINEHD1900016007	19	56616269
BOVINEHD1900016008	19	56616856
BOVINEHD1900016009	19	56619165
BOVINEHD1900016010	19	56621838
BOVINEHD1900016011	19	56622728
BOVINEHD1900016012	19	56624163
BOVINEHD1900016013	19	56628540
ARS-BFGL-NGS-42405	19	56629783
BOVINEHD1900016015	19	56638120
BOVINEHD1900016016	19	56641456
BOVINEHD1900016017	19	56646757
BOVINEHD1900016019	19	56649409
BOVINEHD1900016020	19	56650948
BOVINEHD1900016021	19	56652544
BOVINEHD1900016022	19	56654080
BOVINEHD1900016023	19	56657499
BOVINEHD4100014341	19	56660022
ARS-BFGL-NGS-89862	19	56660567
BOVINEHD1900016025	19	56668187
BOVINEHD1900016027	19	56673555
BOVINEHD1900016028	19	56675426
BOVINEHD1900016029	19	56677858
BOVINEHD1900016030	19	56680137
BOVINEHD4100014342	19	56685960
BOVINEHD4100014343	19	56688980
BOVINEHD1900016031	19	56693314
BOVINEHD1900016032	19	56696905
BOVINEHD1900016034	19	56699078
BOVINEHD1900016035	19	56704546
BOVINEHD1900016036	19	56707211
BOVINEHD1900016037	19	56712050
BOVINEHD1900016038	19	56718988
BOVINEHD1900016039	19	56720693
BOVINEHD1900016040	19	56722216
BOVINEHD1900016041	19	56728310
ARS-BFGL-NGS-65726	19	56728476
BOVINEHD1900016042	19	56731189
BOVINEHD1900016043	19	56736078
BOVINEHD1900016045	19	56737905
BOVINEHD1900016046	19	56738932
BOVINEHD1900016047	19	56740385
BOVINEHD1900016048	19	56746656
BOVINEHD1900016049	19	56748120
BOVINEHD1900016050	19	56749358
BOVINEHD1900016051	19	56750524
BOVINEHD1900016052	19	56753187
BOVINEHD1900016053	19	56774283
BTB-00763650	19	56775870
BOVINEHD1900016054	19	56779692
BOVINEHD1900016055	19	56782903
BOVINEHD2000006602	20	21963291
BOVINEHD2000006603	20	21964412
ARS-BFGL-NGS-32306	20	21967184
BOVINEHD2000006605	20	21980906
BOVINEHD2000006606	20	21989284
BOVINEHD2000006607	20	21992249
BOVINEHD2000006608	20	22006676
BOVINEHD2000006609	20	22011007
BOVINEHD2000006610	20	22016148
BOVINEHD2000006611	20	22021608
BOVINEHD2000006612	20	22025013
BOVINEHD2000006613	20	22034154
BOVINEHD2000006614	20	22047458
BOVINEHD2000006615	20	22052308
BOVINEHD2000006616	20	22058347
BOVINEHD2000006617	20	22065122
BOVINEHD2000021147	20	22067678
BOVINEHD2000006618	20	22074012
BOVINEHD2000006619	20	22077905
BOVINEHD2000006620	20	22081253
ARS-BFGL-NGS-34923	20	22093001
BOVINEHD2000006621	20	22093784
ARS-BFGL-NGS-5992	20	22114399
BOVINEHD2000021280	20	22126788
BOVINEHD2000006624	20	22139478
BOVINEHD2000006625	20	22144338
BOVINEHD2000006627	20	22145977
BOVINEHD2000006628	20	22147660
BOVINEHD2000006629	20	22150287
BOVINEHD2000006630	20	22151938
BOVINEHD2000006631	20	22152791
BOVINEHD2000006632	20	22154025
BOVINEHD2000006633	20	22155157
BOVINEHD2000006634	20	22156100
BOVINEHD2000006635	20	22158307
BOVINEHD2000006636	20	22159380
BOVINEHD2000006637	20	22159928
BOVINEHD2000006639	20	22161303
BOVINEHD2000006640	20	22163174
BOVINEHD2000006641	20	22164150
BOVINEHD2000006642	20	22165869
BOVINEHD2000006643	20	22166679
BOVINEHD2000006644	20	22168107
BOVINEHD2000006645	20	22170646
BOVINEHD2000006646	20	22171796
BOVINEHD2000006647	20	22172452
BOVINEHD2000006648	20	22173199
BOVINEHD2000006649	20	22176594
BOVINEHD2000006650	20	22177605
BOVINEHD2000006651	20	22191560
BOVINEHD2000006652	20	22195752
BOVINEHD2000006653	20	22197248
BOVINEHD2000006654	20	22199002
BOVINEHD2000006655	20	22200130
BOVINEHD2000006657	20	22201747
BOVINEHD2000006659	20	22203443
BOVINEHD2000006660	20	22205116
BOVINEHD2000006661	20	22205878
ARS-BFGL-NGS-65373	20	22206456
BOVINEHD2000006662	20	22207124
BOVINEHD2000006663	20	22207811
BOVINEHD2000006665	20	22210409
BOVINEHD2000006666	20	22211264
BOVINEHD2000006667	20	22211958
BOVINEHD2000006668	20	22213427
BOVINEHD2000006669	20	22216004
BOVINEHD2000006670	20	22218396
BOVINEHD2000006672	20	22222878
BOVINEHD2000006675	20	22227475
BOVINEHD2000006676	20	22230996
BOVINEHD2000006677	20	22231544
BOVINEHD2000006678	20	22232173
BOVINEHD2000006679	20	22233266
BOVINEHD2000006681	20	22234812
BOVINEHD2000006682	20	22237123
BOVINEHD2000006683	20	22246591
BOVINEHD2000006684	20	22251794
BOVINEHD2000006685	20	22258146
BOVINEHD2000006686	20	22259437
BOVINEHD2000006687	20	22266103
BOVINEHD2000006688	20	22270297
BOVINEHD2000006691	20	22288482
BOVINEHD2000006692	20	22290945
BOVINEHD2000006694	20	22292889
BOVINEHD2000006695	20	22294058
BOVINEHD2000006696	20	22296015
BOVINEHD2000006697	20	22302280
BOVINEHD2000006698	20	22305614
BOVINEHD2000006699	20	22306627
BOVINEHD2000006700	20	22307439
BOVINEHD2000006701	20	22316326
BOVINEHD2000006702	20	22317966
BOVINEHD2000006703	20	22319187
BOVINEHD2000006704	20	22322062
BOVINEHD2000006705	20	22324048
BOVINEHD2000006706	20	22326316
BOVINEHD2000006707	20	22331172
BOVINEHD2000006709	20	22338567
BOVINEHD2000006710	20	22339787
BOVINEHD2000006721	20	22375058
BOVINEHD2000006722	20	22377679
BOVINEHD2000006723	20	22382725
BOVINEHD2000006724	20	22383288
BOVINEHD2000006726	20	22391984
BOVINEHD2000006728	20	22394280
BOVINEHD2000006730	20	22400341
BOVINEHD2000006731	20	22404174
BOVINEHD2000006732	20	22411821
HAPMAP43594-BTA-50052	20	22429967
BOVINEHD2100016524	21	57516455
BOVINEHD2100016525	21	57517551
ARS-BFGL-NGS-39863	21	57523947
BOVINEHD2100016527	21	57527006
BOVINEHD2100016528	21	57531997
BOVINEHD2100016530	21	57534747
BOVINEHD2100016531	21	57538101
BOVINEHD2100016532	21	57542024
BOVINEHD2100016533	21	57545089
BOVINEHD4100015278	21	57545720
BOVINEHD2100016534	21	57550317
BOVINEHD2100016535	21	57552028
BOVINEHD2100016536	21	57554618
BOVINEHD2100016537	21	57559563
HAPMAP59246-RS29020402	21	57563775
BOVINEHD2100016540	21	57571792
BOVINEHD2100016541	21	57573531
BOVINEHD2100016543	21	57579759
BOVINEHD2100016545	21	57583470
BOVINEHD2100016546	21	57584406
BOVINEHD2100016547	21	57585768
BOVINEHD2100016550	21	57592532
BOVINEHD2100016552	21	57602687
ARS-BFGL-NGS-68709	21	57603552
BOVINEHD2100016557	21	57616495
BOVINEHD2100016558	21	57617532
BOVINEHD2100016559	21	57619520
BOVINEHD2100016560	21	57620088
BOVINEHD2100016562	21	57622838
BOVINEHD2100016564	21	57625740
BOVINEHD2100016565	21	57628025
BOVINEHD2100016566	21	57630476
BOVINEHD2100016567	21	57631330
BOVINEHD2100016568	21	57632259
BOVINEHD2100016569	21	57633254
BOVINEHD2100016570	21	57634362
BOVINEHD2100016571	21	57634960
BOVINEHD2100016572	21	57636658
BOVINEHD2100016573	21	57637535
BOVINEHD2100016574	21	57638590
BOVINEHD2100016575	21	57643901
BOVINEHD2100016576	21	57647027
BOVINEHD2100016578	21	57652221
BTA-52592-NO-RS	21	57658018
BOVINEHD2100016581	21	57663342
BOVINEHD2100016582	21	57665834
BOVINEHD2100016584	21	57670889
BOVINEHD2100016586	21	57689150
BOVINEHD2100016588	21	57694827
BOVINEHD2100016589	21	57700703
BOVINEHD2100016591	21	57702577
BOVINEHD2100016592	21	57704011
BOVINEHD2100016593	21	57713677
BOVINEHD2100016595	21	57719367
BOVINEHD2100016596	21	57720411
BOVINEHD2100016597	21	57721222
BOVINEHD2100016598	21	57722290
BOVINEHD2100016599	21	57723364
BOVINEHD2100016600	21	57724145
BOVINEHD2100016601	21	57727224
BOVINEHD2100016602	21	57728401
ARS-BFGL-NGS-104549	21	57731221
BOVINEHD2100016604	21	57732674
BOVINEHD2100016606	21	57734939
BOVINEHD2100016607	21	57739066
BOVINEHD2100016608	21	57742230
BOVINEHD2100016609	21	57743769
BOVINEHD2100016611	21	57748274
BOVINEHD2100016612	21	57748780
BOVINEHD2100016613	21	57749402
BOVINEHD2100016615	21	57750655
BOVINEHD2100016616	21	57751259
BOVINEHD2100016617	21	57751744
BOVINEHD2100016618	21	57753399
BOVINEHD2100016621	21	57762005
BOVINEHD2100016622	21	57763783
BOVINEHD2100016623	21	57764362
ARS-BFGL-NGS-119716	21	57765296
BOVINEHD2100016624	21	57765781
BOVINEHD2300011313	23	39126499
BOVINEHD2300011314	23	39127775
BOVINEHD2300011315	23	39133098
BOVINEHD2300011316	23	39142614
BOVINEHD2300011317	23	39146952
BOVINEHD2300011318	23	39147776
BOVINEHD2300011319	23	39152535
BOVINEHD4100016192	23	39155330
ARS-BFGL-NGS-117167	23	39157565
BOVINEHD2300011321	23	39162040
BOVINEHD2300011322	23	39170741
BOVINEHD2300011323	23	39171533
BOVINEHD2300011324	23	39172953
BOVINEHD2300011325	23	39174542
BOVINEHD2300011326	23	39175206
BOVINEHD2300011327	23	39179972
BOVINEHD2300011328	23	39180917
BOVINEHD2300011329	23	39189171
BOVINEHD2300011330	23	39193372
BOVINEHD2300015697	23	39209740
BOVINEHD2300011332	23	39216022
BOVINEHD2300011336	23	39228565
BOVINEHD2300011337	23	39232537
BOVINEHD2300011338	23	39236560
BOVINEHD2300011339	23	39241545
BOVINEHD2300011340	23	39248351
BOVINEHD2300011341	23	39256906
BOVINEHD2300011342	23	39260966
BOVINEHD2300011344	23	39266577
BOVINEHD2300011345	23	39269822
BOVINEHD2300011347	23	39274007
BOVINEHD2300011348	23	39277768
ARS-BFGL-NGS-64276	23	39282627
BOVINEHD4100016194	23	39285499
BOVINEHD2300011350	23	39295118
ARS-BFGL-NGS-65768	23	39303680
BOVINEHD2300011353	23	39309531
BOVINEHD2300011354	23	39310763
BOVINEHD2300011356	23	39316415
BOVINEHD2300011357	23	39317559
BOVINEHD2300011358	23	39318740
BOVINEHD2300011359	23	39319640
BOVINEHD2300011360	23	39320736
BOVINEHD2300011361	23	39324557
BOVINEHD2300011363	23	39333113
BOVINEHD2300011365	23	39337614
BOVINEHD2300011366	23	39340244
BOVINEHD2300011367	23	39344666
BOVINEHD2300011369	23	39350996
BOVINEHD2300011370	23	39352586
BOVINEHD2300011371	23	39356087
BOVINEHD2300011372	23	39357369
BOVINEHD2300011373	23	39359545
BOVINEHD2300011374	23	39361106
BOVINEHD2300011375	23	39362566
BOVINEHD2300011377	23	39365579
BOVINEHD2300011378	23	39366704
BOVINEHD2300011379	23	39371906
BOVINEHD2300011381	23	39375124
BOVINEHD2300011382	23	39377385
ARS-BFGL-NGS-87354	23	39383906
BOVINEHD2300011384	23	39389935
BOVINEHD2300011385	23	39390857
BOVINEHD2300011386	23	39392036
BOVINEHD2300011387	23	39393720
BOVINEHD2300011388	23	39394508
BOVINEHD2300011389	23	39395808
