# Supplementary material for: SNP Data Quality Control in a National Beef and Dairy Cattle System and Highly Accurate SNP Based Parentage Verification and Identification
Source: Front Genet. 2018 Mar 15;9:84. doi: 10.3389/fgene.2018.00084 (PMC5862794; doi:10.3389/fgene.2018.00084)
Supplement: Table S5 — Chromosome X PAR and nPAR location based on IDBv3 SNP data in 38,564 males and 568,841 females. [file Table5.XLSX]

## Sheet: Sheet1
Table S5. Chromosome X PAR and nPAR location based on IDBv3 SNP data in 38,564 males and 568,841 females.
	UMD3.1		Females-old				Males-old				Hetrozygosity Rate						Present on Commercial SNP Chips												Females-new				males-new
Marker	Chromosome	Position	DD	Dd	dd	Missing	DD	Dd	dd	Missing	Females	Males	MAF	CR	Filtered	PAR	3K	LD	50K	HD	GGPLDV1	GGPLDV2	GGPLDV3	GGPHDV1	GGPHDV2	IDBV1	IDBV2	IDBV3	Genotype DD Count	Genotype Dd Count	Genotype dd Count	Missing Genotype Count	Genotype DD Count	Genotype Dd Count	Genotype dd Count	Missing Genotype Count
ARS-BFGL-NGS-41041	X	2230488	28462	159375	211782	169214	5191	1519	12491	19358	0.398817	0.0791105	0.272735	0.689004	1		0	0	1	1	0	0	0	0	0	0	0	1	28456	159309	211749	169127	5110	1103	12357	18711
ARS-BFGL-NGS-22457	X	2562109	0	0	568180	653	0	0	38415	144	0	0	6.53797e-06	0.998544	1		0	0	1	1	0	0	0	0	0	0	0	1	0	0	568011	630	0	0	37206	75
ARS-BFGL-NGS-87274	X	3112111	0	3	568639	191	0	0	38343	216	5.27573e-06	0	3.26664e-06	0.999261	1		0	0	1	1	0	0	0	0	0	0	0	1	0	1	568454	186	0	0	37079	202
ARS-BFGL-NGS-87712	X	8878108	0	2	568731	100	0	1	38440	118	3.51659e-06	2.60139e-05	1.38795e-05	0.99953	1		0	0	1	1	0	0	0	0	0	0	0	1	0	0	568545	96	0	0	37195	86
ARS-BFGL-NGS-75165	X	14897141	0	0	568777	56	0	0	38531	28	0	0	7.34599e-06	0.999798	1		0	0	1	1	0	0	0	0	0	0	0	1	0	0	568590	51	0	0	37272	9
IDBV30X00010163	X	15876446	0	0	568738	95	0	0	38427	132	0	0	6.53175e-06	0.999494	1		0	0	0	0	0	0	0	0	0	0	0	1	0	0	568557	84	0	0	37238	43
ARS-BFGL-NGS-32524	X	16531579	2	1484	567253	94	77	0	38479	3	0.00260928	0	0.00135571	0.99982	1		0	0	1	0	0	0	0	1	1	0	0	1	2	1484	567066	89	71	0	37207	3
ARS-BFGL-NGS-77883	X	16816055	0	1	568653	179	0	1	38490	68	1.75854e-06	2.59801e-05	1.06142e-05	0.999483	1		0	0	1	1	0	0	0	0	0	0	0	1	0	0	568471	170	0	0	37230	51
ARS-BFGL-NGS-102337	X	17824400	0	0	568496	337	0	0	38531	28	0	0	0	0.999315	1		0	0	1	1	0	0	0	0	0	0	0	1	0	0	568307	334	0	0	37257	24
ARS-BFGL-NGS-30095	X	19034156	0	0	568807	26	0	0	38557	2	0	0	0	0.999913	1		0	0	1	1	0	0	0	0	0	0	0	1	0	0	568620	21	0	0	37280	1
IDBV30X00010165	X	19816929	0	2	568782	49	0	0	38474	85	3.51627e-06	0	1.63266e-06	0.999662	1		0	0	0	0	0	0	0	0	0	0	0	1	0	2	568593	46	0	0	37220	61
IDBV20X00001788	X	38971744	2	0	568808	23	0	0	38509	50	0	0	1.30597e-05	0.999785	1		0	0	0	0	0	0	0	0	0	0	0	1	0	0	568627	14	0	0	37272	9
ARS-BFGL-NGS-80317	X	39068113	0	7713	409280	151840	0	263	25763	12533	0.0184967	0.0101053	0.00907498	0.729371	1		0	0	1	1	0	0	0	0	0	0	0	1	0	7711	409136	151794	0	258	24726	12297
IDBV30X00010168	X	39683926	0	0	568762	71	0	0	38435	124	0	0	0	0.999494	1		0	0	0	0	0	0	0	0	0	0	0	1	0	0	568580	61	0	0	37179	102
IDBV30X00010169	X	39874740	0	1	568487	345	0	0	37549	1010	1.75905e-06	0	2.45442e-06	0.997454	1		0	0	0	0	0	0	0	0	0	0	0	1	0	0	568307	334	0	0	36673	608
ARS-BFGL-NGS-60237	X	50449570	0	1034	562162	5637	0	77	37787	695	0.00183595	0.00203359	0.000960081	0.989385	1		0	0	1	1	0	0	0	0	0	0	0	1	0	1020	562005	5616	0	59	36577	645
IDBV30X00010171	X	50812213	2	2092	543627	23112	0	506	32031	6022	0.00383346	0.0155515	0.0023279	0.951055	1		0	0	0	0	0	0	0	0	0	0	0	1	2	2083	543488	23068	0	457	31185	5639
IDBV30X00010172	X	50951822	0	0	568811	22	0	0	38485	74	0	0	0	0.999633	1		0	0	0	0	0	0	0	0	0	0	0	1	0	0	568623	18	0	0	37264	17
HAPMAP59721-RS29025370	X	54573885	83	9499	558880	371	385	1	38001	172	0.01671	2.60505e-05	0.00858339	0.998941	1		1	1	1	1	1	1	1	1	1	1	1	1	83	9497	558694	367	367	1	36819	94
IDBV30X00010173	X	54971195	0	0	568802	31	0	0	38556	3	0	0	1.63229e-06	0.999892	1		0	0	0	0	0	0	0	0	0	0	0	1	0	0	568616	25	0	0	37279	2
ARS-BFGL-NGS-27555	X	59037696	0	0	568522	311	0	0	38449	110	0	0	6.53364e-06	0.999205	1		0	0	1	1	0	0	0	0	0	0	0	1	0	0	568338	303	0	0	37250	31
ARS-BFGL-NGS-41625	X	59878165	0	0	568765	68	0	0	38233	326	0	0	0	0.999089	1		0	0	1	1	0	0	0	0	0	0	0	1	0	0	568585	56	0	0	37137	144
IDBV20X00001793	X	61853565	7	1816	563229	3781	92	47	35672	2748	0.00321386	0.00131245	0.00175285	0.988846	1		0	0	0	0	0	0	0	0	0	0	1	1	7	1807	563095	3732	92	4	35215	1970
ARS-BFGL-NGS-5101	X	75127749	0	0	568805	28	0	0	38500	59	0	0	0	0.999783	1		0	0	1	1	0	0	0	0	0	0	0	1	0	0	568615	26	0	0	37266	15
ARS-BFGL-NGS-85169	X	78456798	0	1	567638	1194	0	0	38432	127	1.76168e-06	0	1.06333e-05	0.997689	1		0	0	1	1	0	0	0	0	0	0	0	1	0	0	567472	1169	0	0	37198	83
IDBV30X00010177	X	83572401	0	33	568305	495	2	10	37870	677	5.8064e-05	0.000263978	5.80648e-05	0.997851	1		0	0	0	0	0	0	0	0	0	0	0	1	0	24	568135	482	2	1	36974	304
IDBV30X00010182	X	86099908	5	8899	464554	95375	1	3700	19158	15700	0.0187958	0.161862	0.0129459	0.816696	1		0	0	0	0	0	0	0	0	0	0	0	1	0	193	558975	9473	0	84	31086	6111
IDBV20X00001799	X	86100093	6	1449	557666	9712	0	1119	33077	4363	0.00259157	0.0327231	0.00229617	0.976279	1		0	0	0	0	0	0	0	0	0	0	0	1	1	234	542300	26106	0	105	29540	7636
ARS-BFGL-NGS-98732	X	89614541	0	1	568768	64	0	0	38527	32	1.75818e-06	0	8.16228e-06	0.999789	1		0	0	1	1	0	0	0	0	0	0	0	1	0	0	568585	56	0	0	37263	18
IDBV30X00010185	X	91791287	0	0	568649	184	0	0	38415	144	0	0	0	0.999306	1		0	0	0	0	0	0	0	0	0	0	0	1	0	0	568477	164	0	0	37149	132
IDBV30X00010187	X	92401963	0	0	568808	25	0	0	38453	106	0	0	0	0.999621	1		0	0	0	0	0	0	0	0	0	0	0	1	0	0	568619	22	0	0	37196	85
IDBV30X00010188	X	93971224	0	0	568825	8	0	0	38557	2	0	0	8.16084e-06	0.999966	1		0	0	0	0	0	0	0	0	0	0	0	1	0	0	568636	5	0	0	37279	2
IDBV30X00010189	X	93971230	0	0	568440	393	0	0	38434	125	0	0	0	0.998993	1		0	0	0	0	0	0	0	0	0	0	0	1	0	0	568259	382	0	0	37201	80
IDBV20X00001802	X	93971296	0	0	568422	411	0	0	37741	818	0	0	1.22679e-05	0.997793	1		0	0	0	0	0	0	0	0	0	0	1	1	0	0	568249	392	0	0	36677	604
IDBV20X00001803	X	93971418	2	2222	542933	23676	6	427	35148	2978	0.00407589	0.0120008	0.00236766	0.955763	1		0	0	0	0	0	0	0	0	0	0	1	1	0	2216	542783	23642	6	301	34357	2617
IDBV20X00001804	X	93971420	0	0	568293	540	0	0	38296	263	0	0	0	0.998577	1		0	0	0	0	0	0	0	0	0	0	1	1	0	0	568112	529	0	0	37092	189
IDBV30X00010191	X	93971431	0	19	567372	1442	0	37	37097	1425	3.34866e-05	0.000996391	6.15131e-05	0.994978	1		0	0	0	0	0	0	0	0	0	0	0	1	0	14	567203	1424	0	8	36184	1089
IDBV30X00010192	X	93971433	0	5	567645	1183	0	7	37197	1355	8.80824e-06	0.000188152	3.44289e-05	0.99551	1		0	0	0	0	0	0	0	0	0	0	0	1	0	0	567496	1145	0	1	36529	751
IDBV30X00010193	X	93971434	0	6	567010	1817	0	21	36903	1635	1.05817e-05	0.000568736	4.92604e-05	0.993971	1		0	0	0	0	0	0	0	0	0	0	0	1	0	2	566862	1777	0	4	36273	1004
IDBV30X00010194	X	93971436	2	38	566820	1973	0	128	36195	2236	6.7036e-05	0.00352394	0.000174282	0.992665	1		0	0	0	0	0	0	0	0	0	0	0	1	0	29	566667	1945	0	21	35597	1663
IDBV30X00010195	X	93971443	0	2	567872	959	0	2	37392	1165	3.52191e-06	5.34845e-05	1.22871e-05	0.996236	1		0	0	0	0	0	0	0	0	0	0	0	1	0	1	567709	931	0	0	36506	775
IDBV30X00010196	X	93971452	0	2	568476	355	0	0	38492	67	3.51817e-06	0	1.63335e-06	0.999244	1		0	0	0	0	0	0	0	0	0	0	0	1	0	2	568294	345	0	0	37237	44
IDBV30X00010197	X	93971466	0	7	567784	1042	0	17	37691	851	1.23285e-05	0.000450833	3.11127e-05	0.996703	1		0	0	0	0	0	0	0	0	0	0	0	1	0	7	567624	1010	0	5	36728	548
IDBV30X00010198	X	93971469	0	160	565006	3667	0	48	37630	881	0.000283103	0.00127395	0.000183386	0.992334	1		0	0	0	0	0	0	0	0	0	0	0	1	0	159	564845	3637	0	45	36536	700
IDBV30X00010199	X	93971476	0	1	568563	269	0	0	38263	296	1.75882e-06	0	8.16887e-07	0.998983	1		0	0	0	0	0	0	0	0	0	0	0	1	0	1	568374	266	0	0	37029	252
IDBV30X00010200	X	93971478	0	73	566628	2132	0	142	36425	1992	0.000128816	0.00388328	0.000204659	0.992861	1		0	0	0	0	0	0	0	0	0	0	0	1	0	71	566468	2102	0	81	35609	1591
IDBV30X00010201	X	93971488	0	3	567211	1619	0	1	37264	1294	5.28901e-06	2.68348e-05	2.62471e-05	0.994921	1		0	0	0	0	0	0	0	0	0	0	0	1	0	1	567063	1577	0	0	36504	777
IDBV30X00010202	X	93971490	1	1	568391	440	0	0	37875	684	1.75935e-06	0	8.99526e-06	0.997927	1		0	0	0	0	0	0	0	0	0	0	0	1	0	0	568227	414	0	0	36909	372
IDBV30X00010203	X	93971503	0	1	568337	495	0	1	38343	215	1.75952e-06	2.60797e-05	7.3543e-06	0.998668	1		0	0	0	0	0	0	0	0	0	0	0	1	0	0	568154	487	0	0	37145	136
IDBV30X00010204	X	93977079	0	0	568791	42	0	0	38556	3	0	0	0	0.999902	1		0	0	0	0	0	0	0	0	0	0	0	1	0	0	568605	36	0	0	37279	2
IDBV30X00010205	X	93977121	0	16	567794	1023	0	0	38526	33	2.81784e-05	0	1.38977e-05	0.998218	1		0	0	0	0	0	0	0	0	0	0	0	1	0	16	567614	1011	0	0	37249	32
IDBV30X00010206	X	93977167	0	0	568805	28	0	0	38557	2	0	0	4.89666e-06	0.999933	1		0	0	0	0	0	0	0	0	0	0	0	1	0	0	568622	19	0	0	37280	1
IDBV20X00001805	X	93977228	0	0	568557	276	0	0	38500	59	0	0	8.16567e-06	0.999375	1		0	0	0	0	0	0	0	0	0	0	1	1	0	0	568375	266	0	0	37231	50
IDBV30X00010207	X	93977250	0	0	568648	185	0	0	38557	2	0	0	4.89793e-06	0.999675	1		0	0	0	0	0	0	0	0	0	0	0	1	0	0	568461	180	0	0	37279	2
IDBV20X00001806	X	93977296	0	11	568756	66	0	0	38554	5	1.93401e-05	0	1.30588e-05	0.999855	1		0	0	0	0	0	0	0	0	0	0	1	1	0	11	568570	60	0	0	37278	3
IDBV30X00010208	X	93977436	0	1	568054	778	0	1	37996	562	1.76039e-06	2.63179e-05	1.63609e-06	0.99757	1		0	0	0	0	0	0	0	0	0	0	0	1	0	1	567875	765	0	1	37042	238
IDBV30X00010209	X	93977525	0	0	568785	48	0	0	38557	2	0	0	0	0.999851	1		0	0	0	0	0	0	0	0	0	0	0	1	0	0	568599	42	0	0	37280	1
IDBV30X00010210	X	93977543	2	5	568286	540	0	2	37815	742	8.79828e-06	5.28863e-05	1.30875e-05	0.997664	1		0	0	0	0	0	0	0	0	0	0	0	1	0	3	568107	531	0	1	36867	413
IDBV20X00001807	X	93977586	0	0	568820	13	0	0	38552	7	0	0	0	0.999869	1		0	0	0	0	0	0	0	0	0	0	1	1	0	0	568630	11	0	0	37280	1
IDBV30X00010211	X	93977673	0	24	567226	1583	0	1	38270	288	4.23094e-05	2.61294e-05	2.29239e-05	0.996755	1		0	0	0	0	0	0	0	0	0	0	0	1	0	19	567066	1556	0	1	37040	240
IDBV30X00010212	X	93977706	0	1	568576	256	0	0	38244	315	1.75878e-06	0	9.80277e-06	0.99897	1		0	0	0	0	0	0	0	0	0	0	0	1	0	0	568394	247	0	0	37165	116
IDBV30X00010213	X	93977727	0	0	568156	677	0	0	38524	35	0	0	6.53664e-06	0.998747	1		0	0	0	0	0	0	0	0	0	0	0	1	0	0	567978	663	0	0	37262	19
IDBV30X00010214	X	93977729	0	0	568816	17	0	0	38525	34	0	0	0	0.999853	1		0	0	0	0	0	0	0	0	0	0	0	1	0	0	568627	14	0	0	37271	10
IDBV30X00010215	X	93977750	0	0	566375	2458	0	0	38375	184	0	0	4.09852e-06	0.995551	1		0	0	0	0	0	0	0	0	0	0	0	1	0	0	566195	2446	0	0	37125	156
IDBV30X00010216	X	93977754	2	11	567430	1390	0	30	37196	1333	1.93852e-05	0.000805888	5.73952e-05	0.995273	1		0	0	0	0	0	0	0	0	0	0	0	1	0	7	567267	1367	0	1	36512	768
IDBV30X00010218	X	93977806	0	0	568787	46	0	0	38546	13	0	0	0	0.99983	1		0	0	0	0	0	0	0	0	0	0	0	1	0	0	568599	42	0	0	37277	4
IDBV30X00010219	X	95952618	0	1	568274	558	0	0	38401	158	1.75971e-06	0	1.63434e-06	0.998639	1		0	0	0	0	0	0	0	0	0	0	0	1	0	1	568103	537	0	0	37197	84
IDBV30X00010220	X	96268208	0	0	568763	70	0	0	38549	10	0	0	0	0.999814	1		0	0	0	0	0	0	0	0	0	0	0	1	0	0	568576	65	0	0	37275	6
IDBV30X00010221	X	96408829	0	0	568125	708	0	0	38307	252	0	0	0	0.998112	1		0	0	0	0	0	0	0	0	0	0	0	1	0	0	567966	675	0	0	37138	143
IDBV30X00010223	X	97363937	0	1	568729	103	0	0	38549	10	1.7583e-06	0	8.16272e-07	0.999736	1		0	0	0	0	0	0	0	0	0	0	0	1	0	0	568522	119	0	0	37278	3
IDBV30X00010227	X	97736663	0	0	566479	2354	0	0	38302	257	0	0	0	0.995641	1		0	0	0	0	0	0	0	0	0	0	0	1	0	0	566313	2328	0	0	37120	161
IDBV30X00010228	X	97736793	0	1	567506	1326	0	0	38449	110	1.76209e-06	0	8.1804e-07	0.997575	1		0	0	0	0	0	0	0	0	0	0	0	1	0	1	567335	1305	0	0	37240	41
IDBV30X00010229	X	97737731	1	402	566955	1475	0	112	37563	884	0.000708547	0.00297279	0.000442456	0.995964	1		0	0	0	0	0	0	0	0	0	0	0	1	0	401	566775	1465	0	71	36499	711
IDBV30X00010230	X	97738424	0	2	568328	503	0	1	37992	566	3.51908e-06	2.63206e-05	4.90573e-06	0.998086	1		0	0	0	0	0	0	0	0	0	0	0	1	0	0	568167	474	0	0	36991	290
ARS-BFGL-NGS-79975	X	99540178	0	4	567561	1268	0	1	37769	789	7.04765e-06	2.6476e-05	6.55289e-06	0.996271	1		0	0	1	1	0	0	0	0	0	0	0	1	0	2	567409	1230	0	1	36845	435
IDBV30X00010231	X	105395895	0	0	568218	615	0	0	38378	181	0	0	0	0.99837	1		0	0	0	0	0	0	0	0	0	0	0	1	0	0	568052	589	0	0	37169	112
ARS-BFGL-NGS-84084	X	107906582	0	0	568719	114	0	0	38524	35	0	0	0	0.999723	1		0	0	1	1	0	0	0	0	0	0	0	1	0	0	568533	108	0	0	37248	33
IDBV30X00010236	X	122327595	0	0	568812	21	0	0	38447	112	0	0	0	0.999713	1		0	0	0	0	0	0	0	0	0	0	0	1	0	0	568624	17	0	0	37242	39
IDBV30X00010237	X	134046290	0	55	562155	6623	0	52	34229	4278	9.78282e-05	0.00151688	0.000103106	0.981425	1		0	0	0	0	0	0	0	0	0	0	0	1	0	51	562016	6574	0	24	33652	3605
ARS-BFGL-NGS-102785	X	134256028	0	0	565396	3437	0	0	38474	85	0	0	0	0.994131	1		0	0	1	1	0	0	0	0	0	0	0	1	0	0	565242	3399	0	0	37245	36
IDBV30X00010238	X	135028834	0	1	568423	409	0	1	37910	648	1.75925e-06	2.63776e-05	1.63532e-05	0.998037	1		0	0	0	0	0	0	0	0	0	0	0	1	0	0	568249	392	0	0	37023	258
IDBV30X00010254	X	141044274	0	1	568816	16	0	0	38551	8	1.75803e-06	0	7.34504e-06	0.999927	1		0	0	0	0	0	0	0	0	0	0	0	1	0	1	568628	12	0	0	37280	1
IDBV30X00010255	X	141046216	0	63	567233	1537	0	162	36322	2075	0.000111053	0.0044403	0.00021021	0.993816	1		0	0	0	0	0	0	0	0	0	0	0	1	0	58	567070	1513	0	80	35489	1712
IDBV30X00010256	X	141046734	0	5	568669	159	0	1	38204	354	8.79238e-06	2.61746e-05	5.71802e-06	0.999016	1		0	0	0	0	0	0	0	0	0	0	0	1	0	5	568483	153	0	0	37032	249
ARS-BFGL-NGS-27591	X	145749614	0	0	568768	65	0	0	38558	1	0	0	1.63233e-06	0.999869	1		0	0	1	1	0	0	0	0	0	0	0	1	0	0	568588	53	0	0	37280	1
ARS-BFGL-NGS-10301	X	148423813	116092	246706	131757	74278	8010	13501	10282	6766	0.498844	0.424653	0.482976	0.866266	1		0	0	1	1	0	0	0	0	1	0	0	1	116064	246661	131743	74173	7834	13097	10070	6280
BTB-01715723	X	485480	7267	107309	453672	585	5096	6	33029	428	0.188842	0.000157352	0.10894	0.998082		0	0	1	1	1	1	1	1	1	1	1	1	1	7264	107279	453537	561	4917	6	32134	224
BTB-01253456	X	918350	124684	279416	163568	1165	16917	4	21285	353	0.492217	0.000104696	0.464289	0.997314		0	0	1	1	1	1	1	1	1	0	1	1	1	124653	279341	163516	1131	16496	4	20626	155
BTB-01347248	X	1692506	135666	280611	151957	599	17570	12	20761	216	0.49383	0.000312965	0.483887	0.998562		0	1	1	1	1	1	1	1	1	0	1	1	1	135623	280531	151913	574	17112	9	20075	85
ARS-BFGL-NGS-422	X	1951610	81905	262472	224259	197	14356	7	24059	137	0.461582	0.000182187	0.374712	0.999406		0	0	0	1	1	0	0	0	1	1	0	0	1	81890	262391	224188	172	13961	5	23259	56
HAPMAP59363-RS29018061	X	2108758	135737	277356	155445	295	18331	6	19821	401	0.487841	0.000157241	0.485075	0.998737		0	0	1	1	1	1	1	1	1	1	1	1	1	135696	277273	155406	266	17881	5	19270	125
ARS-BFGL-NGS-18196	X	2278890	84399	264885	219343	206	14542	9	23827	181	0.465833	0.000234509	0.3813	0.999259		0	0	0	1	0	0	0	0	0	1	0	0	1	84374	264801	219280	186	14135	7	23070	69
ARS-BFGL-NGS-28970	X	2457178	84223	261181	214329	9100	13821	110	22252	2376	0.466617	0.0030401	0.383772	0.980637		0	0	1	1	1	1	1	1	1	1	1	1	1	84197	261097	214296	9051	13482	56	21929	1814
ARS-BFGL-NGS-111346	X	2535829	25136	182917	360107	673	7502	7	30847	203	0.321946	0.000182501	0.20457	0.99849		0	0	0	1	1	0	0	0	1	1	0	0	1	25130	182855	360015	641	7304	6	29859	112
ARS-BFGL-NGS-115034	X	2675619	3770	73415	491536	112	3363	3	35105	88	0.129088	7.79808e-05	0.072199	0.999615		0	0	0	1	1	0	0	0	1	1	0	0	1	3768	73390	491379	104	3240	2	34000	39
ARS-BFGL-NGS-68638	X	2720744	103579	270043	187221	7990	17427	120	18930	2082	0.481495	0.00328974	0.428758	0.982904		0	0	0	1	1	0	0	0	1	1	0	0	1	103560	269971	187189	7921	17074	27	18733	1447
BTB-01039595	X	3023951	92803	271247	204271	512	15075	17	22741	726	0.477278	0.000449343	0.401643	0.997769		0	0	1	1	1	1	1	1	1	1	1	1	1	92780	271160	204218	483	14720	8	22302	251
ARS-BFGL-NGS-68277	X	3067865	89640	270172	208811	210	14564	11	23812	172	0.475134	0.000286555	0.394117	0.999313		0	0	0	1	1	0	0	0	1	1	0	0	1	89617	270084	208747	193	14096	9	23129	47
ARS-BFGL-NGS-43785	X	3167117	83694	258833	224482	1824	14766	9	23472	312	0.456488	0.000235313	0.376622	0.996383		0	0	0	1	1	0	0	0	1	1	0	0	1	83672	258739	224433	1797	14370	6	22700	205
ARS-BFGL-NGS-61988	X	3336652	26053	184994	355333	2453	8358	13	29890	298	0.326625	0.000339772	0.209821	0.995371		0	0	0	1	1	0	0	0	1	1	0	0	1	26044	184945	355242	2410	8050	10	29073	148
ARS-BFGL-NGS-69651	X	3448691	79408	263180	226048	197	13414	8	24891	246	0.462827	0.000208806	0.36991	0.999184		0	0	1	1	1	1	1	1	1	1	1	1	1	79384	263095	225977	185	13101	6	24092	82
ARS-BFGL-NGS-79219	X	3520961	60229	228389	254660	25555	11830	642	22655	3432	0.420391	0.0182765	0.322641	0.952021		0	0	0	1	1	0	0	0	0	0	0	0	1	60221	228339	254582	25499	11569	412	22227	3073
IDBV30X00010161	X	3660181	116272	277287	174731	543	17211	12	21136	200	0.487932	0.000312834	0.448483	0.998688		0	0	0	0	0	0	0	0	0	0	0	0	1	116239	277197	174687	518	16692	9	20504	76
ARS-BFGL-NGS-82123	X	3834281	166113	163478	191038	48204	12990	2215	15613	7741	0.314001	0.0718736	0.474921	0.907394		0	0	0	1	1	0	0	0	0	0	0	0	1	166082	163444	190996	48119	12823	2086	15120	7252
HAPMAP13991-RS29010277	X	4191603	131168	280531	156436	698	17401	15	20277	866	0.493775	0.000397952	0.476771	0.997188		0	0	1	1	1	1	1	1	1	1	1	1	1	131133	280442	156393	673	17055	9	19901	316
ARS-BFGL-NGS-39335	X	4699555	12957	139335	416481	60	5181	2	33325	51	0.244975	5.19373e-05	0.144586	0.99974		0	1	1	1	1	1	1	1	1	1	1	1	1	12954	139289	416347	51	5045	2	32217	17
HAPMAP49542-BTA-24574	X	4821238	20401	168548	378513	1371	7271	4	31073	211	0.297021	0.000104308	0.18485	0.997235		0	1	1	1	1	1	1	1	1	1	1	1	1	20397	168496	378417	1331	7072	4	30081	124
HAPMAP39391-BTA-24573	X	4948680	56121	241788	270730	194	11238	9	27172	140	0.425205	0.000234259	0.310098	0.999408		0	1	1	1	1	1	1	1	1	1	1	1	1	56104	241704	270664	169	10956	8	26267	50
ARS-BFGL-NGS-44837	X	5276122	9055	122688	434947	2143	4842	9	32632	1076	0.216499	0.000240109	0.124563	0.994384		0	0	0	1	1	0	0	0	0	0	0	0	1	9052	122663	434815	2111	4711	7	31796	767
HAPMAP35419-SCAFFOLD295590_6941	X	5451082	45684	226905	295694	550	10880	10	27373	296	0.399282	0.000261349	0.280353	0.998435		0	1	1	1	1	1	1	1	1	1	1	1	1	45673	226830	295604	534	10644	7	26536	94
BTA-104456-NO-RS	X	6248792	64638	252664	248227	3304	13045	17	24872	625	0.446775	0.000448147	0.338048	0.993312		0	1	1	1	1	1	1	1	1	1	1	1	1	64617	252603	248148	3273	12588	14	24270	409
ARS-BFGL-NGS-94205	X	7200715	84309	265516	218545	463	15208	22	23064	265	0.467153	0.000574503	0.382771	0.998707		0	1	1	1	1	1	1	1	1	1	1	1	1	84285	265435	218477	444	14817	6	22350	108
HAPMAP56639-RS29021780	X	7313040	67711	253212	247573	337	14137	10	24256	156	0.445407	0.000260396	0.343413	0.999117		0	1	1	1	1	1	1	1	1	1	1	1	1	67695	253141	247498	307	13669	6	23571	35
HAPMAP38099-BTA-118869	X	7425524	51219	232253	285215	146	10952	6	27401	200	0.408402	0.000156417	0.293756	0.999323		0	1	1	1	1	1	1	1	1	1	1	1	1	51205	232178	285122	136	10721	3	26513	44
HAPMAP33720-BTA-154540	X	8095146	15655	154190	398595	393	6689	4	31780	86	0.271251	0.000103969	0.163813	0.999138		0	0	1	1	1	1	1	1	1	1	1	1	1	15648	154155	398464	374	6468	1	30791	21
ARS-BFGL-NGS-20501	X	8232738	49999	207067	283310	28457	9148	195	27919	1297	0.383191	0.00523321	0.281612	0.950513		0	0	0	1	1	0	0	0	0	1	0	0	1	49987	207017	283250	28387	8978	133	27143	1027
ARS-BFGL-NGS-67406	X	8602946	48535	226099	291732	2467	11142	6	26585	826	0.39921	0.000159012	0.286003	0.994408		0	0	0	1	1	0	0	0	1	1	0	0	1	48518	226043	291637	2443	10837	5	25821	618
HAPMAP48540-BTA-97806	X	8700029	34619	207525	326280	409	9371	7	28993	188	0.365088	0.000182429	0.243585	0.998918		0	0	1	1	1	1	1	1	1	1	1	1	1	34608	207461	326185	387	9137	5	28055	84
ARS-BFGL-NGS-21640	X	8790942	2031	60591	506082	129	1823	2	36614	120	0.106542	5.20305e-05	0.0562059	0.999491		0	0	0	1	1	0	0	0	0	0	0	0	1	2029	60574	505915	123	1775	1	35475	30
HAPMAP43834-BTA-30319	X	9130764	44890	226263	297022	658	11269	6	27088	196	0.398228	0.000156401	0.279035	0.998438		0	1	1	1	1	1	1	1	1	1	1	1	1	44874	226192	296947	628	10843	5	26374	59
BTA-30345-NO-RS	X	9575263	76923	255136	235965	809	14771	13	23132	643	0.449164	0.000342863	0.361936	0.997413		0	1	1	1	1	1	1	1	1	1	1	1	1	76899	255066	235897	779	14341	7	22643	290
BTA-113074-NO-RS	X	9799051	3712	81213	483079	829	2964	15	35294	286	0.14298	0.000391921	0.0780148	0.997973		0	1	1	1	1	1	1	1	1	1	1	1	1	3709	81191	482932	809	2895	6	34268	112
HAPMAP42008-BTA-93135	X	10751747	100808	273995	193564	466	16207	12	22180	160	0.482074	0.000312508	0.41868	0.998871		0	1	1	1	1	1	1	1	1	1	1	1	1	100780	273905	193509	447	15739	7	21480	55
BTA-95835-NO-RS	X	10995036	8775	119484	437030	3544	4485	47	31534	2493	0.211368	0.00130317	0.121378	0.98954		0	1	1	1	1	1	1	1	1	1	1	1	1	8775	119447	436918	3501	4409	17	30902	1953
ARS-BFGL-NGS-58557	X	12470634	13166	138919	416263	485	5492	5	32910	152	0.244426	0.000130185	0.145243	0.998833		0	1	1	1	1	1	1	1	1	1	1	1	1	13163	138867	416151	460	5351	3	31866	61
HAPMAP42724-BTA-91683	X	12556511	92020	267500	209064	249	14348	8	23882	321	0.470467	0.000209216	0.395689	0.998954		0	1	1	1	1	1	1	1	1	1	1	1	1	91990	267416	209001	234	14020	8	23170	83
HAPMAP50651-BTA-30576	X	13211995	28987	193825	345605	416	8861	13	29568	117	0.340991	0.000338172	0.22213	0.999045		0	1	1	1	1	1	1	1	1	1	1	1	1	28979	193765	345507	390	8608	5	28628	40
BOVINEHD3000004332	X	13356908	12195	134858	421659	121	5201	3	33263	92	0.237129	7.79889e-05	0.139734	0.999589		0	0	0	0	1	0	0	0	0	0	0	0	1	12189	134815	421531	106	5109	2	32141	29
ARS-BFGL-NGS-117664	X	13523881	19868	169805	378806	354	7017	6	31415	121	0.298701	0.000156096	0.184143	0.99912		0	1	1	1	1	1	1	1	1	0	1	1	1	19865	169754	378687	335	6789	6	30445	41
IDBV30X00010162	X	13981149	0	29940	523789	15104	0	1415	36329	815	0.0540698	0.0374894	0.0265268	0.973602		0	0	0	0	0	0	0	0	0	0	0	0	1	0	29926	523641	15074	0	1397	35104	780
ARS-BFGL-NGS-16701	X	14236788	53769	237114	277428	522	10842	9	27525	183	0.417226	0.000234522	0.30192	0.998725		0	0	1	1	1	1	1	1	1	1	1	1	1	53753	237047	277356	485	10550	7	26668	56
ARS-BFGL-NGS-35313	X	14363805	3421	88125	469595	7692	2618	304	33991	1646	0.157046	0.00823558	0.0839845	0.984364		0	0	0	1	0	0	0	0	0	0	0	0	1	3419	88102	469447	7673	2522	294	33179	1286
HAPMAP59725-RS29025917	X	15552431	122361	278959	167310	203	17687	6	20553	313	0.490581	0.000156879	0.460709	0.999006		0	1	1	1	1	1	1	1	1	1	1	1	1	122335	278863	167261	182	17236	6	19926	113
HAPMAP58703-RS29020528	X	15741572	73256	255604	239597	376	13116	9	25287	147	0.449645	0.000234302	0.35296	0.999011		0	1	1	1	1	1	1	1	1	1	1	1	1	73240	255524	239523	354	12768	8	24466	39
HAPMAP59851-RS29025765	X	15953283	89888	269567	209054	324	15134	10	23254	161	0.474165	0.00026043	0.395009	0.999142		0	1	1	1	1	1	1	1	1	1	1	1	1	89867	269468	209005	301	14672	7	22550	52
ARS-BFGL-NGS-62736	X	16123681	48327	230760	288820	926	11176	10	26769	604	0.406334	0.00026347	0.288604	0.997211		0	1	1	1	1	1	1	1	1	1	1	1	1	48315	230699	288737	890	10924	7	26147	203
HAPMAP59785-RS29011997	X	17180376	19409	165555	382663	1206	7282	12	30754	511	0.291662	0.000315391	0.18083	0.996886		0	1	1	1	1	1	1	1	1	1	1	1	1	19403	165504	382553	1181	7078	6	30001	196
BTA-74875-NO-RS	X	17670373	936	41465	526319	113	1338	2	37190	29	0.0729093	5.19076e-05	0.0378538	0.999628		0	0	1	1	1	1	1	1	1	1	1	1	1	936	41453	526146	106	1274	2	35993	12
ARS-BFGL-NGS-37657	X	18151449	110576	276653	181443	161	17017	12	21334	196	0.48649	0.000312801	0.438088	0.999298		0	0	1	1	1	1	1	1	1	1	1	1	1	110551	276566	181386	138	16583	9	20650	39
ARS-BFGL-NGS-114986	X	18377697	16890	157898	393950	95	6811	4	31688	56	0.277629	0.000103888	0.169066	0.999723		0	0	0	1	1	0	0	0	1	0	0	0	1	16884	157845	393829	83	6584	2	30679	16
ARS-BFGL-NGS-103844	X	18596782	24797	183690	360029	317	8102	7	30268	182	0.323104	0.000182401	0.20548	0.999102		0	1	1	1	1	1	1	1	1	1	1	1	1	24790	183629	359921	301	7830	5	29383	63
ARS-BFGL-NGS-80802	X	19514816	133108	279145	155976	604	17706	6	20588	259	0.491254	0.000156658	0.478805	0.998463		0	0	1	1	1	1	1	1	1	1	1	1	1	133083	279040	155936	582	17260	4	19931	86
IDBV30X00010166	X	19845529	60874	248898	258713	348	12543	5	25706	305	0.437827	0.000130705	0.326143	0.998804		0	0	0	0	0	0	0	0	0	0	0	0	1	60862	248811	258649	319	12210	5	24961	105
BOVINEHD3000006483	X	19845544	59322	247028	258767	3716	11989	327	25641	602	0.437127	0.00861501	0.323318	0.992695		0	0	0	0	1	0	0	0	0	0	0	0	1	59316	246938	258697	3690	11798	312	24927	244
HAPMAP54709-RS29018919	X	20007882	6772	105130	456721	210	3913	2	34576	68	0.184885	5.19602e-05	0.104201	0.999504		0	1	1	1	1	1	1	1	1	1	1	1	1	6772	105100	456579	190	3836	1	33421	23
ARS-BFGL-NGS-15473	X	20091335	100606	272179	195756	292	16104	9	22268	178	0.478732	0.000234491	0.416483	0.999151		0	1	1	1	1	1	1	1	1	1	1	1	1	100572	272084	195712	273	15579	6	21641	55
HAPMAP54040-SS46526239	X	20272359	41676	219828	307251	78	9694	10	28690	165	0.386507	0.000260457	0.265603	0.999515		0	1	1	1	1	1	1	1	1	1	1	1	1	41664	219753	307163	61	9393	8	27852	28
ARS-BFGL-NGS-21644	X	20353135	736	32650	535397	50	2215	1	36257	86	0.0574033	2.59923e-05	0.0317549	0.999727		0	1	1	1	1	1	1	1	1	1	1	1	1	734	32640	535222	45	2111	1	35135	34
ARS-BFGL-NGS-84443	X	20758679	89123	269842	209594	274	16189	11	22193	166	0.474607	0.000286511	0.39579	0.999177		0	1	1	1	1	1	1	1	1	1	1	1	1	89094	269752	209539	256	15551	8	21673	49
HAPMAP49105-BTA-27914	X	20879671	119194	278902	170435	302	17281	12	21048	218	0.490566	0.000312981	0.454516	0.999062		0	1	1	1	1	1	1	1	1	1	1	1	1	119162	278793	170401	285	16755	9	20441	76
ARS-BFGL-NGS-70984	X	21218943	30098	193351	344869	515	8333	4	29941	281	0.340216	0.000104499	0.222719	0.998508		0	1	1	1	1	1	1	1	1	1	1	1	1	30088	193284	344777	492	8112	4	29074	91
HAPMAP38606-BTA-54403	X	21572191	108208	276310	184018	297	16326	15	22033	185	0.486003	0.00039089	0.432742	0.999128		0	1	1	1	1	1	1	1	1	1	1	1	1	108188	276209	183963	281	15861	8	21333	79
HAPMAP54075-RS29012589	X	21839858	22530	175964	369703	636	8533	10	29805	211	0.309688	0.00026077	0.196278	0.998471		0	1	1	1	1	1	1	1	1	1	1	1	1	22521	175915	369588	617	8244	4	28939	94
IDBV30X00010167	X	21968876	82343	255580	219889	11021	13159	468	21024	3908	0.458183	0.0135061	0.377477	0.975052		0	0	0	0	0	0	0	0	0	0	0	0	1	82326	255514	219831	10970	12823	319	20603	3536
ARS-BFGL-NGS-55605	X	22007973	85516	266489	215987	841	15674	6	22692	187	0.469177	0.000156364	0.386531	0.998167		0	1	1	1	1	1	1	1	1	1	1	1	1	85494	266410	215924	813	15112	5	22082	82
BTA-72772-NO-RS	X	22320327	11994	135445	421371	23	5106	3	33395	55	0.23812	7.7914e-05	0.139749	0.999845		0	1	1	1	1	1	1	1	1	1	1	1	1	11991	135403	421229	18	5029	3	32230	19
ARS-BFGL-NGS-105469	X	22488706	6386	101302	460945	200	4261	2	34226	70	0.17815	5.19629e-05	0.101052	0.999509		0	1	1	1	1	1	1	1	1	1	1	1	1	6386	101278	460788	189	4129	2	33116	34
HAPMAP42397-BTA-100823	X	22622655	123741	280517	164249	326	18044	24	20320	171	0.493428	0.000625195	0.464814	0.999124		0	1	1	1	1	1	1	1	1	1	1	1	1	123705	280424	164200	312	17516	15	19697	53
HAPMAP43999-BTA-108014	X	24077432	128951	280261	159442	179	18651	8	19697	203	0.49285	0.000208572	0.474059	0.999303		0	0	1	1	1	1	1	1	1	1	1	1	1	128914	280175	159393	159	18129	7	19099	46
HAPMAP41472-BTA-19981	X	24286879	59312	246189	262629	703	12628	11	25631	289	0.433332	0.000287431	0.321644	0.998213		0	1	1	1	1	1	1	1	1	1	1	1	1	59294	246104	262556	687	12236	10	24937	98
BTA-11235-RS29016998	X	24424105	45032	226395	296725	681	11796	10	26032	721	0.398476	0.000264285	0.280671	0.997426		0	1	1	1	1	1	1	1	1	1	1	1	1	45021	226326	296650	644	11434	5	25553	289
HAPMAP28373-BTA-160078	X	24528596	22502	176004	370106	221	7146	4	31223	186	0.309533	0.00010424	0.193849	0.999089		0	1	1	1	1	1	1	1	1	1	1	1	1	22497	175941	370006	197	6942	3	30281	55
HAPMAP43498-BTA-15980	X	24869121	119612	277915	171136	170	16512	9	21877	161	0.488717	0.000234387	0.453233	0.999347		0	1	1	1	1	1	1	1	1	1	1	1	1	119582	277825	171082	152	16142	9	21084	46
ARS-BFGL-NGS-22277	X	25463782	69882	254370	244237	344	14312	11	24102	134	0.447449	0.000286272	0.348304	0.999145		0	0	0	1	1	1	0	1	1	0	0	0	1	69866	254276	244169	330	13848	8	23383	42
HAPMAP42506-BTA-31238	X	25758655	94078	271128	203118	509	13994	8	23893	664	0.477066	0.00021111	0.401868	0.997795		0	1	1	1	1	1	1	1	1	1	1	1	1	94044	271043	203071	483	13629	7	23380	265
ARS-BFGL-NGS-64080	X	26559013	11242	131359	425929	303	4901	4	33324	330	0.23105	0.000104633	0.134932	0.998818		0	1	1	1	1	1	1	1	1	1	1	1	1	11240	131330	425785	286	4796	4	32340	141
HAPMAP57669-RS29015594	X	27624795	144494	279268	144541	530	18025	13	20300	221	0.491407	0.000339089	0.498013	0.998649		0	1	1	1	1	1	1	1	1	1	1	1	1	144454	279183	144500	504	17526	6	19661	88
HAPMAP50543-BTA-102579	X	27844709	43469	222849	302307	208	11213	6	27138	202	0.391909	0.000156425	0.27367	0.999251		0	1	1	1	1	1	1	1	1	1	1	1	1	43459	222769	302221	192	10803	5	26414	59
ARS-BFGL-NGS-17368	X	28446101	33204	203575	331879	175	8810	4	29619	126	0.357992	0.000104077	0.236894	0.999434		0	0	1	1	1	1	1	1	1	0	1	1	1	33194	203503	331785	159	8539	4	28694	44
ARS-BFGL-NGS-22717	X	28763766	32252	208732	326001	1848	8193	18	29924	424	0.368144	0.000472007	0.239371	0.996147		0	1	1	1	1	1	1	1	1	1	1	1	1	32245	208665	325908	1823	8007	12	28935	327
ARS-BFGL-NGS-113190	X	29576347	69955	236653	239141	23084	12864	514	22504	2677	0.43363	0.0143247	0.346292	0.957529		0	1	1	1	1	1	1	1	1	1	1	1	1	69941	236599	239061	23040	12547	359	21973	2402
ARS-BFGL-NGS-3364	X	30086175	73625	259979	234749	480	13156	25	24426	952	0.457425	0.00066477	0.357682	0.997444		0	0	0	1	1	0	0	0	1	1	0	0	1	73615	259888	234682	456	12999	8	23742	532
HAPMAP41684-BTA-93353	X	30116443	21305	172486	373112	1930	6799	9	31376	375	0.30426	0.000235701	0.188951	0.995974		0	0	1	1	1	1	1	1	1	1	1	1	1	21300	172426	373000	1915	6620	8	30463	190
ARS-BFGL-NGS-27018	X	30205688	47484	230815	288603	1931	10173	26	27519	841	0.407152	0.000689326	0.286239	0.995175		0	0	0	1	1	0	0	0	1	1	0	0	1	47474	230748	288516	1903	9970	15	26690	606
ARS-BFGL-NGS-31258	X	30459667	27783	185252	345338	10460	8466	603	26155	3335	0.331771	0.017119	0.217748	0.976847		0	0	0	1	1	0	0	0	1	1	0	0	1	27771	185198	345272	10400	8210	360	25866	2845
HAPMAP47243-BTA-31267	X	30639394	31508	198067	338994	264	8192	5	30232	130	0.348361	0.00013011	0.228597	0.999256		0	1	1	1	1	1	1	1	1	1	1	1	1	31499	197997	338902	243	8016	4	29208	53
HAPMAP49500-BTA-122884	X	30909266	2989	67622	496594	1628	3262	50	34206	1041	0.11922	0.00133269	0.0663253	0.995308		0	1	1	1	1	1	1	1	1	1	1	1	1	2988	67600	496461	1592	3172	8	33531	570
HAPMAP46921-BTA-106251	X	31284769	41200	221166	296614	9853	9788	17	28186	568	0.39566	0.000447474	0.270723	0.982709		0	1	1	1	1	1	1	1	1	1	1	1	1	41194	221088	296537	9822	9584	5	27244	448
ARS-BFGL-NGS-17511	X	31394601	113815	276903	177822	293	16565	11	21802	181	0.487042	0.000286623	0.442955	0.999124		0	1	1	1	1	1	1	1	1	1	1	1	1	113778	276804	177783	276	16100	8	21122	51
BTA-111835-NO-RS	X	31552638	132216	283971	152459	187	18024	7	20383	145	0.499381	0.000182225	0.481458	0.999315		0	1	1	1	1	1	1	1	1	1	1	1	1	132189	283889	152403	160	17578	7	19669	27
ARS-BFGL-NGS-1667	X	31878601	16581	158203	393738	311	6281	28	31669	581	0.278271	0.000737269	0.168093	0.998371		0	1	1	1	1	1	1	1	1	1	1	1	1	16577	158142	393624	298	6137	4	30905	235
BTA-99446-NO-RS	X	32175082	104297	274106	190296	134	16491	7	21929	132	0.481988	0.000182164	0.424797	0.999476		0	1	1	1	1	1	1	1	1	1	1	1	1	104263	274013	190242	123	15997	5	21243	36
ARS-BFGL-NGS-30930	X	33240013	22592	177439	368703	99	8032	8	30393	126	0.311989	0.000208154	0.196597	0.999541		0	1	1	1	1	1	1	1	1	1	1	1	1	22586	177386	368579	90	7816	6	29421	38
HAPMAP41499-BTA-30129	X	34049234	69371	252367	246758	337	13358	5	24791	405	0.44392	0.000131048	0.344469	0.998655		0	1	1	1	1	1	1	1	1	1	1	1	1	69354	252300	246673	314	13080	5	24016	180
ARS-BFGL-NGS-104731	X	34362739	46967	228937	292239	690	10976	13	27202	368	0.402957	0.000340394	0.284353	0.998133		0	1	1	1	1	1	1	1	1	1	1	1	1	46957	228848	292173	663	10671	5	26429	176
BTA-30110-NO-RS	X	35091855	31632	199525	336826	850	8251	4	30110	194	0.351287	0.000104262	0.230392	0.998159		0	1	1	1	1	1	1	1	1	1	1	1	1	31624	199454	336729	834	8075	3	29094	109
BOVINEHD3000011835	X	37385501	132145	255315	154099	27274	18373	7	18951	1228	0.471444	0.000187512	0.481501	0.952905		0	0	1	0	1	1	1	1	1	1	1	1	1	132099	255282	154060	27200	18019	4	18335	923
ARS-BFGL-NGS-43940	X	38862625	7482	109732	446670	4949	4285	18	33763	493	0.1946	0.000472863	0.11076	0.990829		0	0	0	1	1	0	0	0	1	1	0	0	1	7478	109706	446532	4925	4213	16	32633	419
ARS-BFGL-NGS-107270	X	40130944	3586	77299	487191	757	3228	16	34536	779	0.136072	0.000423504	0.0749738	0.997221		0	1	1	1	1	1	1	1	1	1	1	1	1	3585	77267	487046	743	3070	8	33750	453
ARS-BFGL-NGS-114888	X	40370965	40858	216107	311760	108	10914	7	27491	147	0.379985	0.000182235	0.263153	0.999478		0	1	1	1	1	1	1	1	1	1	1	1	1	40844	216037	311665	95	10507	7	26738	29
ARS-BFGL-NGS-112762	X	40738704	5708	97494	465556	75	3674	2	34830	53	0.171416	5.194e-05	0.0956476	0.999734		0	0	0	1	1	0	0	0	1	1	0	0	1	5708	97456	465409	68	3527	2	33731	21
BOVINEHD3000012951	X	42010512	40504	219277	308626	426	10499	4	27879	177	0.385775	0.000104216	0.26472	0.998918		0	0	1	0	1	1	1	1	1	1	1	1	1	40493	219206	308532	410	10140	4	27064	73
ARS-BFGL-NGS-115919	X	42720267	26435	187190	354953	255	8018	5	30456	80	0.329225	0.000129941	0.210873	0.999367		0	1	1	1	1	1	1	1	1	1	1	1	1	26429	187130	354841	241	7771	3	29489	18
ARS-BFGL-NGS-12865	X	43999854	79263	261941	227300	329	13779	9	24579	192	0.460755	0.000234577	0.36916	0.998982		0	0	1	1	1	1	1	1	1	1	1	1	1	79236	261854	227244	307	13392	8	23828	53
BOVINEHD3000013491	X	44792498	79092	261342	226729	1670	13324	91	23712	1432	0.460788	0.00245105	0.369223	0.994594		0	0	1	0	1	1	1	1	1	1	1	1	1	79068	261260	226676	1637	13125	42	23203	911
BOVINEHD3000046455	X	45499839	75576	257451	220454	15352	12114	397	21895	4153	0.465149	0.0115387	0.368392	0.967325		0	0	1	0	1	1	1	1	1	1	1	1	1	75565	257379	220408	15289	11982	236	21534	3529
BOVINEHD3000013837	X	46546733	75877	259640	232422	894	13100	11	24751	697	0.457162	0.000290529	0.361201	0.997149		0	0	1	0	1	1	1	1	1	1	1	1	1	75853	259549	232368	871	12813	7	24185	276
HAPMAP33001-BTA-133775	X	47838842	64004	245146	239672	20011	10744	1640	19446	6729	0.446677	0.0515237	0.341442	0.955195		0	1	1	1	1	1	1	1	1	1	1	1	1	63988	245082	239622	19949	10576	1255	19249	6201
HAPMAP49858-BTA-109464	X	48575295	99353	278365	183953	7162	15175	343	22225	816	0.495602	0.00908778	0.423531	0.986755		0	1	1	1	1	1	1	1	1	1	1	1	1	99324	278272	183904	7141	14771	335	21464	711
HAPMAP35271-BES8_CONTIG212_428	X	49506722	35086	208169	325403	175	10034	8	28337	180	0.366071	0.000208447	0.245814	0.999315		0	0	1	1	1	1	1	1	1	1	1	1	1	35075	208088	325322	156	9773	6	27455	47
BTA-98709-NO-RS	X	49939818	100824	276026	183465	8518	15263	615	18236	4445	0.492626	0.0180278	0.428023	0.978135		0	0	1	1	1	1	1	1	1	1	1	1	1	100813	275936	183432	8460	15019	347	18062	3853
ARS-BFGL-NGS-14514	X	50440169	64301	246058	258272	202	11844	7	26582	126	0.43272	0.000182135	0.327964	0.999367		0	0	1	1	1	1	1	1	1	1	1	1	1	64286	245980	258194	181	11539	4	25709	29
HAPMAP60782-RS29025365	X	51376397	109354	277033	182218	228	16662	6	21681	210	0.487215	0.000156458	0.436008	0.999182		0	1	1	1	1	1	1	1	1	1	1	1	1	109326	276943	182157	215	16313	6	20901	61
HAPMAP31192-BTA-161586	X	52673047	98571	271542	197826	894	15206	12	22700	641	0.478118	0.000316472	0.411874	0.99718		0	1	1	1	1	1	1	1	1	1	1	1	1	98546	271455	197774	866	14873	5	22168	235
HAPMAP50191-BTA-104537	X	52808614	133835	279546	154744	708	18071	7	20145	336	0.49205	0.000183136	0.480949	0.998089		0	1	1	1	1	1	1	1	1	0	1	1	1	133787	279473	154699	682	17585	7	19617	72
HAPMAP38651-BTA-104533	X	52989239	27323	190067	341455	9988	8094	114	28624	1727	0.340107	0.00309513	0.219208	0.980317		0	1	1	1	1	1	1	1	1	1	1	1	1	27320	190000	341382	9939	7969	32	28136	1144
HAPMAP48573-BTA-104531	X	53138058	7395	106240	455144	54	5507	1	32985	66	0.186786	2.59787e-05	0.108768	0.999747		0	1	1	1	1	1	1	1	1	1	1	1	1	7392	106206	454997	46	5308	1	31955	17
BOVINEHD3000016207	X	55451349	142351	282566	142587	1329	18779	13	19362	405	0.49791	0.000340724	0.49946	0.99703		0	0	1	0	1	1	1	1	1	1	1	1	1	142318	282470	142556	1297	18369	7	18693	212
BTA-16957-NO-RS	X	56846129	27386	187173	352256	2018	7579	7	30626	347	0.330219	0.000183189	0.212417	0.995941		0	0	1	1	1	1	1	1	1	0	1	1	1	27379	187123	352139	2000	7469	5	29606	201
ARS-BFGL-NGS-4561	X	57287019	20643	171343	373737	3110	7629	23	30522	385	0.302874	0.000602504	0.188881	0.994079		0	0	0	1	1	0	0	0	0	1	0	0	1	20635	171270	373653	3083	7436	22	29568	255
ARS-BFGL-NGS-15510	X	57791184	130889	272839	147635	17470	18665	20	19026	848	0.494845	0.000530349	0.485452	0.969651		0	0	1	1	1	1	1	1	1	1	1	1	1	130854	272780	147612	17395	18188	12	18492	589
ARS-BFGL-NGS-114657	X	58788015	13838	145303	409326	366	5827	14	32547	171	0.255605	0.000364697	0.152235	0.999042		0	0	0	1	0	0	0	0	0	1	0	0	1	13836	145251	409204	350	5708	4	31484	85
ARS-BFGL-NGS-112235	X	58932871	61588	245966	260543	736	13888	8	24242	421	0.432965	0.000209765	0.327477	0.997911		0	0	0	1	1	0	0	0	1	1	0	0	1	61558	245894	260483	706	13431	5	23756	89
BTA-95509-NO-RS	X	59080285	54549	236248	277616	420	11387	6	26996	170	0.415627	0.000156295	0.303377	0.998913		0	0	1	1	1	1	1	1	1	1	1	1	1	54538	236179	277531	393	11074	2	26144	61
ARS-BFGL-NGS-98393	X	59564066	103846	274149	190348	490	15956	9	22330	264	0.482365	0.000235018	0.423409	0.998611		0	1	1	1	1	1	1	1	1	0	1	1	1	103822	274061	190290	468	15513	7	21673	88
BOVINEHD3000017359	X	59919280	317	22859	541971	3686	559	212	35835	1953	0.0404479	0.0057914	0.0206589	0.990382		0	0	0	0	1	0	0	0	0	0	0	0	1	317	22841	541825	3658	557	161	34843	1720
BOVINEHD3000017366	X	59938027	1324	41597	523812	2100	1480	3	36840	236	0.0733979	7.8282e-05	0.0390095	0.995995		0	0	0	0	1	0	0	0	0	0	0	0	1	1324	41577	523662	2078	1442	3	35662	174
BOVINEHD3000017369	X	59944529	1478	44610	522398	347	1484	1	36988	86	0.0784716	2.59923e-05	0.0416145	0.999145		0	0	0	0	1	0	0	0	0	0	0	0	1	1478	44595	522226	342	1447	1	35803	30
BOVINEHD3000017370	X	59947483	1479	44889	522394	71	1495	1	37044	19	0.078924	2.59471e-05	0.041847	0.999812		0	0	0	0	1	0	0	0	0	0	0	0	1	1479	44876	522224	62	1453	1	35821	6
BOVINEHD3000017372	X	59950391	1471	44367	522478	517	1418	2	37049	90	0.0780675	5.19899e-05	0.0413044	0.998939		0	0	0	0	1	0	0	0	0	0	0	0	1	1471	44355	522307	508	1401	1	35824	55
BOVINEHD3000017373	X	59952329	1479	44914	522369	71	1487	1	37031	40	0.078968	2.59612e-05	0.041852	0.999734		0	0	0	0	1	0	0	0	0	0	0	0	1	1479	44900	522199	63	1449	1	35815	16
HAPMAP40940-BTA-30188	X	60125574	135766	280160	152442	465	17825	13	20421	300	0.49292	0.000339789	0.484196	0.998554		0	0	1	1	1	1	1	1	1	1	1	1	1	135733	280064	152397	447	17352	6	19831	92
ARS-BFGL-NGS-38247	X	60363808	28485	192934	347321	93	7611	7	30862	79	0.339231	0.000181913	0.218329	0.999678		0	0	0	1	0	0	0	0	1	1	0	0	1	28479	192870	347215	77	7433	6	29827	15
ARS-BFGL-NGS-13949	X	60924199	78707	259135	230485	506	13822	7	24487	243	0.455961	0.000182691	0.366076	0.998698		0	1	1	1	1	1	1	1	1	1	1	1	1	78686	259043	230426	486	13454	4	23732	91
IDBV30X00010174	X	60973696	60832	246303	260911	787	11838	6	26405	310	0.433597	0.000156867	0.323114	0.998082		0	0	0	0	0	0	0	0	0	0	0	0	1	60814	246217	260839	771	11618	2	25526	135
BTA-97389-NO-RS	X	61301312	49155	230100	289365	213	10653	6	27800	100	0.404664	0.00015601	0.288028	0.999406		0	0	1	1	1	1	1	1	1	1	1	1	1	49140	230029	289277	195	10397	3	26856	25
ARS-BFGL-NGS-77914	X	61469141	123680	278386	166520	247	16837	5	21539	178	0.489611	0.000130273	0.460663	0.999207		0	0	0	1	1	0	0	0	1	1	0	0	1	123637	278292	166484	228	16292	5	20932	52
ARS-BFGL-NGS-32404	X	61497054	138289	280801	149290	453	18326	12	19727	494	0.494037	0.00031525	0.489547	0.998283		0	0	0	1	1	0	0	0	0	1	0	0	1	138243	280714	149256	428	17848	11	19224	198
ARS-BFGL-NGS-67275	X	61635072	95871	271304	201295	363	15857	10	22458	234	0.477253	0.000260926	0.407671	0.998908		0	0	1	1	1	1	1	1	1	1	1	1	1	95852	271208	201237	344	15366	6	21829	80
IDBV20X00001791	X	61852078	3775	90066	427538	47454	2223	2997	22668	10671	0.172746	0.107466	0.0959658	0.903168		0	0	0	0	0	0	0	0	0	0	0	1	1	3773	90018	427442	47408	2177	2497	22390	10217
IDBV20X00001792	X	61853256	15492	148123	402694	2524	5808	80	31681	990	0.261559	0.00212942	0.15794	0.994002		0	0	0	0	0	0	0	0	0	0	0	1	1	15488	148082	402583	2488	5720	24	30927	610
IDBV20X00001794	X	61854603	105761	277343	185229	500	17013	10	21278	258	0.487994	0.00026109	0.431034	0.998652		0	0	0	0	0	0	0	0	0	0	0	1	1	105736	277251	185186	468	16486	6	20705	84
IDBV20X00001796	X	61859236	33475	203698	324488	7172	8738	142	26145	3534	0.362671	0.00405425	0.241558	0.981836		0	0	0	0	0	0	0	0	0	0	0	1	1	33462	203640	324422	7117	8657	44	25702	2878
HAPMAP41821-BTA-30203	X	61995790	71645	256561	240188	439	13336	6	25028	189	0.451379	0.000156372	0.351348	0.998877		0	0	1	1	1	1	1	1	1	1	1	1	1	71629	256486	240110	416	12941	6	24291	43
HAPMAP53862-RS29019516	X	62441560	89555	269004	210020	254	14989	10	23345	215	0.473116	0.000260797	0.393954	0.999138		0	1	1	1	1	1	1	1	1	1	1	1	1	89521	268922	209965	233	14560	8	22634	79
BTA-30208-NO-RS	X	63125268	51318	235640	280855	1020	11373	7	26931	248	0.414996	0.000182715	0.297748	0.997722		0	1	1	1	1	1	1	1	1	1	1	1	1	51301	235563	280770	1007	11056	5	26142	78
HAPMAP38742-BTA-30216	X	64405348	13333	142878	412516	106	5785	3	32738	33	0.251224	7.78695e-05	0.149246	0.999739		0	1	1	1	1	1	1	1	1	1	1	1	1	13328	142836	412379	98	5666	3	31603	9
ARS-BFGL-NGS-21823	X	65136071	66353	246166	255526	788	12729	93	25269	468	0.433357	0.00244152	0.333671	0.997788		0	0	1	1	1	1	1	1	1	1	1	1	1	66339	246093	255444	765	12368	86	24524	303
HAPMAP22750-BTA-147676	X	65919715	69571	255102	243762	398	13733	11	24605	210	0.44878	0.000286839	0.347504	0.998897		0	1	1	1	1	1	1	1	1	1	1	1	1	69557	255011	243699	374	13338	6	23866	71
BTA-102935-NO-RS	X	66612318	33165	190829	325065	19774	7956	219	24994	5390	0.347556	0.00660255	0.234645	0.957369		0	0	1	1	1	1	1	1	1	1	1	1	1	33156	190787	324984	19714	7852	170	24567	4692
ARS-BFGL-NGS-66926	X	67047846	46408	216272	303904	2249	10420	94	26659	1386	0.381712	0.00252872	0.273281	0.993734		0	1	1	1	1	1	1	1	1	1	1	1	1	46396	216207	303833	2205	10163	19	26167	932
HAPMAP43378-BTA-85949	X	67752634	66079	247240	252513	3001	12461	152	24435	1511	0.436949	0.00410279	0.335468	0.992174		0	1	1	1	1	1	1	1	1	1	1	1	1	66066	247177	252439	2959	12286	40	24000	955
HAPMAP60051-RS29011155	X	68467969	99011	268667	200317	838	15635	11	22134	779	0.473009	0.000291159	0.410995	0.996972		0	1	1	1	1	1	1	1	1	1	1	1	1	98984	268585	200254	818	15393	7	21549	332
BOVINEHD3000020455	X	71227458	76640	252048	238841	1304	13253	20	24689	597	0.444115	0.000526843	0.356605	0.996587		0	0	1	0	1	1	1	1	1	1	1	1	1	76620	251976	238770	1275	12984	12	24003	282
ARS-BFGL-NGS-105175	X	71351341	957	26330	541098	448	1101	1	36582	875	0.0463242	2.65365e-05	0.0251644	0.997581		0	0	0	1	1	0	0	0	0	0	0	0	1	956	26322	540922	441	1077	1	35450	753
ARS-BFGL-NGS-3886	X	72607782	14707	135245	418575	306	5073	6	32999	481	0.237887	0.000157571	0.144089	0.998544		0	1	1	1	1	1	1	1	1	1	1	1	1	14707	135199	418448	287	4998	2	32083	198
HAPMAP43508-BTA-20231	X	73256546	10945	127806	414227	15855	4550	153	33012	844	0.231123	0.00405674	0.134626	0.972275		0	1	1	1	1	1	1	1	1	0	1	1	1	10944	127754	414121	15822	4471	147	31898	765
ARS-BFGL-NGS-119150	X	74382783	19661	167666	381120	386	6760	6	31364	429	0.294954	0.000157356	0.181768	0.998469		0	1	1	1	1	1	1	1	1	1	1	1	1	19655	167608	381008	370	6584	4	30565	128
BOVINEHD3000021487	X	76079950	65082	248583	250406	4762	12441	171	22929	3018	0.440695	0.00481134	0.336723	0.98664		0	0	1	0	1	1	1	1	1	1	1	1	1	65071	248499	250352	4719	12331	65	22556	2329
BOVINEHD3000021665	X	77117397	89462	266307	212875	189	14535	8	23909	107	0.468319	0.000208052	0.390597	0.99947		0	0	1	0	1	1	1	1	1	1	1	1	1	89443	266217	212806	175	14169	7	23079	26
BOVINEHD3000021865	X	78238493	63125	245528	259495	685	13041	6	25293	219	0.432155	0.000156495	0.328038	0.99842		0	0	1	0	1	1	1	1	1	1	1	1	1	63106	245452	259428	655	12711	6	24469	95
HAPMAP39108-BTA-22340	X	79238433	43173	217420	293436	14804	9363	212	25024	3960	0.392434	0.00612734	0.274193	0.968166		0	0	1	1	1	1	1	1	1	1	1	1	1	43168	217363	293355	14755	9251	180	24425	3425
ARS-BFGL-NGS-40212	X	80057105	24927	182635	360231	1040	7892	18	29929	720	0.321658	0.0004757	0.204955	0.996845		0	0	1	1	1	1	1	1	1	1	1	1	1	24917	182575	360133	1016	7676	6	29310	289
ARS-BFGL-NGS-12356	X	81194208	10090	124903	432969	871	4561	2	33845	151	0.219914	5.20725e-05	0.127089	0.998188		0	1	1	1	1	1	1	1	1	1	1	1	1	10084	124869	432838	850	4430	1	32808	42
ARS-BFGL-NGS-15102	X	81730753	42126	212711	313796	200	9371	8	29096	84	0.374074	0.000207927	0.259992	0.999461		0	0	1	1	1	1	1	1	1	1	1	1	1	42117	212642	313697	185	9166	4	28097	14
HAPMAP52531-RS29012092	X	82446212	25140	180217	358895	4581	7085	36	29320	2118	0.319391	0.000987898	0.203749	0.988436		0	0	1	1	1	1	1	1	1	1	1	1	1	25137	180164	358802	4538	6997	18	28680	1586
BOVINEHD3000023013	X	83388485	116029	275808	171820	5176	16547	154	19454	2404	0.489319	0.00425944	0.451178	0.986924		0	0	1	0	1	1	1	1	1	1	1	1	1	115996	275729	171785	5131	16309	77	19164	1731
BTA-30324-NO-RS	X	83854070	16051	152965	399494	323	6761	4	31592	202	0.269063	0.000104283	0.163592	0.999013		0	1	1	1	1	1	1	1	1	1	1	1	1	16045	152912	399372	312	6504	3	30678	96
ARS-BFGL-NGS-13027	X	84566018	38176	206904	323453	300	10370	5	27930	254	0.363926	0.000130531	0.250416	0.999011		0	0	1	1	1	1	1	1	1	1	1	1	1	38170	206829	323349	293	10046	5	27118	112
ARS-BFGL-NGS-98019	X	85463982	8143	112883	447356	451	3414	4	35005	136	0.198604	0.000104104	0.111986	0.998923		0	1	1	1	1	1	1	1	1	1	1	1	1	8143	112853	447213	432	3352	3	33851	75
BTA-30254-NO-RS	X	86103415	1432	50041	517239	121	2378	1	36148	32	0.0879901	2.59558e-05	0.0474508	0.9997		0	0	1	1	1	1	1	1	1	1	1	1	1	1431	50024	517076	110	2261	1	35009	10
HAPMAP52858-RS29015876	X	86556922	32254	201864	334519	196	8799	6	29483	271	0.354996	0.000156707	0.233958	0.999158		0	1	1	1	1	1	1	1	1	1	1	1	1	32248	201803	334406	184	8552	3	28578	148
HAPMAP42016-BTA-96333	X	87071778	85725	263427	219500	181	14648	11	23778	122	0.463248	0.000286183	0.38228	0.99945		0	0	1	1	1	1	1	1	1	1	1	1	1	85698	263331	219442	170	14252	7	22995	27
ARS-BFGL-NGS-2194	X	90573731	41406	219526	307723	178	11561	5	26841	152	0.386044	0.000130185	0.268017	0.999336		0	0	1	1	0	1	1	1	1	1	1	1	1	41397	219451	307630	163	11083	5	26154	39
ARS-BFGL-NGS-25590	X	90816210	143733	278496	145503	1101	17874	20	19831	834	0.490541	0.000530152	0.496947	0.99654		0	0	1	1	1	1	1	1	1	1	1	1	1	143696	278415	145456	1074	17472	11	19305	493
HAPMAP39370-BTA-108497	X	91270661	51520	233014	284021	278	12486	10	25919	144	0.409835	0.000260315	0.297276	0.999233		0	1	1	1	1	1	1	1	1	1	1	1	1	51506	232937	283945	253	11984	4	25258	35
ARS-BFGL-NGS-21779	X	91870138	22807	178969	366619	438	8595	4	29760	200	0.314867	0.000104278	0.199197	0.998895		0	0	1	1	1	1	1	1	1	1	1	1	1	22799	178915	366510	417	8315	2	28861	103
HAPMAP48284-BTA-30349	X	92260895	88444	264103	215928	358	15978	7	22364	210	0.464582	0.000182534	0.38961	0.998939		0	0	1	1	1	1	1	1	1	1	1	1	1	88418	264015	215867	341	15445	5	21753	78
IDBV30X00010186	X	92296068	0	36756	509656	22421	0	1708	35463	1388	0.0672679	0.0459498	0.0329655	0.960612		0	0	0	0	0	0	0	0	0	0	0	0	1	0	36743	509510	22388	0	1684	34243	1354
HAPMAP40632-BTA-103580	X	92651435	14917	150818	402931	167	5843	4	32667	45	0.265214	0.000103858	0.158486	0.999618		0	0	1	1	1	1	1	1	1	1	1	1	1	14908	150777	402799	157	5721	4	31548	8
HAPMAP49448-BTA-111996	X	93010432	95416	272031	201149	237	16033	7	22375	144	0.478426	0.00018222	0.407659	0.999321		0	1	1	1	1	1	1	1	1	1	1	1	1	95390	271942	201088	221	15563	5	21682	31
ARS-BFGL-NGS-6653	X	93574264	81455	262772	224309	297	14654	8	23507	390	0.462191	0.000209594	0.375035	0.998769		0	0	1	1	1	1	1	1	1	1	1	1	1	81433	262696	224234	278	14367	7	22739	168
IDBV30X00010217	X	93977775	0	19345	537915	11573	0	835	36948	776	0.0347145	0.0220999	0.0169465	0.979471		0	0	0	0	0	0	0	0	0	0	0	0	1	0	19341	537761	11539	0	826	35749	706
BOVINEHD3000026024	X	94399529	110698	271755	184828	1552	17438	8	20819	294	0.479048	0.000209068	0.435953	0.996821		0	0	1	0	1	1	1	1	1	1	1	1	1	110677	271669	184781	1514	16887	6	20213	175
BOVINEHD3000026356	X	95301234	13741	142440	411680	972	6410	7	31815	327	0.250836	0.000183093	0.150812	0.997769		0	0	1	0	1	1	1	1	1	1	1	1	1	13736	142403	411551	951	6287	2	30825	167
BOVINEHD3000026762	X	96733452	51400	234529	278033	4871	11076	114	25828	1541	0.41586	0.00307958	0.299261	0.988946		0	0	1	0	1	1	1	1	1	1	1	1	1	51385	234461	277968	4827	10871	36	25401	973
BTA-98196-NO-RS	X	97672066	115253	278654	173803	1123	16468	10	21676	405	0.490839	0.000262096	0.447455	0.997354		0	1	1	1	1	1	1	1	1	1	1	1	1	115230	278564	173757	1090	16091	8	20994	188
ARS-BFGL-NGS-79062	X	100161904	107960	272707	187233	933	16855	7	21450	247	0.480203	0.00018271	0.430888	0.997937		0	1	1	1	1	1	1	1	1	1	1	1	1	107926	272631	187189	895	16335	4	20860	82
BOVINEHD3000027615	X	101027592	56764	240608	267867	3594	12162	89	24173	2135	0.425675	0.00244344	0.314582	0.990098		0	0	1	0	1	1	1	1	1	1	1	1	1	56746	240532	267800	3563	11859	50	23725	1647
ARS-BFGL-NGS-102078	X	101916449	136027	281242	151384	180	17065	6	21370	118	0.494576	0.000156083	0.483873	0.999432		0	1	1	1	1	1	1	1	1	1	1	1	1	135997	281152	151328	164	16657	6	20593	25
HAPMAP51205-BTA-30369	X	102997412	19595	165086	380410	3742	7391	80	30091	997	0.292141	0.00212981	0.181731	0.991949		0	0	1	1	1	1	1	1	1	1	1	1	1	19590	165043	380308	3700	7226	14	29462	579
HAPMAP33830-BES1_CONTIG387_886	X	103244750	76664	259842	231939	388	14486	13	23476	584	0.45711	0.00034233	0.364394	0.998219		0	0	1	1	1	1	1	1	1	1	1	1	1	76639	259763	231871	368	14067	6	22970	238
HAPMAP58891-RS29013824	X	103491605	51130	235445	281841	417	11907	11	26476	165	0.414212	0.000286503	0.297928	0.998934		0	1	1	1	1	1	1	1	1	1	1	1	1	51119	235371	281753	398	11542	8	25702	29
BTA-24308-NO-RS	X	104152049	36962	207977	323479	415	10485	4	27855	215	0.365887	0.000104319	0.249624	0.99875		0	0	1	1	1	1	1	1	1	1	1	1	1	36949	207911	323396	385	10149	4	27055	73
ARS-BFGL-NGS-58839	X	104624352	69991	254580	243917	345	12342	8	26010	199	0.447819	0.000208551	0.345474	0.99904		0	1	1	1	1	1	1	1	1	1	1	1	1	69979	254501	243839	322	12075	5	25126	75
ARS-BFGL-NGS-16638	X	105003475	137357	281154	150181	141	17686	3	20678	192	0.494387	7.81922e-05	0.486892	0.999331		0	0	1	1	1	1	1	1	1	1	1	1	1	137305	281063	150143	130	17162	3	20080	36
HAPMAP58871-SS46526531	X	105377326	134668	281665	152304	196	17321	9	21111	118	0.495334	0.000234125	0.48246	0.999385		0	1	1	1	1	1	1	1	1	1	1	1	1	134635	281565	152258	183	16880	6	20362	33
BTA-94160-NO-RS	X	106352029	140074	281236	147187	336	18460	9	19915	175	0.494701	0.000234473	0.492968	0.999089		0	1	1	1	1	1	1	1	1	1	1	1	1	140036	281145	147144	316	17970	7	19242	62
BTA-30484-NO-RS	X	106964596	103295	275198	189345	995	17186	16	21121	236	0.484642	0.000417504	0.425726	0.997846		0	1	1	1	1	1	1	1	1	1	1	1	1	103278	275095	189302	966	16625	14	20536	106
ARS-BFGL-NGS-23414	X	107408575	98171	271927	197615	1120	15509	4	22723	323	0.478987	0.000104613	0.411895	0.997506		0	0	1	1	1	1	1	1	1	1	1	1	1	98149	271847	197559	1086	15016	3	22103	159
ARS-BFGL-NGS-17686	X	107520793	15609	148984	401290	2950	5236	1	32009	1313	0.263277	2.68485e-05	0.158113	0.992634		0	0	0	1	1	0	0	0	1	1	0	0	1	15607	148938	401185	2911	5084	0	31414	783
ARS-BFGL-NGS-19505	X	107741161	1674	52636	514155	368	2259	1	36046	253	0.0925932	2.61056e-05	0.0498194	0.998836		0	0	1	1	1	1	1	1	1	1	1	1	1	1672	52618	514001	350	2142	1	35053	85
ARS-BFGL-NGS-36290	X	108208784	35147	209305	323087	1294	9436	3	28664	456	0.368794	7.8734e-05	0.246486	0.996799		0	0	0	1	1	0	0	0	1	1	0	0	1	35140	209229	323003	1269	9119	3	27969	190
BTA-95868-NO-RS	X	108243497	3301	76892	488269	371	3342	7	35028	182	0.135263	0.000182401	0.0742407	0.999044		0	0	1	1	1	1	1	1	1	1	1	1	1	3301	76864	488114	362	3183	6	33953	139
ARS-BFGL-NGS-92361	X	108360549	7896	112207	443583	5147	4462	19	33681	397	0.199059	0.000497877	0.113887	0.990641		0	0	0	1	1	0	0	0	0	1	0	0	1	7894	112167	443469	5111	4329	17	32620	315
ARS-BFGL-NGS-94180	X	108490449	17255	159553	391665	360	7138	6	31144	271	0.280669	0.000156707	0.171667	0.99882		0	0	0	1	1	0	0	0	1	1	0	0	1	17247	159502	391556	336	6898	4	30294	85
ARS-BFGL-NGS-43314	X	108580440	26217	188460	353738	418	8075	8	30349	127	0.331554	0.00020816	0.211744	0.999022		0	0	0	1	1	0	0	0	1	1	0	0	1	26209	188400	353634	398	7834	5	29401	41
ARS-BFGL-NGS-108256	X	108682506	132015	282168	153840	810	18102	7	20104	346	0.496755	0.000183184	0.480353	0.99796		0	0	0	1	1	0	0	0	0	0	0	0	1	131975	282085	153795	786	17651	5	19451	174
HAPMAP34819-BES10_CONTIG519_871	X	108731811	79000	261160	228149	524	13510	7	24817	225	0.459539	0.000182606	0.367689	0.998603		0	0	1	1	1	1	1	1	1	1	1	1	1	78983	261071	228089	498	13102	6	24079	94
IDBV30X00010232	X	108887199	81706	264171	222146	810	13785	8	24433	333	0.465071	0.000209282	0.375209	0.998022		0	0	0	0	0	0	0	0	0	0	0	0	1	81695	264085	222084	777	13427	7	23677	170
HAPMAP53361-RS29013707	X	109250657	75209	258290	234871	463	13669	5	24660	225	0.45444	0.000130433	0.359298	0.998791		0	0	1	1	1	1	1	1	1	1	1	1	1	75194	258202	234807	438	13341	3	23863	74
ARS-BFGL-NGS-23714	X	109739240	61022	247870	246901	13040	13264	37	24340	918	0.445975	0.000982971	0.334059	0.976816		0	0	1	1	1	1	1	1	1	1	1	1	1	61011	247789	246846	12995	12804	27	23676	774
BTA-116883-NO-RS	X	110222328	24043	177443	367159	188	8645	7	29833	74	0.312045	0.000181889	0.199962	0.999492		0	0	1	1	1	1	1	1	1	1	1	1	1	24034	177377	367068	162	8344	6	28917	14
IDBV30X00010233	X	110766220	41729	200218	291235	35651	9610	452	21075	7422	0.375515	0.0145165	0.268909	0.928427		0	0	0	0	0	0	0	0	0	0	0	0	1	41716	200166	291189	35570	9472	298	20738	6773
ARS-BFGL-NGS-102338	X	111784978	26752	187058	353683	1340	9711	8	28484	356	0.329622	0.000209408	0.214642	0.997026		0	0	1	1	1	1	1	1	1	1	1	1	1	26750	186994	353589	1308	9352	7	27740	182
ARS-BFGL-NGS-32800	X	112237912	80790	264515	223238	290	14859	7	23539	154	0.465251	0.000182268	0.375555	0.999164		0	0	1	1	1	1	1	1	1	1	1	1	1	80776	264419	223175	271	14394	4	22846	37
BOVINEHD3000031399	X	112578004	31932	203092	333565	244	9018	5	29340	196	0.357186	0.000130334	0.234708	0.999079		0	0	0	0	1	0	0	0	0	0	0	0	1	31924	203029	333457	231	8785	5	28442	49
IDBV30X00010234	X	112578214	31923	203026	333536	348	9064	7	29294	194	0.357135	0.000182458	0.234788	0.998941		0	0	0	0	0	0	0	0	0	0	0	0	1	31915	202966	333433	327	8793	5	28418	65
IDBV30X00010235	X	112584953	30104	203176	333512	2041	8745	20	29283	511	0.358467	0.000525652	0.23214	0.995613		0	0	0	0	0	0	0	0	0	0	0	0	1	30097	203112	333413	2019	8485	15	28431	350
BTA-112232-NO-RS	X	112952732	70204	255115	243164	350	12516	9	25805	229	0.448765	0.000234803	0.346536	0.99892		0	1	1	1	1	1	1	1	1	1	1	1	1	70191	255037	243087	326	12215	7	24977	82
ARS-BFGL-NGS-13837	X	113559025	125464	279151	160292	3926	17679	10	20287	583	0.494154	0.000263324	0.468883	0.992417		0	1	1	1	1	1	1	1	1	1	1	1	1	125434	279061	160239	3907	17116	4	19773	388
ARS-BFGL-NGS-66271	X	113937261	93349	270924	204090	470	16584	7	21787	181	0.476674	0.000182396	0.404446	0.998864		0	0	1	1	1	1	1	1	1	1	1	1	1	93322	270835	204036	448	16047	5	21172	57
HAPMAP45528-BTA-102311	X	114319576	138752	279409	149854	818	18721	39	18880	919	0.491904	0.00103613	0.490645	0.996925		0	0	1	1	1	1	1	1	1	0	1	1	1	138713	279315	149819	794	18257	17	18474	533
HAPMAP51095-BTA-94185	X	114598588	123929	279767	163056	2081	17836	16	19768	939	0.493632	0.000425306	0.466307	0.994709		0	1	1	1	1	1	1	1	1	1	1	1	1	123897	279694	163006	2044	17476	10	19197	598
HAPMAP55565-RS29011456	X	114646659	65288	249422	253178	945	12362	12	25586	599	0.43921	0.000316122	0.334052	0.997201		0	0	1	1	1	1	1	1	1	1	1	1	1	65264	249359	253093	925	12068	3	24940	270
HAPMAP51206-BTA-30539	X	115430513	63516	249652	255453	212	12828	5	25307	419	0.439048	0.000131096	0.331605	0.998813		0	0	1	1	1	1	1	1	1	1	1	1	1	63504	249558	255377	202	12487	3	24685	106
HAPMAP34068-BES2_CONTIG513_1168	X	115968607	7453	109462	451801	117	3987	1	34356	215	0.192472	2.60797e-05	0.109037	0.999326		0	0	1	1	1	1	1	1	1	1	1	1	1	7450	109425	451657	109	3885	1	33312	83
HAPMAP24857-BTA-151838	X	116407814	95361	269671	201583	2218	15048	51	22825	635	0.475933	0.00134479	0.405736	0.995081		0	0	1	1	1	1	1	1	1	1	1	1	1	95332	269589	201525	2195	14667	12	22252	350
HAPMAP55643-RS29015868	X	117125952	89088	270968	206779	1998	14430	10	23235	884	0.478037	0.000265428	0.3954	0.994836		0	0	1	1	1	1	1	1	1	1	1	1	1	89068	270878	206716	1979	14054	7	22737	483
ARS-BFGL-NGS-22632	X	117329969	27410	187462	353867	94	7573	2	30905	79	0.32961	5.19751e-05	0.211996	0.999664		0	0	0	1	1	0	0	0	1	1	0	0	1	27406	187403	353753	79	7399	2	29863	17
ARS-BFGL-NGS-10824	X	117435015	136	13470	555151	76	608	0	37801	150	0.0236832	0	0.0123387	0.999546		0	0	0	1	1	0	0	0	0	1	0	0	1	136	13466	554970	69	584	0	36640	57
ARS-BFGL-NGS-28142	X	117676343	123671	280178	164517	467	18094	6	20188	271	0.492953	0.000156707	0.46471	0.998652		0	0	0	1	1	0	0	0	1	1	0	0	1	123638	280095	164470	438	17666	4	19530	81
ARS-BFGL-NGS-87639	X	117783403	93791	270025	203827	1190	15053	5	22859	642	0.475695	0.000131867	0.402565	0.9967		0	0	1	1	1	1	1	1	1	1	1	1	1	93771	269964	203766	1140	14793	4	22197	287
ARS-BFGL-NGS-7923	X	118022300	116957	277512	174174	190	16924	7	21525	103	0.488025	0.000182026	0.449221	0.999463		0	0	0	1	1	0	0	0	0	1	0	0	1	116924	277429	174120	168	16457	7	20794	23
BTA-106988-NO-RS	X	118434643	54793	240463	273161	416	12314	5	25927	313	0.42304	0.000130733	0.308833	0.998686		0	0	1	1	1	1	1	1	1	1	1	1	1	54782	240384	273078	397	12066	2	25078	135
HAPMAP38597-BTA-41420	X	119781376	19841	167285	381260	447	6985	4	31433	137	0.294316	0.000104107	0.18205	0.998915		0	0	1	1	1	1	1	1	1	1	1	1	1	19833	167228	381157	423	6721	4	30505	51
ARS-BFGL-NGS-10261	X	120594175	66652	254781	247214	186	12762	6	25602	189	0.448048	0.000156372	0.340689	0.99929		0	1	1	1	1	1	1	1	1	1	1	1	1	66633	254703	247134	171	12382	5	24843	51
ARS-BFGL-NGS-84834	X	120923474	46994	229266	292124	449	10779	9	27310	461	0.403365	0.000236233	0.284305	0.99826		0	0	0	1	1	0	0	0	1	1	0	0	1	46983	229191	292048	419	10443	5	26682	151
ARS-BFGL-NGS-42187	X	121038911	28066	189496	349996	1275	7803	5	30486	265	0.33388	0.000130569	0.215716	0.997224		0	0	0	1	1	0	0	0	0	1	0	0	1	28061	189442	349888	1250	7667	5	29447	162
HAPMAP24161-BTA-156133	X	121098988	18295	163195	387219	124	7036	7	31437	79	0.286957	0.000181913	0.176101	0.999616		0	0	1	1	1	1	1	1	1	1	1	1	1	18285	163160	387082	114	6813	3	30455	10
ARS-BFGL-NGS-6742	X	121434178	50337	224904	293472	120	11891	4	26565	99	0.395461	0.000104004	0.287676	0.999595		0	0	0	1	1	0	0	0	1	1	0	0	1	50323	224828	293385	105	11429	4	25825	23
ARS-BFGL-NGS-69569	X	121887412	116849	280260	160346	11378	17640	39	19458	1422	0.502749	0.00105017	0.461881	0.978716		0	1	1	1	1	1	1	1	1	1	1	1	1	116819	280169	160301	11352	17274	23	18929	1055
ARS-BFGL-NGS-27517	X	122102151	35184	211027	320850	1772	8041	84	29080	1354	0.372142	0.00225776	0.246149	0.99451		0	0	0	1	1	0	0	0	1	1	0	0	1	35176	210959	320768	1738	7910	10	28528	833
ARS-BFGL-NGS-22228	X	122280670	7663	99758	460648	764	4173	134	33196	1056	0.175609	0.00357305	0.102076	0.996788		0	0	0	1	1	0	0	0	1	1	0	0	1	7661	99726	460501	753	4081	21	32539	640
ARS-BFGL-NGS-34594	X	122341165	39975	221468	291664	15726	9037	42	28458	1022	0.400407	0.0011189	0.270453	0.972288		0	0	1	1	1	1	1	1	1	1	1	1	1	39967	221397	291591	15686	8828	38	27528	887
ARS-BFGL-NGS-16823	X	122375570	121063	276237	170377	1156	16713	5	21385	456	0.486609	0.000131223	0.455389	0.997219		0	0	0	1	1	0	0	0	1	1	0	0	1	121033	276154	170327	1127	16242	3	20896	140
HAPMAP40708-BTA-30550	X	122809519	46279	229386	292635	533	10158	5	27751	645	0.403635	0.000131877	0.28232	0.9978		0	0	1	1	1	1	1	1	1	1	1	1	1	46268	229317	292549	507	9934	3	27098	246
BTA-90435-NO-RS	X	123307671	53070	237945	276646	1172	12249	111	25105	1094	0.419167	0.00296277	0.304775	0.996052		0	1	1	1	1	1	1	1	1	1	1	1	1	53058	237876	276566	1141	11985	53	24531	712
ARS-BFGL-NGS-46461	X	124744149	12589	142308	413731	205	6481	4	31948	126	0.250266	0.000104077	0.148537	0.99937		0	0	1	1	1	1	1	1	1	1	1	1	1	12579	142268	413602	192	6231	3	31008	39
BTA-120449-NO-RS	X	125054905	21408	173164	370690	3571	7367	30	29163	1999	0.306343	0.000820569	0.191679	0.990318		0	1	1	1	1	1	1	1	1	1	1	1	1	21403	173105	370603	3530	7240	10	28557	1474
ARS-BFGL-NGS-58832	X	125435165	68121	253438	246983	291	12882	9	25271	397	0.445768	0.000235837	0.342377	0.998774		0	0	1	1	1	1	1	1	1	1	1	1	1	68106	253344	246919	272	12512	8	24630	131
AX-28344088	X	125525383	10871	132840	425027	95	5408	7	33008	136	0.23357	0.000182183	0.136213	0.999512		0	0	0	0	0	0	0	0	0	0	0	0	1	10870	132796	424890	85	5272	5	31972	32
ARS-BFGL-NGS-97040	X	125905926	43205	220892	304315	421	9462	6	28956	135	0.388612	0.000156152	0.268655	0.998991		0	1	1	1	1	1	1	1	1	1	1	1	1	43194	220828	304227	392	9206	4	28020	51
ARS-BFGL-NGS-28271	X	126912764	30915	199421	336397	2100	8251	7	29964	337	0.351878	0.000183141	0.229495	0.995885		0	0	0	1	1	1	1	1	1	1	0	0	1	30912	199372	336288	2069	8052	4	29017	208
HAPMAP40942-BTA-30910	X	127077640	88848	267796	210656	1533	14848	8	23547	156	0.472054	0.000208317	0.392227	0.997152		0	0	1	1	1	1	1	1	1	1	1	1	1	88822	267708	210598	1513	14385	7	22851	38
HAPMAP52402-RS29025868	X	127431846	83569	266184	218896	184	14445	5	23997	112	0.468099	0.000130049	0.380664	0.999455		0	1	1	1	1	1	1	1	1	1	1	1	1	83544	266104	218833	160	13989	5	23262	25
HAPMAP51821-BTA-30604	X	127636818	6350	103154	454054	5275	3410	433	32126	2590	0.183041	0.0120381	0.102785	0.986604		0	0	1	1	1	1	1	1	1	1	1	1	1	6348	103114	453943	5236	3373	189	31618	2101
ARS-BFGL-NGS-15339	X	128366739	82520	263475	222712	126	14140	6	24281	132	0.463288	0.00015614	0.376174	0.99952		0	0	1	1	1	1	1	1	1	1	1	1	1	82501	263389	222643	108	13708	6	23533	34
ARS-BFGL-NGS-104150	X	128803387	58302	244580	264806	1145	12013	3	26233	310	0.430835	7.84334e-05	0.317889	0.997389		0	1	1	1	0	1	1	1	1	1	1	1	1	58290	244509	264726	1116	11625	3	25521	132
BTA-106681-NO-RS	X	129145800	23592	181543	363365	333	7470	1	31018	70	0.319337	2.59814e-05	0.200748	0.999275		0	0	1	1	1	1	1	1	1	1	1	1	1	23585	181483	363256	317	7241	1	30027	12
HAPMAP41822-BTA-30608	X	130070306	48265	232030	288280	258	10907	7	27468	177	0.40809	0.000182377	0.288608	0.99923		0	1	1	1	1	1	1	1	1	1	1	1	1	48251	231959	288187	244	10625	5	26580	71
ARS-BFGL-NGS-20636	X	130773887	319	22370	546074	70	759	0	37781	19	0.039331	0	0.0201837	0.999786		0	1	1	1	1	1	1	1	1	1	1	1	1	318	22361	545899	63	740	0	36535	6
ARS-BFGL-NGS-55810	X	132620448	625	26839	541186	183	1234	3	36999	323	0.0471977	7.84601e-05	0.0251965	0.998998		0	0	1	1	1	1	1	1	1	1	1	1	1	625	26822	541021	173	1183	2	35982	114
BTA-65367-NO-RS	X	133046370	133624	282273	152416	520	18999	32	19049	479	0.496686	0.000840336	0.484569	0.998174		0	0	1	1	1	1	1	1	1	1	1	1	1	133590	282190	152364	497	18529	19	18544	189
ARS-BFGL-NGS-26455	X	133377209	140508	283071	145008	246	19144	4	19185	226	0.49785	0.000104349	0.496227	0.999122		0	0	1	1	1	1	1	1	1	1	1	1	1	140472	282978	144957	234	18605	4	18609	63
BTA-43943-NO-RS	X	133537229	108746	276377	182818	892	16559	4	21734	262	0.48663	0.000104447	0.434713	0.997961		0	1	1	1	1	1	1	1	1	1	1	1	1	108713	276305	182771	852	16181	4	20989	107
HAPMAP50508-BTA-94257	X	134537764	139399	275168	152081	2185	17877	5	20159	518	0.485607	0.000131437	0.487549	0.995272		0	0	1	1	1	1	1	1	1	1	1	1	1	139364	275091	152038	2148	17459	5	19591	226
ARS-BFGL-NGS-116714	X	135074635	15903	152985	399243	702	6601	7	30859	1092	0.269278	0.000186831	0.163563	0.996759		0	0	1	1	1	1	1	1	1	1	1	1	1	15899	152935	399120	687	6440	6	30244	591
HAPMAP51335-BTA-86980	X	135612738	140794	280520	147254	265	18523	10	19686	340	0.49338	0.00026165	0.493742	0.998851		0	0	1	1	1	1	1	1	1	1	1	1	1	140754	280428	147217	242	17997	10	19175	99
ARS-BFGL-NGS-107544	X	135879672	35529	206611	321884	4809	9973	10	28069	507	0.366316	0.000262798	0.24724	0.991017		0	0	0	1	1	0	0	0	1	1	0	0	1	35524	206550	321803	4764	9674	8	27222	377
ARS-BFGL-NGS-30224	X	136063445	3368	77181	470555	17729	2304	636	31274	4345	0.140048	0.0185889	0.0762915	0.963021		0	0	0	1	1	0	0	0	1	0	0	0	1	3367	77147	470452	17675	2277	413	30683	3908
ARS-BFGL-NGS-109547	X	136267678	116745	277087	174295	706	18962	9	19188	400	0.48772	0.000235855	0.452446	0.997917		0	0	1	1	1	1	1	1	1	1	1	1	1	116715	277010	174243	673	18413	8	18739	121
ARS-BFGL-NGS-11506	X	136385169	77228	261187	230026	392	14391	8	23984	176	0.45948	0.000208426	0.366218	0.998988		0	0	0	1	1	0	0	0	1	1	0	0	1	77213	261101	229955	372	13932	7	23281	61
ARS-BFGL-NGS-38096	X	136472106	80967	266574	205007	16285	13223	91	23661	1584	0.482445	0.00246112	0.385983	0.9703		0	0	0	1	1	0	0	0	1	1	0	0	1	80948	266503	204957	16233	12901	83	23007	1290
ARS-BFGL-NGS-107943	X	136790063	118722	278354	171370	387	17513	8	20299	739	0.489675	0.000211528	0.454341	0.997947		0	1	1	1	1	1	1	1	1	1	1	1	1	118694	278265	171321	361	17220	8	19772	281
IDBV30X00010239	X	137112504	23055	176614	362150	7014	7909	34	26693	3923	0.314361	0.000981638	0.199996	0.981482		0	0	0	0	0	0	0	0	0	0	0	0	1	23052	176561	362049	6979	7680	19	26057	3525
ARS-BFGL-NGS-90088	X	137330600	11359	130478	426567	429	597	7520	30422	20	0.229552	0.195127	0.133278	0.999215		1	0	0	1	1	0	0	0	1	1	0	0	1	11357	130441	426429	414	577	7252	29440	12
HAPMAP59288-RS29021774	X	137476239	26792	194054	347245	742	2902	12118	23493	46	0.34159	0.314647	0.218746	0.998551		1	1	1	1	1	1	1	1	1	1	1	1	1	26786	194000	347153	702	2713	11624	22934	10
ARS-BFGL-NGS-35882	X	137586078	66813	251158	249777	1085	12445	2	25877	235	0.442376	5.21866e-05	0.337996	0.997671		1	0	1	1	1	1	1	1	1	1	1	1	1	66795	251068	249725	1053	12098	2	25088	93
BTA-93118-NO-RS	X	138069970	384	22878	545431	140	124	2233	36188	14	0.0402291	0.0579323	0.0214935	0.999688		1	0	0	1	1	0	0	0	0	1	0	0	1	383	22869	545270	119	117	2086	35073	5
UA-IFASA-8667	X	138071757	114598	271791	181506	938	9662	16942	11896	59	0.478594	0.440052	0.442939	0.998286		1	1	1	1	1	1	1	1	1	1	1	1	1	114575	271704	181451	911	9287	16381	11580	33
BTB-01360977	X	138080118	133079	280892	154180	682	9812	18172	10520	55	0.494397	0.471951	0.482003	0.998691		1	0	0	1	1	0	0	0	1	1	0	0	1	133035	280818	154140	648	9447	17582	10234	18
BTA-28471-NO-RS	X	138153992	60370	245260	262701	502	4516	15947	18067	29	0.431544	0.413885	0.32205	0.999048		1	0	0	1	1	0	0	0	1	1	0	0	1	60357	245185	262622	477	4357	15348	17572	4
BTA-28466-NO-RS	X	138174664	28785	185254	352634	2160	2541	11714	24233	71	0.326915	0.304355	0.214579	0.996083		1	0	0	1	1	0	0	0	1	1	0	0	1	28780	185213	352530	2118	2493	11421	23333	34
BTA-28495-NO-RS	X	138272158	18108	164532	386091	102	1359	10676	26521	3	0.289297	0.276896	0.176401	0.999804		1	0	0	1	1	0	0	0	1	1	0	0	1	18101	164474	385975	91	1332	10367	25581	1
BTA-28486-NO-RS	X	138297243	41568	218949	307919	397	3154	13957	21430	18	0.385178	0.362134	0.265578	0.999241		1	0	0	1	0	0	0	0	0	1	0	0	1	41558	218894	307816	373	3083	13543	20648	7
ARS-BFGL-NGS-18509	X	138564961	136032	281070	149057	2674	9804	18115	10459	181	0.496451	0.472015	0.488708	0.995097		1	0	0	1	1	0	0	0	1	1	0	0	1	136003	280978	149011	2649	9630	17498	10046	107
BTB-01050287	X	138681482	59658	238255	265991	4929	4656	14808	18943	152	0.42251	0.385555	0.316886	0.991247		1	0	0	1	1	0	0	0	1	1	0	0	1	59648	238184	265930	4879	4474	14302	18372	133
ARS-BFGL-NGS-88019	X	138717987	39779	215407	313330	317	3554	13615	21360	30	0.378893	0.35337	0.25996	0.999362		1	0	1	1	1	1	1	1	1	1	1	1	1	39773	215338	313233	297	3416	13118	20740	7
ARS-BFGL-NGS-95424	X	138764332	80482	263409	224140	802	6639	17715	14166	39	0.463723	0.459891	0.375391	0.998525		1	0	0	1	1	0	0	0	0	1	0	0	1	80458	263329	224095	759	6345	17144	13785	7
BTB-01050603	X	138831892	95439	268621	203520	1253	7507	17238	13729	85	0.473274	0.448043	0.405627	0.997661		1	0	0	1	1	0	0	0	0	1	0	0	1	95411	268542	203469	1219	7185	16633	13415	48
HAPMAP48713-BTA-31180	X	138857476	54249	233362	277130	4092	4064	14309	19973	213	0.41322	0.373155	0.302096	0.992582		1	0	0	1	1	0	0	0	0	0	0	0	1	54238	233280	277059	4064	3959	13842	19305	175
ARS-BFGL-NGS-12596	X	138902388	97804	272503	197528	998	7401	17840	13203	115	0.479898	0.464052	0.412948	0.998037		1	0	0	1	1	0	0	0	1	1	0	0	1	97779	272423	197486	953	7231	17253	12763	34
HAPMAP35374-SCAFFOLD305424_22165	X	138928776	25486	182077	355491	5779	1946	11194	24952	467	0.323374	0.293867	0.206375	0.989375		1	0	0	1	1	0	0	0	1	1	0	0	1	25475	182026	355428	5712	1884	10800	24304	293
ARS-BFGL-NGS-35986	X	139024515	127391	279177	159328	2937	8207	18775	11408	169	0.493336	0.48906	0.470832	0.994727		1	0	1	1	1	1	1	1	1	1	1	1	1	127364	279091	159285	2901	8011	18150	11014	106
BOVINEHD3000040043	X	139028092	9241	123937	435014	641	898	6985	30628	48	0.218125	0.181377	0.12464	0.998768		1	0	0	0	1	0	0	0	0	0	0	0	1	9241	123897	434902	601	885	6868	29507	21
ARS-BFGL-NGS-103131	X	139306649	93498	270184	204939	212	15112	8	23315	124	0.475157	0.000208144	0.401484	0.999324		1	1	1	1	1	1	1	1	1	1	1	1	1	93480	270093	204877	191	14615	5	22625	36
ARS-BFGL-NGS-33661	X	139975594	19237	164262	384941	393	6373	4	31939	243	0.28897	0.000104395	0.177568	0.998861		1	1	1	1	1	1	1	1	1	1	1	1	1	19232	164218	384824	367	6200	4	30995	82
ARS-BFGL-NGS-119664	X	140217311	127080	264311	175984	1458	8632	17028	12755	144	0.465849	0.443264	0.45625	0.997248		1	0	1	1	1	0	0	1	1	1	0	1	1	127053	264236	175934	1418	8385	16453	12353	90
ARS-BFGL-NGS-112613	X	140323875	79714	261654	227017	448	5247	17102	16171	39	0.460346	0.443977	0.369722	0.999117		1	0	0	1	1	0	0	0	0	1	0	0	1	79696	261566	226958	421	5105	16604	15560	12
ARS-BFGL-NGS-83961	X	140370764	20844	169443	377918	628	1621	10690	26202	46	0.298208	0.277569	0.185469	0.998784		1	0	0	1	1	0	0	0	0	0	0	0	1	20840	169401	377792	608	1597	10409	25247	28
ARS-BFGL-NGS-42771	X	140525988	132455	281810	153490	1078	17558	175	18783	2043	0.496358	0.00479242	0.481653	0.994549		1	0	1	1	1	1	1	1	1	1	1	1	1	132415	281713	153458	1055	17246	53	18574	1408
BOVINEHD3000040801	X	141003858	133949	280183	154561	140	18926	7	19492	134	0.492679	0.000182173	0.482507	0.999488		1	0	0	0	1	0	0	0	0	0	0	0	1	133913	280098	154511	119	18355	6	18904	16
BOVINEHD3000040802	X	141004778	133890	279633	141210	14100	18294	20	18951	1294	0.504086	0.000536697	0.494386	0.974477		1	0	0	0	1	0	0	0	0	0	0	0	1	133853	279561	141181	14046	17797	14	18343	1127
IDBV30X00010241	X	141005619	70930	253873	242924	1106	13252	5	25056	246	0.447174	0.000130504	0.348436	0.99757		1	0	0	0	0	0	0	0	0	0	0	0	1	70916	253800	242862	1063	12914	5	24281	81
IDBV30X00010242	X	141005664	133940	280181	154517	195	18900	8	19464	187	0.492723	0.000208485	0.482526	0.999298		1	0	0	0	0	0	0	0	0	0	0	0	1	133905	280099	154467	170	18343	6	18897	35
IDBV30X00010243	X	141005870	133832	280091	154443	467	18510	27	19189	833	0.4928	0.000715687	0.482382	0.997656		1	0	0	0	0	0	0	0	0	0	0	0	1	133801	280008	154394	438	18123	7	18794	357
IDBV30X00010244	X	141005941	133924	278632	154168	2109	18853	11	18902	793	0.491654	0.000291267	0.4832	0.994998		1	0	0	0	0	0	0	0	0	0	0	0	1	133887	278559	154127	2068	18314	6	18533	428
IDBV30X00010245	X	141005964	133787	280102	154604	340	18552	11	19422	574	0.49271	0.000289588	0.482047	0.998324		1	0	0	0	0	0	0	0	0	0	0	0	1	133754	280019	154544	324	18142	6	18883	250
IDBV30X00010246	X	141006049	133991	280164	154359	319	18989	7	19288	275	0.492801	0.000182844	0.482945	0.998918		1	0	0	0	0	0	0	0	0	0	0	0	1	133951	280080	154317	293	18366	6	18805	104
IDBV30X00010247	X	141006056	133750	278959	154735	1389	18836	7	19505	211	0.491606	0.000182539	0.482055	0.997175		1	0	0	0	0	0	0	0	0	0	0	0	1	133715	278875	154680	1371	18292	7	18903	79
BOVINEHD3000040803	X	141006217	133482	279506	154749	1096	18878	11	19421	249	0.492316	0.000287131	0.481941	0.997666		1	0	0	0	1	0	0	0	0	0	0	0	1	133449	279432	154701	1059	18318	6	18869	88
IDBV30X00010248	X	141006257	133994	279517	153894	1428	19007	8	19162	382	0.492623	0.00020955	0.483476	0.996788		1	0	0	0	0	0	0	0	0	0	0	0	1	133954	279439	153856	1392	18364	6	18698	213
IDBV30X00010249	X	141007064	43405	222976	301805	647	10098	7	28249	205	0.392435	0.00018251	0.27207	0.998528		1	0	0	0	0	0	0	0	0	0	0	0	1	43398	222911	301713	619	9844	4	27356	77
HAPMAP49952-BTA-30707	X	141009340	133931	280170	154366	366	18912	8	19402	237	0.492852	0.000208757	0.482704	0.998858		1	1	1	1	1	1	1	1	1	1	1	1	1	133894	280089	154324	334	18343	6	18871	61
IDBV30X00010250	X	141043918	4055	82825	481809	144	3025	2	35493	39	0.145642	5.19211e-05	0.0798166	0.999625		1	0	0	0	0	0	0	0	0	0	0	0	1	4052	82793	481668	128	2940	2	34328	11
IDBV30X00010251	X	141044022	4034	88074	448046	28679	2967	293	34127	1172	0.163053	0.00783695	0.0886123	0.950831		1	0	0	0	0	0	0	0	0	0	0	0	1	4031	88032	447930	28648	2896	285	32984	1116
IDBV30X00010252	X	141044123	4056	79984	481675	3118	2843	36	35507	173	0.141386	0.000937842	0.0775933	0.994528		1	0	0	0	0	0	0	0	0	0	0	0	1	4053	79960	481526	3102	2785	14	34333	149
HAPMAP56389-RS29012404	X	141044156	70962	252905	244003	963	13227	89	24555	688	0.445357	0.00235008	0.347903	0.997186		1	0	0	1	1	1	0	0	1	1	0	0	1	70942	252826	243926	947	12882	38	23946	415
AX-28386060	X	141045834	4055	82801	481861	116	3035	2	35432	90	0.145593	5.19899e-05	0.0798213	0.999484		1	0	0	0	0	0	0	0	0	0	0	0	1	4052	82770	481714	105	2942	2	34317	20
BOVINEHD3000040816	X	141047226	4054	82786	481846	147	3012	2	35501	44	0.145574	5.19278e-05	0.079757	0.999625		1	0	0	0	1	0	0	0	0	0	0	0	1	4051	82758	481698	134	2934	2	34332	13
IDBV30X00010257	X	141047487	4053	82699	481655	426	3032	2	35454	71	0.145493	5.19642e-05	0.0797663	0.999109		1	0	0	0	0	0	0	0	0	0	0	0	1	4050	82666	481511	414	2941	2	34299	39
IDBV30X00010258	X	141047567	4054	81440	478153	5186	2971	89	33400	2099	0.144488	0.00244103	0.0795953	0.987855		1	0	0	0	0	0	0	0	0	0	0	0	1	4051	81418	478019	5153	2901	34	32669	1677
IDBV30X00010259	X	141047619	105814	274948	187783	288	16271	4	22108	176	0.483599	0.000104213	0.427692	0.999179		1	0	0	0	0	0	0	0	0	0	0	0	1	105776	274868	187740	257	15837	4	21397	43
IDBV30X00010260	X	141047704	1277	43304	524232	20	1386	0	37164	9	0.0761305	0	0.0400225	0.999943		1	0	0	0	0	0	0	0	0	0	0	0	1	1277	43290	524062	12	1350	0	35927	4
IDBV30X00010261	X	141047793	3549	80802	481894	2588	2813	68	35252	426	0.142698	0.00178323	0.0773711	0.994937		1	0	0	0	0	0	0	0	0	0	0	0	1	3546	80781	481745	2569	2732	64	34140	345
HAPMAP43539-BTA-27085	X	141457961	87792	267989	212722	330	13536	9	24891	123	0.471394	0.000234155	0.387756	0.999164		1	0	1	1	1	1	1	1	1	1	1	1	1	87761	267910	212661	309	13181	8	24068	24
ARS-BFGL-NGS-39950	X	141902909	85928	266679	216139	87	15074	2	23386	97	0.468889	5.19994e-05	0.385938	0.999665		1	0	1	1	1	1	1	1	1	1	1	1	1	85905	266591	216071	74	14570	2	22685	24
HAPMAP38268-BTA-09661	X	142828641	141266	280683	146666	218	18439	7	19959	154	0.493626	0.000182268	0.494272	0.999354		1	1	1	1	1	1	1	1	1	1	1	1	1	141222	280600	146625	194	17973	7	19263	38
ARS-BFGL-NGS-23493	X	143832372	69855	253413	245006	559	12545	635	20044	5335	0.445935	0.0191127	0.348358	0.989829		1	0	1	1	1	1	1	1	1	1	1	1	1	69838	253327	244928	548	12255	444	19763	4819
ARS-BFGL-NGS-116064	X	143865210	8778	121159	438306	590	0	4663	33875	21	0.213217	0.120997	0.118013	0.99892		1	0	0	1	0	0	0	0	0	0	0	0	1	8773	121123	438170	575	0	4458	32813	10
ARS-BFGL-NGS-44392	X	143897194	29311	193778	345108	636	2527	14199	21788	45	0.34104	0.368671	0.224048	0.998717		1	0	0	1	1	0	0	0	1	1	0	0	1	29306	193714	345002	619	2476	13909	20871	25
HAPMAP39183-BTA-13865	X	144035042	87201	267684	213206	742	0	21648	15091	1820	0.471199	0.589238	0.40901	0.995331		1	0	1	0	1	1	1	1	1	0	1	1	1	87183	267590	213160	708	0	21306	14509	1466
ARS-BFGL-NGS-104567	X	144471279	19244	161520	379011	9058	1752	11720	24192	895	0.288545	0.311172	0.180224	0.983064		1	0	0	1	1	0	0	0	0	0	0	0	1	19238	161488	378954	8961	1728	11446	23693	414
ARS-BFGL-NGS-41150	X	144617673	78388	261583	227110	1752	5958	16791	15633	177	0.46128	0.437471	0.369299	0.996669		1	0	1	1	1	1	1	1	1	1	1	1	1	78372	261511	227057	1701	5781	16262	15171	67
ARS-BFGL-NGS-26561	X	144644043	81502	263819	221796	1716	3427	15563	19363	206	0.465193	0.405783	0.370947	0.99667		1	0	0	1	1	0	0	0	0	1	0	0	1	81471	263732	221749	1689	3351	15100	18702	128
ARS-BFGL-NGS-13099	X	144930419	1019	38376	529349	89	70	2158	36322	9	0.067475	0.0559792	0.0351796	0.999809		1	0	0	1	0	0	0	0	0	0	0	0	1	1019	38365	529176	81	68	2108	35105	0
ARS-BFGL-NGS-29314	X	144974294	30666	175925	361550	692	3341	11300	23852	66	0.30965	0.29356	0.210375	0.998637		1	0	1	1	1	1	1	1	1	1	1	1	1	30655	175861	361450	675	3221	10801	23234	25
ARS-BFGL-NGS-29208	X	145132236	64919	249959	252857	1098	4974	16330	17160	95	0.440274	0.424553	0.33502	0.997844		1	0	0	1	0	0	0	0	0	1	0	0	1	64894	249874	252802	1071	4798	15746	16712	25
ARS-BFGL-NGS-106833	X	145162267	45113	226494	296715	511	3247	14750	20529	33	0.398531	0.382858	0.278487	0.998959		1	0	0	1	1	0	0	0	1	1	0	0	1	45102	226427	296635	477	3177	14325	19771	8
ARS-BFGL-NGS-12185	X	145243690	14458	152690	400821	864	732	8782	29009	36	0.268835	0.227968	0.158139	0.998461		1	0	0	1	0	0	0	0	1	1	0	0	1	14455	152643	400693	850	699	8517	28037	28
ARS-BFGL-NGS-107484	X	145303466	71619	253830	242945	439	6571	17092	14851	45	0.446574	0.443787	0.352157	0.999086		1	0	0	1	1	0	0	0	1	1	0	0	1	71604	253748	242884	405	6362	16472	14437	10
ARS-BFGL-NGS-24357	X	145382487	115748	277488	174511	1086	7887	16532	14029	111	0.488753	0.429983	0.446515	0.997851		1	0	1	1	1	1	1	1	1	1	1	1	1	115715	277391	174473	1062	7716	15999	13522	44
ARS-BFGL-NGS-101313	X	145409236	25178	165448	376525	1682	2918	8943	26571	127	0.291718	0.232697	0.190434	0.996861		1	0	0	1	1	0	0	0	1	1	0	0	1	25170	165397	376436	1638	2827	8594	25805	55
ARS-BFGL-NGS-103266	X	145497465	140830	276533	149740	1730	10243	16435	11775	106	0.487624	0.427405	0.493897	0.996739		1	0	0	1	1	0	0	0	1	1	0	0	1	140795	276449	149696	1701	9901	15832	11499	49
ARS-BFGL-NGS-94907	X	145541263	16946	157916	392537	1434	1294	11394	25790	81	0.278316	0.296117	0.169847	0.997397		1	0	0	1	1	0	0	0	1	1	0	0	1	16943	157864	392428	1406	1252	11027	24951	51
ARS-BFGL-NGS-107499	X	145567186	16110	155334	397017	372	1017	10064	27451	27	0.273254	0.261186	0.164431	0.999264		1	0	0	1	1	0	0	0	1	1	0	0	1	16109	155277	396895	360	981	9716	26578	6
ARS-BFGL-NGS-40309	X	145626132	94719	268447	205098	569	7915	17364	13226	54	0.472398	0.450954	0.404572	0.998835		1	0	0	1	1	0	0	0	0	1	0	0	1	94700	268349	205049	543	7559	16773	12940	9
ARS-BFGL-NGS-113130	X	145726589	58920	242064	264664	3185	4571	16368	17379	241	0.427941	0.427162	0.319077	0.994273		1	0	1	1	1	1	1	1	1	1	1	1	1	58908	241987	264589	3157	4433	15810	16860	178
ARS-BFGL-NGS-109608	X	145771958	127337	280974	160014	508	8538	18601	11386	34	0.49439	0.482829	0.470645	0.998993		1	0	0	1	1	0	0	0	1	1	0	0	1	127301	280883	159974	483	8276	17989	11005	11
ARS-BFGL-NGS-36733	X	145871254	88611	265811	210849	3562	6050	16557	15445	507	0.470236	0.435115	0.391102	0.993059		1	0	0	1	0	0	0	0	0	1	0	0	1	88584	265729	210810	3518	5946	16080	14984	271
HAPMAP40042-BTA-111230	X	146041299	58327	238241	271750	515	3125	14186	21203	45	0.419204	0.368334	0.309179	0.999003		1	0	1	1	1	1	1	1	1	1	1	1	1	58318	238162	271669	492	3062	13789	20405	25
ARS-BFGL-NGS-38920	X	146092199	122172	278606	167284	771	8600	18807	11091	61	0.49045	0.488519	0.460806	0.998492		1	0	0	1	1	0	0	0	1	1	0	0	1	122142	278519	167247	733	8366	18142	10754	19
ARS-BFGL-NGS-94397	X	146199205	55881	231789	277636	3527	5295	16505	16336	423	0.410024	0.432793	0.307191	0.993414		1	0	0	1	1	0	0	0	1	1	0	0	1	55867	231721	277554	3499	5096	15929	15870	386
HAPMAP51582-BTA-31036	X	146244046	3924	71831	483067	10011	292	4156	33672	439	0.12854	0.109024	0.0706839	0.982331		1	0	0	1	1	0	0	0	1	1	0	0	1	3924	71805	482913	9999	283	4036	32540	422
ARS-BFGL-NGS-42547	X	146268179	89118	263469	215924	322	7561	16635	14341	22	0.463437	0.431663	0.390034	0.99935		1	0	0	1	1	0	0	0	0	1	0	0	1	89102	263387	215856	296	7377	16084	13817	3
ARS-BFGL-NGS-4441	X	146449904	34913	206404	326127	1389	2159	13010	23216	174	0.363743	0.338934	0.242314	0.997279		1	0	0	1	1	0	0	0	1	1	0	0	1	34908	206336	326051	1346	2106	12603	22502	70
ARS-BFGL-NGS-117360	X	146491186	55696	240054	271168	1915	4289	16740	17378	152	0.423437	0.435858	0.311278	0.996439		1	0	0	1	1	0	0	0	1	1	0	0	1	55682	239980	271104	1875	4132	16147	16883	119
ARS-BFGL-NGS-85976	X	146551104	129116	278760	157147	3810	8838	18722	10783	216	0.49336	0.488277	0.475216	0.993127		1	1	1	1	1	1	1	1	1	1	1	1	1	129086	278676	157105	3774	8607	18075	10445	154
ARS-BFGL-NGS-18584	X	146571241	89971	261057	211371	6434	6306	16638	15042	573	0.464185	0.438003	0.391571	0.988267		1	0	0	1	1	0	0	0	0	0	0	0	1	89961	260983	211303	6394	6117	16119	14583	462
ARS-BFGL-NGS-27560	X	146596721	69880	257012	241282	659	4537	16644	17329	49	0.452347	0.432199	0.348186	0.998685		1	0	1	1	1	1	1	1	1	1	1	1	1	69859	256931	241220	631	4433	16129	16705	14
HAPMAP53788-RS29014096	X	146657172	179	13851	554609	194	120	1832	36586	21	0.0243582	0.0475375	0.0133804	0.999612		1	0	0	1	1	0	0	0	1	1	0	0	1	178	13844	554433	186	107	1692	35471	11
ARS-BFGL-NGS-42941	X	146698430	48734	229757	289999	343	3900	15797	18829	33	0.404153	0.410035	0.288881	0.99931		1	0	0	1	0	0	0	0	1	1	0	0	1	48725	229673	289914	329	3761	15277	18235	8
ARS-BFGL-NGS-69686	X	146902739	13807	142190	408814	4022	1100	10150	27002	307	0.251748	0.265346	0.151031	0.992677		1	0	0	1	0	0	0	0	1	1	0	0	1	13805	142150	408713	3973	1056	9810	26205	210
BTA-31100-NO-RS	X	146926336	8481	116287	443746	319	1110	7108	30312	29	0.204546	0.18448	0.117475	0.999377		1	0	0	1	0	0	0	0	1	1	0	0	1	8478	116249	443604	310	1092	6954	29218	17
ARS-BFGL-NGS-84245	X	146948399	127078	278309	160397	3049	10167	17588	10473	331	0.4919	0.460082	0.472548	0.994103		1	0	0	1	1	0	0	0	1	1	0	0	1	127057	278224	160346	3014	9947	17057	10084	193
ARS-BFGL-NGS-109398	X	146997660	28623	196995	343003	212	2470	12610	23462	17	0.346443	0.327176	0.22392	0.999551		1	0	1	1	1	1	1	1	1	1	1	1	1	28618	196929	342896	198	2418	12285	22575	3
HAPMAP59173-RS29012847	X	147053718	8543	117980	441693	617	658	8148	29681	72	0.207632	0.211708	0.119163	0.998794		1	0	0	1	1	0	0	0	1	1	0	0	1	8543	117947	441554	597	641	7921	28654	65
ARS-BFGL-NGS-110524	X	147104359	18434	164087	386051	261	1463	11597	25475	24	0.288595	0.300947	0.177481	0.999447		1	0	0	1	1	0	0	0	1	1	0	0	1	18428	164046	385933	234	1423	11215	24638	5
BTA-88326-NO-RS	X	147328929	133347	274329	160236	921	8771	16167	13527	94	0.483048	0.420304	0.474004	0.998183		1	0	0	1	1	0	0	0	1	1	0	0	1	133312	274236	160198	895	8643	15704	12907	27
ARS-BFGL-NGS-25214	X	147387980	121644	280459	166367	363	8329	18744	11453	33	0.493358	0.486529	0.460572	0.999277		1	1	1	1	1	1	1	1	1	1	1	1	1	121616	280365	166323	337	8095	18130	11050	6
ARS-BFGL-NGS-24840	X	147704603	117095	278914	171269	1555	7197	18378	12866	118	0.491671	0.478083	0.450681	0.997051		1	0	0	1	1	0	0	0	1	1	0	0	1	117063	278825	171239	1514	6958	17797	12478	48
BTB-01048972	X	147733431	30137	197524	340772	400	2373	12059	24093	34	0.347489	0.313018	0.226292	0.999195		1	0	1	1	1	1	1	1	1	1	1	1	1	30127	197466	340669	379	2336	11783	23144	18
ARS-BFGL-NGS-100156	X	147742475	745	28520	534421	5147	47	1575	36712	225	0.0505955	0.0410862	0.0262832	0.990852		1	0	0	1	1	0	0	0	0	1	0	0	1	745	28514	534240	5142	47	1471	35544	219
ARS-BFGL-NGS-112439	X	148123924	47521	224144	295015	2153	3708	13733	21012	106	0.395539	0.357137	0.281129	0.996129		1	0	1	1	1	1	1	1	1	1	1	1	1	47511	224070	294925	2135	3584	13209	20415	73
BTB-01049141	X	148304112	5128	86437	464074	13194	522	5719	31132	1186	0.155563	0.153025	0.0872227	0.975887		1	0	0	1	1	0	0	0	0	0	0	0	1	5127	86420	463953	13141	511	5591	30330	849
BTB-01742157	X	148482298	19404	161589	387179	661	1848	10442	26222	47	0.284402	0.271136	0.176911	0.998786		1	0	1	1	1	1	1	1	1	1	1	1	1	19402	161541	387060	638	1813	10154	25278	36
