# Supplementary material for: SNP Data Quality Control in a National Beef and Dairy Cattle System and Highly Accurate SNP Based Parentage Verification and Identification
Source: Front Genet. 2018 Mar 15;9:84. doi: 10.3389/fgene.2018.00084 (PMC5862794; doi:10.3389/fgene.2018.00084)
Supplement: Table S6 — Full parentage results for animals with 0.5–1.5% ICBF800 parentage SNP misconcordances. [file Table6.XLSX]

## Sheet: Sheet1
Table S6. Full Parentage results for animals with 0.5% to 1.5% ICBF800 parentage SNP misconcordances.
ANI_ID	SIRE_ANI_ID	DAM_ANI_ID	SIRE_MISMATCH	DAM_MISMATCH	sire_dam	parent	800SNP	totalSNP	miscon_tot	%allSNP_misconcordance
1314268126	1008815181		5		s	5	781	51404	40	0.00077815
1008812930	722560652	743346415	0	5	d	5	765	50334	71	0.00141058
1241798789	831227750		5		s	5	741	48913	75	0.00153333
1374893444	1166299538		5		s	5	787	52273	81	0.00154956
1288907430	544895473	998762688	97	5	d	5	767	51046	89	0.00174353
1150363084	548774913	780225400	5	0	s	5	736	14711	26	0.00176738
448042391	408995589		5		s	5	747	14721	28	0.00190204
678695975	444467118		5		s	5	766	40931	93	0.00227212
1031501188	408995589		5		s	5	734	14297	36	0.00251801
815134794	408995589	440899750	5	0	s	5	738	14365	43	0.00299339
710121912	108373116		5		s	5	735	13289	54	0.00406351
1319836050	354887007	900780991	5	55	s	5	789	15757	83	0.0052675
1176509797	584742473	887694361	5	0	s	5	787	52316	367	0.00701506
1376769755	666020522	872096708	5	0	s	5	744	39146	355	0.00906861
1242918790	1008815181		6		s	6	781	52220	54	0.00103409
1387631002	914660767	882783406	0	6	d	6	788	52311	82	0.00156755
1054002169	408995589	688716532	6	0	s	6	732	14278	44	0.00308166
1153881666	408995589		6		s	6	714	13854	62	0.00447524
1097509699	867791659		6		s	6	788	15746	102	0.00647784
1170915825	986710598		6		s	6	789	52300	357	0.006826
1042467982	550982278	667946506		7	d	7	732	14929	48	0.00321522
1291843478	108373262		7		s	7	776	41081	359	0.00873883
693738896	184210310		7		s	7	780	41151	434	0.0105465
592215543	108375564		7		s	7	784	14144	180	0.0127262
1345359586	605451886	1097509850	7	0	s	7	788	15796	221	0.0139909
1356358254	1155560733		7		s	7	776	15465	229	0.0148076
1351350521	749616214		8		s	8	765	40413	762	0.0188553
880689454	719569238		8		s	8	774	40933	841	0.0205458
879241715	108375564	548767289	9	0	s	9	777	41022	319	0.00777632
1360489300	1168948969		9		s	9	789	52563	547	0.0104066
1020639077	506330962	797967483	9	0	s	9	716	37619	556	0.0147798
1266730525	568761587	1061862961	9	0	s	9	785	15680	232	0.0147959
1075678060	580681547		9		s	9	789	15771	264	0.0167396
556722784	77854171		9		s	9	780	14181	240	0.0169241
1070658162	876541061		9		s	9	789	15789	269	0.0170372
1384135577	525750867	451693593	9	111	s	9	789	15798	298	0.0188631
1150928157	760393509		9		s	9	768	50806	1135	0.0223399
603851865	69092092		10		s	10	785	15627	94	0.00601523
1269576147	511687060		10		s	10	789	15793	292	0.0184892
976173642	377664691		10		s	10	721	14516	338	0.0232847
828381492	352372416		11		s	11	800	16177	259	0.0160104
1346045242	680648244	1162491234	11	0	s	11	785	15684	344	0.0219332
959209357	487001883	392806670	11	91	s	11	797	6854	169	0.0246571
898935049	183621480		12		s	12	732	38999	420	0.0107695
1328968977	274925272	1019718075	12	0	s	12	789	15786	255	0.0161536
1057207653	576539759	909004399		12	d	12	789	15786	268	0.0169771
